# Supplementary material for: Genetic continuity of Indo-Iranian speakers since the Iron Age in southern Central Asia
Source: Sci Rep. 2022 Jan 14;12:733. doi: 10.1038/s41598-021-04144-4 (PMC8760286; doi:10.1038/s41598-021-04144-4)
Supplement: Supplementary file 2 — Supplementary Information 2. [file 41598_2021_4144_MOESM2_ESM.xlsx]

## Sheet: S1-Ancient_dataset
Table S1	Published ancient genome-wide data (.anno file from Allen Ancient DNA Resource (AADR); Jeong et al. 2020; Skourtanioti et al. 2020)
Instance ID	Master ID	Skeletal code	Skeletal element	Year 1st publi	Publication	Average of 95.4% date range in calBP (defined as 1950 CE)	Date: 95.4% CI calibrated radiocarbon age or Archaeological context date	Group_ID	Locality	Country	Lat.	Long.	Data type	Coverage on autosomal targets	SNPs hit on autosomal targets	Sex
Andaman.SG	Andaman	Andaman	..	2018	MorenoMayarScience2018	90	1800-1920 CE	Indian_GreatAndaman_100BP.SG	Great Andaman Island	India	12.5	92.8	Shotgun	18.180248	1163016	M
I3401	I3401	R22	bone (long bone)	2019	HarneyNatureCommunications2019	125	1700-1950 CE (based on other samples from the same genetic cluster)	India_RoopkundB	Uttaranchal, Himalaya, Roopkund	India	30.24720461	79.73739624	1240K	0.049	56291	M
I2870	I2870	R3	bone (long bone)	2019	HarneyNatureCommunications2019	140	1706-1915 calCE (30Â±20 BP, PSUAMS-5429)	India_RoopkundB	Uttaranchal, Himalaya, Roopkund	India	30.24720461	79.73739624	1240K	0.027892	31880	F
I3404	I3404	R40	bone (long bone)	2019	HarneyNatureCommunications2019	140	1706-1915 calCE (35Â±20 BP, PSUAMS-5439)	India_RoopkundB	Uttaranchal, Himalaya, Roopkund	India	30.24720461	79.73739624	1240K	1.077	541763	M
I3345	I3345	R13	bone (long bone)	2019	HarneyNatureCommunications2019	140	1681-1939 calCE (130Â±15 BP, PSUAMS-5461)	India_RoopkundB	Uttaranchal, Himalaya, Roopkund	India	30.24720461	79.73739624	1240K	1.547	706651	M
I6936	I6936	R48	bone (long bone)	2019	HarneyNatureCommunications2019	140	1681-1939 calCE (125Â±20 BP, PSUAMS-5468)	India_RoopkundB	Uttaranchal, Himalaya, Roopkund	India	30.24720461	79.73739624	1240K	1.370998	728448	M
I6947	I6947	R66	bone (long bone)	2019	HarneyNatureCommunications2019	141	1675-1943 calCE (140Â±15 BP, PSUAMS-4595)	India_RoopkundB	Uttaranchal, Himalaya, Roopkund	India	30.24720461	79.73739624	1240K	0.025971	30592	M
I6939	I6939	R53	bone (long bone)	2019	HarneyNatureCommunications2019	141	1680-1939 calCE (130Â±20 BP, PSUAMS-5438)	India_RoopkundB	Uttaranchal, Himalaya, Roopkund	India	30.24720461	79.73739624	1240K	0.604706	476797	M
I3350	I3350	R18	bone (long bone)	2019	HarneyNatureCommunications2019	141	1675-1943 calCE (140Â±15 BP, PSUAMS-5471)	India_RoopkundB	Uttaranchal, Himalaya, Roopkund	India	30.24720461	79.73739624	1240K	1.349	614489	M
I3403	I3403	R39	bone (long bone)	2019	HarneyNatureCommunications2019	142	1691-1925 calCE (105Â±15 BP, PSUAMS-5435)	India_RoopkundB	Uttaranchal, Himalaya, Roopkund	India	30.24720461	79.73739624	1240K	0.492	379935	M
I3348	I3348	R16	bone (long bone)	2019	HarneyNatureCommunications2019	143	1682-1932 calCE (115Â±20 BP, PSUAMS-5434)	India_RoopkundB	Uttaranchal, Himalaya, Roopkund	India	30.24720461	79.73739624	1240K	0.409	352584	F
I6935	I6935	R46	bone (long bone)	2019	HarneyNatureCommunications2019	144	1668-1945 calCE (150Â±15 BP, PSUAMS-5472)	India_RoopkundB	Uttaranchal, Himalaya, Roopkund	India	30.24720461	79.73739624	1240K	0.626898	524922	F
I2869	I2869	R2	bone (long bone)	2019	HarneyNatureCommunications2019	144	1668-1945 calCE (150Â±15 BP, PSUAMS-5459)	India_RoopkundB	Uttaranchal, Himalaya, Roopkund	India	30.24720461	79.73739624	1240K	0.782108	578890	M
DA117.SG	DA117	CGG_2_016025, Kyr 67, Kurgan nr. 31, Boz-Adyr	..	2018	DamgaardNature2018	144	1668-1945 calCE (143Â±27 BP, UBA-31222)	Kyrgyzstan_Nomad_modern.SG	Tian Shan, Central Steppe	Kyrgyzstan	43.06861111	68.24888889	Shotgun	1.171	708169	M
I6937	I6937	R49	bone (long bone)	2019	HarneyNatureCommunications2019	145	1661-1950 calCE (195Â±15 BP, PSUAMS-4569)	India_RoopkundB	Uttaranchal, Himalaya, Roopkund	India	30.24720461	79.73739624	1240K	0.837191	584656	F
I3405	I3405	R42	bone (long bone)	2019	HarneyNatureCommunications2019	147	1656-1950 calCE (200Â±15 BP, PSUAMS-4504)	India_RoopkundB	Uttaranchal, Himalaya, Roopkund	India	30.24720461	79.73739624	1240K	0.514	346216	F
I6940	I6940	R54	bone (long bone)	2019	HarneyNatureCommunications2019	149	1653-1950 calCE (205Â±15 BP, PSUAMS-5274)	India_RoopkundC	Uttaranchal, Himalaya, Roopkund	India	30.24720461	79.73739624	1240K	0.48852	419098	M
CHV002.A0101	CHV002	CHV38	tooth	2018	LamnidisNatureCommunications2018	150	1700-1900 CE	Russia_Chalmny_Varre	Murmansk, Chalmny-Varre	Russia	..	..	1240K	0.431624	374994	M
CHV001.A0101	CHV001	CHV30	tooth	2018	LamnidisNatureCommunications2018	150	1700-1900 CE	Russia_Chalmny_Varre	Murmansk, Chalmny-Varre	Russia	..	..	1240K	1.305976	696242	F
DA208.SG	DA208	CGG_2_019106, Konyrtebe settlement, Skeleton 2, Konyrtebe settlement, Skeleton 2	..	2018	DamgaardNature2018	200	1650-1850 CE	Kazakhstan_His.SG	Tian Shan, Central Steppe	Kazakhstan	43.06861111	68.24888889	Shotgun	0.063	54959	M
DA207.SG	DA207	CGG_2_019105, Konyrtebe settlement, Skeleton 3, Konyrtebe settlement, Skeleton 3	..	2018	DamgaardNature2018	200	1650-1850 CE	Kazakhstan_His.SG	Tian Shan, Central Steppe	Kazakhstan	43.06861111	68.24888889	Shotgun	0.07	55909	M
I6547	I6547	Grave 49b, BKOT3	petrous	2019	NarasimhanPattersonScience2019	200	200 BCE - 100 CE	Pakistan_IA_Barikot	Swat Valley, Barikot	Pakistan	34.75700556	72.36238056	1240K	0.376289	336190	F
KOV-A-2_38.SG	KOV-A2	KOV-A2	tooth (canine)	2018	EbenesersdottirScience2018	236	1678-1750 CE (birth date is known at 1678 CE	Iceland_Early_Christian.SG	Kopavogur	Iceland	..	..	Shotgun	0.325613	252590	M
R970.SG	R970	49/G/72	..	2019	AntonioGaoMootsScience2019	300	1600-1700 CE	Italy_Medieval_EarlyModern.SG	Tivoli Palazzo Cianti	Italy	41.9559175	12.7542816	Shotgun	0.681163	578642	M
R973.SG	R973	45/G/72	..	2019	AntonioGaoMootsScience2019	300	1600-1700 CE	Italy_Medieval_EarlyModern.SG	Tivoli Palazzo Cianti	Italy	41.9559175	12.7542816	Shotgun	1.239453	801170	F
R969.SG	R969	34/G/73	..	2019	AntonioGaoMootsScience2019	300	1600-1700 CE	Italy_Medieval_EarlyModern.SG	Tivoli Palazzo Cianti	Italy	41.9559175	12.7542816	Shotgun	2.620846	1085089	M
s19_IVLS09KT_1.SG	IVLS09KT	TM A 155: matus 18	tooth (molar)	2019	SaagCurrentBiology2019	365	1570-1600 CE	Estonia_Medieval.SG	Tartu, Maletjarve, burial 18	Estonia	58.3036	26.9478	Shotgun	0.30102	304403	M
I1805	I1805	Grave 51, single burial, SINGOOR20	bone	2019	NarasimhanPattersonScience2019	383	1485-1650 calCE (310Â±30 BP, Beta-428668)	Pakistan_Medieval_Singoor	Swat Valley, Singoor	Pakistan	36.28027778	72.41466944	1240K	0.814283	534798	M
s19_ILS01_1.SG	ILS01	TM A 153: matus 73	tooth (molar)	2019	SaagCurrentBiology2019	388	1500-1625 CE	Estonia_Medieval.SG	Tartu, Vana-Kuuste, burial 73	Estonia	58.2475	26.7628	Shotgun	0.06882	80042	M
R1220.SG	R1220	Cancelleria US 17 2	..	2019	AntonioGaoMootsScience2019	465	1480-1490 CE	Italy_Medieval_EarlyModern_oCentralEuropean.SG	Cancelleria	Italy	41.8964977	12.4718662	Shotgun	1.087845	781723	M
R1224.SG	R1224	Cancelleria US 17 38	..	2019	AntonioGaoMootsScience2019	465	1480-1490 CE	Italy_Medieval_EarlyModern_oCentralEuropean.SG	Cancelleria	Italy	41.8964977	12.4718662	Shotgun	1.160017	802878	M
R1221.SG	R1221	Cancelleria US 17 6	..	2019	AntonioGaoMootsScience2019	465	1480-1490 CE	Italy_Medieval_EarlyModern_oCentralEuropean.SG	Cancelleria	Italy	41.8964977	12.4718662	Shotgun	1.39423	885733	M
I1955	I1955	GD1/50	petrous	2016	LazaridisNature2016	493	1430-1485 calCE (330Â±30 BP, Beta-432801)	Iran_Historic_GanjDareh	Ganj Dareh	Iran	34.45	48.116	1240K	4.231	783840	F
R1219.SG	R1219	Cancelleria US 17 1	..	2019	AntonioGaoMootsScience2019	510	1417-1463 calCE (455Â±25 BP, UCIAMS-213632)	Italy_Medieval_EarlyModern_oCentralEuropean.SG	Cancelleria	Italy	41.8964977	12.4718662	Shotgun	1.707665	960473	M
R1289.SG	R1289	Palazzo della Cancelleria US 450 D	..	2019	AntonioGaoMootsScience2019	521	1411-1447 calCE (same stratigraphic unit as R1286)	Italy_Medieval_EarlyModern_oCentralEuropean.SG	Cancelleria	Italy	41.8964977	12.4718662	Shotgun	0.840863	660435	F
R1286.SG	R1286	Palazzo della Cancelleria US 450 A	..	2019	AntonioGaoMootsScience2019	521	1411-1447 calCE (485Â±25 BP, UCIAMS-213635)	Italy_Medieval_EarlyModern_oCentralEuropean.SG	Cancelleria	Italy	41.8964977	12.4718662	Shotgun	1.148207	808322	M
R1288.SG	R1288	Palazzo della Cancelleria US 450 C	..	2019	AntonioGaoMootsScience2019	521	1411-1447 calCE (same stratigraphic unit as R1286)	Italy_Medieval_EarlyModern_oCentralEuropean.SG	Cancelleria	Italy	41.8964977	12.4718662	Shotgun	1.220192	815751	F
R1287.SG	R1287	Palazzo della Cancelleria US 450 B	..	2019	AntonioGaoMootsScience2019	521	1411-1447 calCE (same stratigraphic unit as R1286)	Italy_Medieval_EarlyModern.SG	Cancelleria	Italy	41.8964977	12.4718662	Shotgun	1.238638	837967	M
DEE001.A0101	DEE001.A0101	AT-389	Petrous	2020	JeongCell2020	531	1327-1435 CE	Mongolia_lateMed_Mongol	Delen Tolgoi (Melkhii Chuluu)	Mongolia	48.6045	101.938	1240K	..	..	F
I8147	I8147	Cobertizo Viejo-CV2 La Zubia, sepultura 18	tooth	2019	OlaldeScience2019	550	1300-1500 CE	Iberia_NazariPeriod_LateMuslim	Granada	Spain	37.1461	-3.5913	1240K	0.028012	32641	F
I8145	I8145	Cobertizo Viejo-CV2 La Zubia, sepultura 1	tooth	2019	OlaldeScience2019	550	1300-1500 CE	Iberia_NazariPeriod_LateMuslim	Granada	Spain	37.1461	-3.5913	1240K	0.039644	46636	M
I8146	I8146	Cobertizo Viejo-CV2 La Zubia, sepultura 4	tooth	2019	OlaldeScience2019	550	1300-1500 CE	Iberia_NazariPeriod_LateMuslim	Granada	Spain	37.1461	-3.5913	1240K	0.157186	169879	F
DA29.SG	DA29	CGG_2_015431, KS63, Karasuyr, Burial 5, Bedpakdala, Karasuyr	..	2018	DamgaardNature2018	550	1200-1600 CE	Kazakhstan_GoldenHordeEuro.SG	Tian Shan, Central Steppe	Kazakhstan	43.06861111	68.24888889	Shotgun	1.115	676257	M
DA28.SG	DA28	CGG_2_015430, KS62, Karasuyr, Burial 2, Bedpakdala, Karasuyr	..	2018	DamgaardNature2018	550	1200-1600 CE	Kazakhstan_GoldenHordeAsian.SG	Tian Shan, Central Steppe	Kazakhstan	43.06861111	68.24888889	Shotgun	3.958	1101674	M
CHN014.A0101	CHN014.A0101	AT-125	Petrous; Tooth	2020	JeongCell2020	558	1317-1422 CE	Mongolia_lateMed_Mongol	Chandman Mountain (Ulaangom cemetery)	Mongolia	49.9971	92.054	1240K	..	..	F
s19_IIf_1.SG	IIf	AI 3680: matus 1	tooth (molar)	2019	SaagCurrentBiology2019	575	1360-1390 CE	Estonia_Medieval.SG	Valga, Otepaa Piiri St., 1938, burial 1	Estonia	58.0594	26.4961	Shotgun	0.177177	192383	M
R52.SG	R52	VM 07; MON BI; 2306	..	2019	AntonioGaoMootsScience2019	595	1280-1430 calCE (same stratigraphic unit as R54)	Italy_Medieval_EarlyModern.SG	Villa Magna	Italy	41.6877312	13.0864953	Shotgun	0.747539	624922	M
R54.SG	R54	VM 09 BI 2688	..	2019	AntonioGaoMootsScience2019	595	1280-1430 calCE (same stratigraphic unit as R54)	Italy_Medieval_EarlyModern.SG	Villa Magna	Italy	41.6877312	13.0864953	Shotgun	0.887811	698108	M
R56.SG	R56	VM BI 2857	..	2019	AntonioGaoMootsScience2019	595	1280-1430 calCE (same stratigraphic unit as R54)	Italy_Medieval_EarlyModern.SG	Villa Magna	Italy	41.6877312	13.0864953	Shotgun	0.957694	711582	F
R53.SG	R53	VM 08; MON BI; 2676	..	2019	AntonioGaoMootsScience2019	595	1280-1430 calCE (same stratigraphic unit as R54)	Italy_Medieval_EarlyModern.SG	Villa Magna	Italy	41.6877312	13.0864953	Shotgun	1.404265	886906	M
R55.SG	R55	VM 08; MON BI; 2757	..	2019	AntonioGaoMootsScience2019	595	1280-1430 calCE (same stratigraphic unit as R54)	Italy_Medieval_EarlyModern_oCentralEuropean.SG	Villa Magna	Italy	41.6877312	13.0864953	Shotgun	1.573601	933214	M
R61.SG	R61	VM 07; BII; 4067	..	2019	AntonioGaoMootsScience2019	595	1280-1430 calCE (same stratigraphic unit as R54)	Italy_Medieval_EarlyModern_oCentralEuropean.SG	Villa Magna	Italy	41.6877312	13.0864953	Shotgun	1.589373	934245	M
BAU001.A0101	BAU001.A0101	AT-409	Tooth	2020	JeongCell2020	598	1302-1406 CE	Mongolia_lateMed_Mongol	Buural Uul	Mongolia	49.3062	105.909	1240K	..	..	F
BRL001.B0101	BRL001.B0101	AT-296	Petrous	2020	JeongCell2020	599	1300-1406 CE	Mongolia_lateMed_Mongol	Buural Uul	Mongolia	49.3062	105.909	1240K	..	..	F
s19_IIIt_1.SG	IIIt	AI 5354: matus 43	tooth (molar)	2019	SaagCurrentBiology2019	600	1250-1450 CE	Estonia_Medieval.SG	VÃµru, Vaabina, burial 43	Estonia	57.86	26.5894	Shotgun	0.036159	42103	F
I3809_published	I3809	24	tooth	2019	OlaldeScience2019	600	1200-1500 CE	Iberia_NazariPeriod_Muslim_published	Granada, LecrÃ­n, Torna Alta, AlquerÃ­a de MondÃºjar	Spain	36.949194	-3.538	1240K	0.048985	57068	M
I7423_published	I7423	1	tooth	2019	OlaldeScience2019	600	1200-1500 CE	Iberia_NazariPeriod_Muslim_o_published	Granada, LecrÃ­n, Torna Alta, AlquerÃ­a de MondÃºjar	Spain	36.949194	-3.538	1240K	0.090744	101703	M
I3810	I3810	25	tooth	2019	OlaldeScience2019	600	1200-1500 CE	Iberia_NazariPeriod_Muslim_African	Granada, LecrÃ­n, Torna Alta, AlquerÃ­a de MondÃºjar	Spain	36.949194	-3.538	1240K	0.094	103130	F
I3807	I3807	22	tooth	2019	OlaldeScience2019	600	1200-1500 CE	Iberia_NazariPeriod_Muslim	Granada, LecrÃ­n, Torna Alta, AlquerÃ­a de MondÃºjar	Spain	36.949194	-3.538	1240K	0.136811	148892	M
I7424	I7424	4	tooth	2019	OlaldeScience2019	600	1200-1500 CE	Iberia_NazariPeriod_Muslim	Granada, LecrÃ­n, Torna Alta, AlquerÃ­a de MondÃºjar	Spain	36.949194	-3.538	1240K	0.773646	538009	F
I3808	I3808	23	tooth	2019	OlaldeScience2019	600	1200-1500 CE	Iberia_NazariPeriod_Muslim	Granada, LecrÃ­n, Torna Alta, AlquerÃ­a de MondÃºjar	Spain	36.949194	-3.538	1240K	0.92	579905	F
I7425	I7425	9	tooth	2019	OlaldeScience2019	600	1200-1500 CE	Iberia_NazariPeriod_Muslim	Granada, LecrÃ­n, Torna Alta, AlquerÃ­a de MondÃºjar	Spain	36.949194	-3.538	1240K	1.629846	709907	F
R1290.SG	R1290	Palazzo della Cancelleria US 501 94	..	2019	AntonioGaoMootsScience2019	603	1295-1400 calCE (615Â±25 BP, UCIAMS-213636)	Italy_Medieval_EarlyModern.SG	Cancelleria	Italy	41.8964977	12.4718662	Shotgun	1.198504	806306	F
NEO299.SG	NEO299	NEO299	petrous	2019	SikoraNature2019	608	1286-1398 calCE (632Â±28 BP, UBA-33770)	UstBelaya_MED.SG	Ust'Belaya	Russia	53	103.7	Shotgun	0.088757	100316	F
I7338	I7338	Mos87	tooth	2019	FlegontovNature2019	610	1210-1470 calCE (1485Â±15 BP, PSUAMS-5329, marine corrected by Thomas Harper)	Russia_OldBeringSea_Ekven	Chukotka, Bering Strait, Ekven	Russia	66.161126	-169.822297	1240K	2.319445	800209	M
I6889	I6889	Grave 1002, BKG11, DA-BIR0317-014	petrous	2019	NarasimhanPattersonScience2019	610	1287-1393 calCE (640Â±20 BP, PSUAMS-6205)	Pakistan_H_Barikot	Swat Valley, Barikot	Pakistan	34.75700556	72.36238056	1240K	4.359063	894836	M
I7781	I7781	Mos118	tooth	2019	FlegontovNature2019	615	1280-1390 calCE (645Â±15 BP, PSUAMS-4859, marine corrected by Thomas Harper)	Russia_Medieval_UstBelaya_Angara	Baikal Region, Angara river basin, Mouth of the Belaya River	Russia	52.916944	103.657222	1240K	0.262097	262173	F
I7715	I7715	BKG308, Feature 139, DA-BIR0317-030	petrous	2019	NarasimhanPattersonScience2019	617	1276-1390 calCE (670Â±25 BP, PSUAMS-4427)	Pakistan_Medieval_Barikot2	Swat Valley, Barikot	Pakistan	34.75700556	72.36238056	1240K	4.449081	914627	M
UUS002.A0101	UUS002.A0101	AT-610	Tooth	2020	JeongCell2020	634	1287-1395 CE	Mongolia_lateMed_Mongol	Uushigiin Uver	Mongolia	49.4022	100.413	1240K	..	..	M
FOV-A-1_38.SG	FOV-A1	FOV-A1	tooth (canine)	2018	EbenesersdottirScience2018	636	1246-1383 calCE (620Â±30 BP, Beta-)	Iceland_Early_Christian.SG	Fossvellir	Iceland	..	..	Shotgun	0.286055	244926	M
ARG001.B0101	ARG001.B0101	AT-765	Tooth	2020	JeongCell2020	650		Mongolia_lateMed_Mongol	Argali Mountain (Tuv)	Mongolia	47.8681	105.253	1240K	..	..	M
ARG002.B0101	ARG002.B0101	AT-764	Tooth	2020	JeongCell2020	650		Mongolia_lateMed_Mongol	Argali Mountain	Mongolia	47.8681	105.253	1240K	..	..	F
ARG003.A0101	ARG003.A0101	AT-763	Tooth	2020	JeongCell2020	650		Mongolia_lateMed_Mongol	Argali Mountain	Mongolia	47.8681	105.253	1240K	..	..	M
BAY001.A0101	BAY001.A0101	AT-304	Tooth	2020	JeongCell2020	650		Mongolia_lateMed_Mongol	Bayan Khairkhan (Bunkhantyn Gatsaa)	Mongolia	47.7215	106.411	1240K	..	..	M
BAZ001.A0101	BAZ001.A0101	AT-846	Petrous	2020	JeongCell2020	650		Mongolia_lateMed_Mongol	Banzart Khairkhan	Mongolia	43.1995	101.038	1240K	..	..	F
BRG001.D0101	BRG001.D0101	AT-650	Petrous	2020	JeongCell2020	650		Mongolia_lateMed_Mongol	Burgaldain Khundii	Mongolia	49.2239	104.884	1240K	..	..	F
BRG002.B0101	BRG002.B0101	AT-651	Tooth	2020	JeongCell2020	650		Mongolia_lateMed_Mongol	Burgaldain Khundii	Mongolia	49.2239	104.884	1240K	..	..	F
BRG004.A0101	BRG004.A0101	AT-655	Tooth	2020	JeongCell2020	650		Mongolia_lateMed_Mongol	Burgaldain Khundii	Mongolia	49.2239	104.884	1240K	..	..	M
BRG005.B0101	BRG005.B0101	AT-653	Petrous	2020	JeongCell2020	650		Mongolia_lateMed_Mongol	Burgaldain Khundii	Mongolia	49.2239	104.884	1240K	..	..	M
CHD001.B0101	CHD001.B0101	AT-173	Petrous	2020	JeongCell2020	650		Mongolia_lateMed_Mongol	Chandgan Talyn Uurkhai	Mongolia	47.2711	110.533	1240K	..	..	F
DAR002.B0101	DAR002.B0101	AT-767	Tooth	2020	JeongCell2020	650		Mongolia_lateMed_Mongol	Dartsagt	Mongolia	47.9111	106.749	1240K	..	..	F
DAS001.A0101	DAS001.A0101	AT-391	Petrous	2020	JeongCell2020	650		Mongolia_lateMed_Mongol	Lamt Mountain	Mongolia	45.354	113.858	1240K	..	..	M
ERD001.B0101	ERD001.B0101	AT-831	Tooth	2020	JeongCell2020	650		Mongolia_lateMed_Mongol	Erdene Mountain	Mongolia	43.1995	101.038	1240K	..	..	F
GAN002.A0101	GAN002.A0101	AT-835	Tooth	2020	JeongCell2020	650		Mongolia_lateMed_Mongol	Ganzagad	Mongolia	43.1495	102.127	1240K	..	..	F
GTO001.B0101	GTO001.B0101	AT-624	Petrous	2020	JeongCell2020	650		Mongolia_lateMed_Mongol	Gangyn Tsagaan Ovoo	Mongolia	45.2236	114.018	1240K	..	..	F
GUN002.A0101	GUN002.A0101	AT-780	Tooth	2020	JeongCell2020	650		Mongolia_lateMed_Mongol	Gun Tharmagtai	Mongolia	42.9131	105.515	1240K	..	..	F
IKU001.A0101	IKU001.A0101	AT-772	Tooth	2020	JeongCell2020	650		Mongolia_lateMed_Mongol	Ikh Uvgun	Mongolia	43.0042	105.491	1240K	..	..	F
KGK001.A0101	KGK001.A0101	AT-900	Tooth	2020	JeongCell2020	650		Mongolia_lateMed_Mongol	Khirgest Khooloi	Mongolia	47.5536	102.638	1240K	..	..	F
KHL001.A0101	KHL001.A0101	AT-363	Tooth	2020	JeongCell2020	650		Mongolia_lateMed_Mongol	Khalzan Khoshuu (Bodonch Gol)	Mongolia	46.6912	92.7943	1240K	..	..	F
KHN001.A0101	KHN001.A0101	AT-363	Tooth; Petrous	2020	JeongCell2020	650		Mongolia_lateMed_Mongol	Khalgan Khoshuu (Zamyn Khashat, Khanan bor)	Mongolia	46.9459	112.062	1240K	..	..	M
KHV002.A0101	KHV002.A0101	AT-811	Tooth	2020	JeongCell2020	650		Mongolia_lateMed_Mongol	Khavtsal II	Mongolia	51.4648	100.705	1240K	..	..	M
KNN001.B0101	KNN001.B0101	AT-754	Petrous	2020	JeongCell2020	650		Mongolia_lateMed_Mongol	Khalgan Khoshuu (Zamyn Khashat, Khanan bor)	Mongolia	46.9459	112.062	1240K	..	..	M
KNU001.A0101	KNU001.A0101	AT-352	Tooth	2020	JeongCell2020	650		Mongolia_lateMed_Mongol	Khanui	Mongolia	48.0909	100.542	1240K	..	..	F
KRN001.A0101	KRN001.A0101	AT-643	Tooth	2020	JeongCell2020	650		Mongolia_lateMed_Mongol	Karnikovyn Am	Mongolia	49.7444	106.669	1240K	..	..	M
KRN002.A0101	KRN002.A0101	AT-644	Petrous	2020	JeongCell2020	650		Mongolia_lateMed_Mongol	Karnikovyn Am	Mongolia	49.7444	106.669	1240K	..	..	F
MRI001.A0101	MRI001.A0101	AT-800	Tooth	2020	JeongCell2020	650		Mongolia_lateMed_Mongol	Mori Baridag	Mongolia	49.4361	101.461	1240K	..	..	M
NRC001.A0101	NRC001.A0101	AT-393	Tooth	2020	JeongCell2020	650		Mongolia_lateMed_Mongol	Baga Artsatyn Am (including NW cemetery)	Mongolia	47.1986	102.806	1240K	..	..	F
RAH001.B0101	RAH001.B0101	AT-532	Tooth	2020	JeongCell2020	650		Mongolia_lateMed_Mongol	Rahsaan Khad	Mongolia	47.2166	108.972	1240K	..	..	F
SHA001.A0101	SHA001.A0101	AT-594	Petrous	2020	JeongCell2020	650		Mongolia_lateMed_Mongol	Shar Tolgoi	Mongolia	44.0827	103.607	1240K	..	..	M
SHG001.A0102	SHG001.A0102	AT-701	Petrous	2020	JeongCell2020	650		Mongolia_lateMed_Mongol	Sharga Uul	Mongolia	46.3695	113.49	1240K	..	..	M
SHG002.A0101	SHG002.A0101	AT-699	Tooth	2020	JeongCell2020	650		Mongolia_lateMed_Mongol	Sharga Uul	Mongolia	46.3695	113.49	1240K	..	..	M
SHG003.A0101	SHG003.A0101	AT-703	Tooth	2020	JeongCell2020	650		Mongolia_lateMed_Mongol	Sharga Uul	Mongolia	46.3695	113.49	1240K	..	..	M
SHR001.B0101	DEK001.B0101; SHR001.B0101	AT-389	Tooth; Tooth	2020	JeongCell2020	650		Mongolia_lateMed_Mongol	Shar Khad	Mongolia	46.9715	112.054	1240K	..	..	M
TAH002.A0101	TAH002.A0101	AT-501	Tooth	2020	JeongCell2020	650		Mongolia_lateMed_Mongol	Takhiltyn Khotgor II	Mongolia	47.06	91.8425	1240K	..	..	M
TAV005.A0101	TAV005.A0101	AT-670(695)	Tooth	2020	JeongCell2020	650		Mongolia_lateMed_Mongol	Tavan Tolgoi	Mongolia	45.3572	113.142	1240K	..	..	M
TAV006.A0101	TAV006.A0101	AT-623	Tooth	2020	JeongCell2020	650		Mongolia_lateMed_Mongol	Tavan Tolgoi	Mongolia	45.3572	113.142	1240K	..	..	F
TAV011.A0101	TAV011.A0101	AT-671 (687)	Tooth	2020	JeongCell2020	650		Mongolia_lateMed_Mongol	Tavan Tolgoi	Mongolia	45.3572	113.142	1240K	..	..	M
TSA001.B0101	TSA001.B0101	AT-784	Tooth	2020	JeongCell2020	650		Mongolia_lateMed_Mongol	Tsagaan Chuluut	Mongolia	49.1446	114.877	1240K	..	..	M
TSA002.B0101	TSA002.B0101	AT-816	Tooth	2020	JeongCell2020	650		Mongolia_lateMed_Mongol	Tsagaan Chuluut	Mongolia	49.1446	114.877	1240K	..	..	M
TSA003.A0101	TSA003.A0101	AT-783	Tooth	2020	JeongCell2020	650		Mongolia_lateMed_Mongol	Tsagaan Chuluut	Mongolia	49.1446	114.877	1240K	..	..	M
TSA004.B0101	TSA004.B0101	AT-782	Petrous	2020	JeongCell2020	650		Mongolia_lateMed_Mongol	Tsagaan Chuluut	Mongolia	49.1446	114.877	1240K	..	..	M
TSA005.A0101	TSA005.A0101	AT-815	Tooth	2020	JeongCell2020	650		Mongolia_lateMed_Mongol	Tsagaan Chuluut	Mongolia	49.1446	114.877	1240K	..	..	M
TSA006.A0101	TSA006.A0101	AT-814	Tooth	2020	JeongCell2020	650		Mongolia_lateMed_Mongol	Tsagaan Chuluut	Mongolia	49.1446	114.877	1240K	..	..	F
TSA007.A0101	TSA007.A0101	AT-786	Petrous	2020	JeongCell2020	650		Mongolia_lateMed_Mongol	Tsagaan Chuluut	Mongolia	49.1446	114.877	1240K	..	..	F
UGO001.A0101	UGO001.A0101	AT-588	Tooth	2020	JeongCell2020	650		Mongolia_lateMed_Mongol	Ugoomor	Mongolia	47.9022	112.937	1240K	..	..	F
UGO002.A0101	UGO002.A0101	AT-581	Petrous	2020	JeongCell2020	650		Mongolia_lateMed_Mongol	Ugoomor	Mongolia	47.9022	112.937	1240K	..	..	M
UGU002.B0101	UGU002.B0101	AT-549	Tooth	2020	JeongCell2020	650		Mongolia_lateMed_Mongol	Uguumur Uul (Uguumur Tsuvaraa Uul)	Mongolia	49.2484	105.378	1240K	..	..	M
UGU003.A0101	UGU003.A0101	AT-570	Tooth	2020	JeongCell2020	650		Mongolia_lateMed_Mongol	Uguumur Uul (Uguumur Tsuvaraa Uul)	Mongolia	49.2484	105.378	1240K	..	..	F
ZAM001.A0101	ZAM001.A0101	AT-390	Tooth	2020	JeongCell2020	650		Mongolia_lateMed_Mongol	Zambaga Khairkhan	Mongolia	45.5307	104.074	1240K	..	..	M
ZAM002.A0101	ZAM002.A0101	AT-711	Tooth	2020	JeongCell2020	650		Mongolia_lateMed_Mongol	Zambaga Khairkhan	Mongolia	45.5307	104.074	1240K	..	..	M
ZAR002.A0101	ZAR002.A0101	AT-271	Tooth	2020	JeongCell2020	650		Mongolia_lateMed_Mongol	Zaraa Tolgoi	Mongolia	48.2364	103.887	1240K	..	..	F
ZAY001.A0101	ZAY001.A0101	AT-768	Petrous	2020	JeongCell2020	650		Mongolia_lateMed_Mongol	Khalgan Khoshuu (Zamyn Khashat, Khanan bor)	Mongolia	46.9459	112.062	1240K	..	..	M
KHU001.A0101	KHU001.A0101	AT-861	Tooth	2020	JeongCell2020	650		Mongolia_lateMed_Mongol_o	Khukh Khoshuunii Boom	Mongolia	49.7038	96.362	1240K	..	..	M
s19_IIa_1.SG	IIa	AI 4115: matus 16	tooth (molar)	2019	SaagCurrentBiology2019	685	1230-1300 CE	Estonia_Medieval.SG	Saare, Karja, burial 16	Estonia	58.5033	22.7425	Shotgun	0.585605	516698	M
DA128.SG	DA128	CGG_2_016126, IS9, Janaturmus, Object 1, Issyk, Tian Shan	..	2018	DamgaardNature2018	698	1221-1283 calCE (761Â±28 BP, UBA-31230)	Kazakhstan_Medieval_Nomad.SG	Tian Shan, Central Steppe	Kazakhstan	43.06861111	68.24888889	Shotgun	0.587	404963	F
SI-45.SG	SI-45	SI-45	petrous	2018	HaberAJHG2018	702	1219-1278 calCE (774Â±27 BP, )	Lebanon_Medieval.SG	Sidon	Lebanon	33.560556	35.398056	Shotgun	3.600627	1131953	M
SI-39.SG	SI-39	SI-39	petrous	2018	HaberAJHG2018	713	1191-1283 calCE (780Â±35 BP, )	Lebanon_Medieval_o2.SG	Sidon	Lebanon	33.560556	35.398056	Shotgun	0.609085	533160	M
DA199.SG	DA199	CGG_2_019197, Arkus â€šÃ„Ã¬ Koveshalom 5 4 4664, Arkus â€šÃ„Ã¬ Koveshalom 5 4 4664	..	2018	DamgaardNature2018	715	1191-1280 calCE (788Â±30 BP, UBA-33601)	Hungary_Medieval.SG	..	Hungary	47.55694444	21.01527778	Shotgun	0.476	352195	F
SI-41.SG	SI-41	SI-41	petrous	2018	HaberAJHG2018	724	1187-1266 calCE (812Â±22 BP, )	Lebanon_Medieval_o1.SG	Sidon	Lebanon	33.560556	35.398056	Shotgun	2.99926	1090200	M
s19_0LS03_1.SG	0LS03	TU 1977: matus 9	tooth (molar)	2019	SaagCurrentBiology2019	725	1210-1240 CE	Estonia_Medieval.SG	Ida-Viru, Kukruse, burial 9	Estonia	59.3828	27.3639	Shotgun	0.059112	69121	M
s19_IIg_1.SG	IIg	AI 5366: matus 151	tooth (molar)	2019	SaagCurrentBiology2019	725	1210-1240 CE	Estonia_Medieval.SG	Laane-Viru, Pada, burial 151	Estonia	59.4494	26.7139	Shotgun	0.087149	100113	M
I7347	I7347	Mos95	tooth	2019	FlegontovNature2019	725	1050-1400 calCE (1600Â±15 BP, PSUAMS-4837, marine corrected by Thomas Harper)	Russia_OldBeringSea_Ekven	Chukotka, Bering Strait, Ekven	Russia	66.161126	-169.822297	1240K	2.794144	847487	F
R62.SG	R62	VM 4142	..	2019	AntonioGaoMootsScience2019	735	1130-1300 calCE (stratigraphic unit dated)	Italy_Medieval_EarlyModern_oCentralEuropean.SG	Villa Magna	Italy	41.6877312	13.0864953	Shotgun	1.819719	962957	F
I7716	I7716	Grave 370, single burial, DA-RAJ0317-011	petrous	2019	NarasimhanPattersonScience2019	741	1169-1250 calCE (835Â±15 BP, PSUAMS-4428)	Pakistan_Medieval_RajaGira	Swat Valley, Raja Gira	Pakistan	34.75700556	72.36238056	1240K	4.289278	899897	M
I12648	I12648	UE 1147	tooth	2019	OlaldeScience2019	750	1100-1300 CE	Iberia_Islamic	Valencia, Carrer Sagunto 49	Spain	39.4697	-0.3774	1240K	0.02414	28586	M
I12645	I12645	UE 1813	tooth	2019	OlaldeScience2019	750	1100-1300 CE	Iberia_Islamic	Valencia, Carrer Sagunto 49	Spain	39.4697	-0.3774	1240K	0.037301	42921	F
I12649	I12649	UE 2194	tooth	2019	OlaldeScience2019	750	1100-1300 CE	Iberia_Islamic	Valencia, Carrer Sagunto 49	Spain	39.4697	-0.3774	1240K	0.127492	139515	M
I12644	I12644	UE 1617	tooth	2019	OlaldeScience2019	750	1100-1300 CE	Iberia_Islamic	Valencia, Carrer Sagunto 49	Spain	39.4697	-0.3774	1240K	0.757301	558375	M
I12515	I12515	UE 102	tooth (canine)	2019	OlaldeScience2019	750	1100-1300 CE	Iberia_Islamic	CastellÃ³, Palau de BetxÃ­	Spain	39.9333	-0.2	1240K	0.763485	585408	M
I12647	I12647	UE 1996	tooth	2019	OlaldeScience2019	750	1100-1300 CE	Iberia_Islamic	Valencia, Carrer Sagunto 49	Spain	39.4697	-0.3774	1240K	1.043059	619870	F
SI-42.SG	SI-42	SI-42	petrous	2018	HaberAJHG2018	781	1058-1281 calCE (811Â±45 BP, )	Lebanon_Medieval.SG	Sidon	Lebanon	33.560556	35.398056	Shotgun	0.609508	535456	M
DA106.SG	DA106	CGG_2_016022, Kyr 64, Kurgan nr. 28,Boz-Adyr	..	2018	DamgaardNature2018	787	1058-1269 calCE (833Â±34 BP, UBA-31218)	Kyrgyzstan_Medieval_Nomad.SG	Tian Shan, Central Steppe	Kyrgyzstan	42.074722	76.963889	Shotgun	0.655	473616	M
Sunghir6.SG	Sunghir6	Sunghir6	..	2017	SikoraScience2017	790	1100-1220 calCE	Russia_Sunghir6.SG	Sunghir	Russia	56.17611111	40.5025	Shotgun	4.87684	1164717	M
DA99.SG	DA99	CGG_2_016015, Kyr 57, Kurgan nr. 2, Kyzyl-Too	..	2018	DamgaardNature2018	791	1045-1273 calCE (841Â±50 BP, UBA-31212)	Kyrgyzstan_Medieval_Nomad.SG	Tian Shan, Central Steppe	Kyrgyzstan	42.067222	76.962778	Shotgun	1.389	748435	F
I8294_published	I8294	Mos100	bone (phalanx)	2019	FlegontovNature2019	795	990-1320 calCE (1695Â±15 BP, PSUAMS-5332, marine corrected by Thomas Harper)	Russia_OldBeringSea_Uelen_published	Uelen Chukotka, Bering Strait	Russia	66.161126	-169.822297	1240K	0.536139	543177	F
DA116.SG	DA116	CGG_2_016024, Kyr 66, Kurgan nr. 36, Boz-Adyr	..	2018	DamgaardNature2018	796	1047-1261 calCE (856Â±35 BP, UBA-31221)	Kyrgyzstan_Medieval_Nomad.SG	Tian Shan, Central Steppe	Kyrgyzstan	42.074444	76.961111	Shotgun	0.998	629855	F
DUU002.A0101	DUU002.A0101	AT-407	Tooth	2020	JeongCell2020	797	1214-1270 CE	Mongolia_lateMed_Mongol	Duulga Uul	Mongolia	47.3959	109.815	1240K	..	..	M
Yana_Young.SG	Yana_young	Yana_young	tooth	2019	SikoraNature2019	799	1050-1252 calCE (862Â±26 BP, Ox-A-32884)	Yana_Medieval.SG	Yana River	Russia	70.72	135.42	Shotgun	1.784982	953991	M
SI-40.SG	SI-40	SI-40	petrous	2018	HaberAJHG2018	800	1000-1300 CE [based on direct dates on other samples from same site with same context]	Lebanon_Medieval_o6.SG	Sidon	Lebanon	33.560556	35.398056	Shotgun	0.374014	369041	M
SI-47.SG	SI-47	SI-47	petrous	2018	HaberAJHG2018	800	1000-1300 CE [based on direct dates on other samples from same site with same context]	Lebanon_Medieval_o2.SG	Sidon	Lebanon	33.560556	35.398056	Shotgun	0.415769	401555	M
SI-44.SG	SI-44	SI-44	petrous	2018	HaberAJHG2018	800	1000-1300 CE [based on direct dates on other samples from same site with same context]	Lebanon_Medieval_o3.SG	Sidon	Lebanon	33.560556	35.398056	Shotgun	0.427325	410778	M
SI-38.SG	SI-38	SI-38	petrous	2018	HaberAJHG2018	800	1000-1300 CE [based on direct dates on other samples from same site with same context]	Lebanon_Medieval.SG	Sidon	Lebanon	33.560556	35.398056	Shotgun	0.509888	472702	M
vik_urm160.SG	vik_urm160	vik_urm160	..	2018	KrzewinskaCurrentBiology2018	821	1039-1220 calCE (885Â±35, Ua-22740)	Sweden_Viking.SG	Sigtuna, church 1 (Urmakaren)	Sweden	59.61731	17.72361	Shotgun	1.358313	852376	M
ULN011.A0101	ULN011.A0101	AT-882	Petrous	2020	JeongCell2020	824	1169-1260 CE	Mongolia_lateMed_Mongol	Ulaanzuukh	Mongolia	46.2841	111.768	1240K	..	..	M
TSK-A-26_38.SG	TSK-A26	TSK-A26	tooth (molar)	2018	EbenesersdottirScience2018	825	1050-1200 CE (1120 CE is quoted in the paper)	Iceland_Early_Christian.SG	Skeljastadir	Iceland	..	..	Shotgun	0.398034	350955	M
I2959	I2959	Grave 233, Individual 2 in a double burial, UD T219 1	tooth	2019	NarasimhanPattersonScience2019	828	1037-1207 calCE (905Â±30 BP, Poz-83508)	Pakistan_Medieval_Udegram_Ghaznavid	Swat Valley, Udegram	Pakistan	34.74319444	72.31421667	1240K	1.435	625567	M
SHU002.A0101	SHU002.A0101	AT-232B	Petrous; Tooth	2020	JeongCell2020	831	1166-1257 CE	Mongolia_lateMed_o	Shunkhlai Mountain (Shunkhlai Uul)	Mongolia	46.911	102.771	1240K	..	..	M
R57.SG	R57	VM 3524	..	2019	AntonioGaoMootsScience2019	840	1070-1150 calCE (same stratigraphic unit as R64)	Italy_Medieval_EarlyModern.SG	Villa Magna	Italy	41.6877312	13.0864953	Shotgun	1.293471	831522	F
R65.SG	R65	VM 09; MON BII; 4378	..	2019	AntonioGaoMootsScience2019	840	1070-1150 calCE (same stratigraphic unit as R64)	Italy_Medieval_EarlyModern.SG	Villa Magna	Italy	41.6877312	13.0864953	Shotgun	2.207182	1019653	F
R64.SG	R64	VM 4342	..	2019	AntonioGaoMootsScience2019	840	1070-1150 calCE	Italy_Medieval_EarlyModern.SG	Villa Magna	Italy	41.6877312	13.0864953	Shotgun	2.117161	1030419	M
KHO001.A0101	KHO001.A0101	AT-354	Tooth	2020	JeongCell2020	848	1158-1252 CE	Mongolia_lateMed_Mongol	Khoit Tsenkher (Tarvagatain Am)	Mongolia	47.06	91.8425	1240K	..	..	M
DA164.SG	DA164	CGG_2_016435, Alan7, North Ossetia-Alania	..	2018	DamgaardNature2018	850	850-1350 CE	Russia_Alan.SG	Caucasus	Russia	43.327555	44.178391	Shotgun	1.082	651086	F
DA179.SG	DA179	CGG_2_016112, Kar17, Nurataldy 2, kurgan 2	..	2018	DamgaardNature2018	850	1000-1200 CE	Kazakhstan_Kipchak1.SG	Tian Shan, Central Steppe	Kazakhstan	49.04361111	73.62111111	Shotgun	1.523	770699	M
R58.SG	R58	VM 09; MON BI; 3550	..	2019	AntonioGaoMootsScience2019	850	700-1500 CE	Italy_Medieval_EarlyModern.SG	Villa Magna	Italy	41.6877312	13.0864953	Shotgun	1.671458	951916	M
DA23.SG	DA23	CGG_2_015425, KS57, Lisakovsk I, Kipchak	..	2018	DamgaardNature2018	852	1030-1167 calCE (920Â±25 BP, UBA-31146)	Kazakhstan_Kipchak2.SG	Tian Shan, Central Steppe	Kazakhstan	52.6925	62.64722222	Shotgun	2.05	928549	M
DA118.SG	DA118	CGG_2_016026, Kyr 68, Kurgan nr. 38, Boz-Adyr	..	2018	DamgaardNature2018	860	1025-1155 calCE (950Â±27 BP, UBA-31223)	Kyrgyzstan_Medieval_Nomad.SG	Tian Shan, Central Steppe	Kyrgyzstan	42.074444	76.966667	Shotgun	1.487	788540	F
I7343	I7343	Mos92	tooth	2019	FlegontovNature2019	860	970-1210 calCE (1760Â±15 BP, PSUAMS-5476, marine corrected by Thomas Harper)	Russia_OldBeringSea_Ekven	Chukotka, Bering Strait, Ekven	Russia	66.161126	-169.822297	1240K	2.103619	801126	M
SI-53.SG	SI-53	SI-53	petrous	2018	HaberAJHG2018	861	1025-1154 calCE (949Â±29 BP, )	Lebanon_Medieval_o4.SG	Sidon	Lebanon	33.560556	35.398056	Shotgun	4.363621	1145131	M
vik_urm161.SG	vik_urm161	vik_urm161	..	2018	KrzewinskaCurrentBiology2018	863	1015-1160 calCE (965Â±35, Ua-22741)	Sweden_Viking.SG	Sigtuna, church 1 (Urmakaren)	Sweden	59.61731	17.72361	Shotgun	0.082398	95077	M
I12514	I12514	UE 119A	tooth (premolar)	2019	OlaldeScience2019	863	1155-1020 calBCE (960Â±30 BP, Beta-459794)	Iberia_Islamic	CastellÃ³, Palau de BetxÃ­	Spain	39.9333	-0.2	1240K	0.624929	511048	M
I6890	I6890	BKG11W, Feature 46, DA-BIR0317-028	petrous	2019	NarasimhanPattersonScience2019	863	1021-1154 calCE (960Â±20 BP, PSUAMS-6206)	Pakistan_H_Barikot	Swat Valley, Barikot	Pakistan	34.75700556	72.36238056	1240K	3.25782	810497	F
I7334	I7334	Mos104	tooth	2019	FlegontovNature2019	870	900-1260 calCE (1780Â±15 BP, PSUAMS-5325, marine corrected by Thomas Harper)	Russia_OldBeringSea_Ekven	Chukotka, Bering Strait, Ekven	Russia	66.161126	-169.822297	1240K	2.33223	848046	M
vik_urm035.SG	vik_urm035	vik_urm035	..	2018	KrzewinskaCurrentBiology2018	874	997-1155 calCE (975Â±35, Ua-22733)	Sweden_Viking.SG	Sigtuna, church 1 (Urmakaren)	Sweden	59.61731	17.72361	Shotgun	0.253145	264857	M
I7757	I7757	Mos98	tooth	2019	FlegontovNature2019	875	900-1250 calCE (1765Â±20 BP, PSUAMS-3739, marine corrected by Thomas Harper)	Russia_OldBeringSea_Uelen	Uelen Chukotka, Bering Strait	Russia	66.161126	-169.822297	1240K	1.805718	756829	F
vik_grt036.SG	vik_grt036	vik_grt036	..	2018	KrzewinskaCurrentBiology2018	878	990-1155 calCE (985Â±35, Ua-22734)	Sweden_Viking.SG	Sigtuna, church 1 (St. Gertrud)	Sweden	59.61731	17.72361	Shotgun	2.199662	1041345	M
vik_bns023.SG	vik_bns023	vik_bns023	..	2018	KrzewinskaCurrentBiology2018	900	900-1200 CE	Sweden_Viking.SG	Sigtuna, cemetery 4 (Bensinst.)	Sweden	59.61731	17.72361	Shotgun	0.01632	19112	F
vik_gtm127.SG	vik_gtm127	vik_gtm127	..	2018	KrzewinskaCurrentBiology2018	900	900-1200 CE	Sweden_Viking.SG	Sigtuna, church 1 (Urmakaren)	Sweden	59.61731	17.72361	Shotgun	0.056439	64792	F
vik_97026.SG	vik_97026	vik_97026	..	2018	KrzewinskaCurrentBiology2018	900	900-1200 CE	Sweden_Viking.SG	Sigtuna, mass grave (St. Lars)	Sweden	59.61731	17.72361	Shotgun	0.075664	87401	M
vik_97029.SG	vik_97029	vik_97029	..	2018	KrzewinskaCurrentBiology2018	900	900-1200 CE	Sweden_Viking.SG	Sigtuna, mass grave (St. Lars)	Sweden	59.61731	17.72361	Shotgun	0.07802	90177	M
vik_urm045.SG	vik_urm045	vik_urm045	..	2018	KrzewinskaCurrentBiology2018	900	900-1200 CE	Sweden_Viking.SG	Sigtuna, church 1 (Urmakaren)	Sweden	59.61731	17.72361	Shotgun	0.090794	104213	M
vik_97002.SG	vik_97002	vik_97002	..	2018	KrzewinskaCurrentBiology2018	900	900-1200 CE	Sweden_Viking.SG	Sigtuna, mass grave (St. Lars)	Sweden	59.61731	17.72361	Shotgun	0.123639	138104	M
vik_kls001.SG	vik_kls001	vik_kls001	..	2018	KrzewinskaCurrentBiology2018	900	900-1200 CE	Sweden_Viking.SG	Sigtuna, cemetery 2 (Kalsangen)	Sweden	59.61731	17.72361	Shotgun	0.133145	149843	M
vik_nuf002.SG	vik_nuf002	vik_nuf002	..	2018	KrzewinskaCurrentBiology2018	900	900-1200 CE	Sweden_Viking.SG	Sigtuna, cemetery 1 (Nunnnan)	Sweden	59.61731	17.72361	Shotgun	0.163505	180634	M
vik_stg020.SG	vik_stg020	vik_stg020	..	2018	KrzewinskaCurrentBiology2018	900	900-1200 CE	Sweden_Viking.SG	Sigtuna, church 1 (St. Gertrud)	Sweden	59.61731	17.72361	Shotgun	0.186241	197865	F
vik_kal009.SG	vik_kal009	vik_kal009	..	2018	KrzewinskaCurrentBiology2018	900	900-1200 CE	Sweden_Viking.SG	Sigtuna, cemetery 3 (Kalsandet)	Sweden	59.61731	17.72361	Shotgun	0.189523	202572	F
vik_gtm021.SG	vik_gtm021	vik_gtm021	..	2018	KrzewinskaCurrentBiology2018	900	900-1200 CE	Sweden_Viking.SG	Sigtuna, church 1 (Urmakaren)	Sweden	59.61731	17.72361	Shotgun	0.431699	397648	F
vik_84005.SG	vik_84005	vik_84005	..	2018	KrzewinskaCurrentBiology2018	900	900-1200 CE	Sweden_Viking.SG	Sigtuna, cemetery 1 (Nunnnan)	Sweden	59.61731	17.72361	Shotgun	1.081889	753180	M
vik_KAL006.SG	vik_KAL006	vik_KAL006	..	2018	KrzewinskaCurrentBiology2018	900	900-1200 CE	Sweden_Viking.SG	Sigtuna, cemetery 3 (Kalsandet)	Sweden	59.61731	17.72361	Shotgun	1.192644	783367	F
vik_stg021.SG	vik_stg021	vik_stg021	..	2018	KrzewinskaCurrentBiology2018	924	901-1151 calCE (1020Â±35, Ua-22728)	Sweden_Viking.SG	Sigtuna, church 1 (St. Gertrud)	Sweden	59.61731	17.72361	Shotgun	3.494887	1085641	F
ULA001.A0101	ULA001.A0101	AT-840	Tooth	2020	JeongCell2020	928	1033-1159 CE**	Mongolia_lateMed_Khitan	Ulaan Kherem II	Mongolia	47.929	104.524	1240K	..	..	M
I1524	I1524	Mos104, Speimen 22, 163	tooth	2019	FlegontovNature2019	940	830-1190 calCE (1825Â±20 BP, PSUAMS-1906, marine corrected by Thomas Harper)	Russia_OldBeringSea_Uelen	Uelen Chukotka, Bering Strait	Russia	66.161126	-169.822297	1240K	2.618	797816	M
R1285.SG	R1285	Palazzo della Cancelleria US 394	..	2019	AntonioGaoMootsScience2019	946	974-1035 calCE (1025Â±25 BP, UCIAMS-213634)	Italy_Medieval_EarlyModern.SG	Cancelleria	Italy	41.8964977	12.4718662	Shotgun	1.084768	783275	M
I12516	I12516	UE 30001-3	bone	2019	OlaldeScience2019	948	1030-975 calBCE (1030Â±30 BP, Beta-372984)	Iberia_Islamic	CastellÃ³, Vinaros	Spain	40.4703	0.4756	1240K	0.484838	424327	F
KNS-A-1_38.SG	KNS-A1	KNS-A1	tooth (molar)	2018	EbenesersdottirScience2018	950	950-1050 CE	Iceland_Pre_Christian.SG	Karlsnes	Iceland	..	..	Shotgun	0.193217	184373	M
ZAA005.A0101	ZAA005.A0101	AT-956	Tooth	2020	JeongCell2020	950	1025-1155 CE	Mongolia_lateMed_Khitan	Zaan-Khoshuu	Mongolia	47.8547	104.046	1240K	..	..	M
R63.SG	R63	VM 09; BII; 4274	..	2019	AntonioGaoMootsScience2019	960	970-1010 calCE	Italy_Medieval_EarlyModern_oCentralEuropean.SG	Villa Magna	Italy	41.6877312	13.0864953	Shotgun	2.157939	1038196	M
ZAA003.A0101	ZAA003.A0101	AT-953	Tooth	2020	JeongCell2020	980	1015-1153 CE	Mongolia_lateMed_Khitan	Zaan-Khoshuu	Mongolia	47.8547	104.046	1240K	..	..	F
vik_84001.SG	vik_84001	vik_84001	..	2018	KrzewinskaCurrentBiology2018	989	898-1025 calCE (1055Â±30, Ua-22712)	Sweden_Viking.SG	Sigtuna, cemetery 1 (Nunnnan)	Sweden	59.61731	17.72361	Shotgun	3.682839	1141127	M
TGS-A-1_38.SG	TGS-A1	TGS-A1	tooth (molar)	2018	EbenesersdottirScience2018	990	897-1024 calCE (960Â±30 BP, Beta-)	Iceland_Pre_Christian.SG	Tunga	Iceland	..	..	Shotgun	0.534324	456500	M
DA126.SG	DA126	CGG_2_016124, IS7, Almaly, Kurgan 1, Object 1, Issyk, Tian Shan	..	2018	DamgaardNature2018	994	891-1021 calCE (1078Â±37 BP, UBA-31228)	Kazakhstan_Medieval_Nomad.SG	Tian Shan, Central Steppe	Kazakhstan	43.06861111	68.24888889	Shotgun	0.253	197498	M
vik_grt035.SG	vik_grt035	vik_grt035	..	2018	KrzewinskaCurrentBiology2018	996	885-1024 calCE (1080Â±40, Ua-22732)	Sweden_Viking.SG	Sigtuna, church 1 (St. Gertrud)	Sweden	59.61731	17.72361	Shotgun	3.290289	1128667	M
DA204.SG	DA204	CGG_2_019095, Butakty 1, grave 34, Butakty 1, grave 34	..	2018	DamgaardNature2018	998	883-1022 calCE (1089Â±38 BP, UBA-33607)	Kazakhstan_Karakhanid.SG	Tian Shan, Central Steppe	Kazakhstan	43.2025	76.98166667	Shotgun	1.027	633817	M
I7427_published	I7427	8	tooth	2019	OlaldeScience2019	1000	900-1000 CE	Iberia_Muslim_published	Granada, Calle Panaderos 21-23	Spain	..	..	1240K	0.077421	86945	M
ORE-A-1_38.SG	ORE-A1	ORE-A1	tooth (canine)	2018	EbenesersdottirScience2018	1000	900-1000 CE	Iceland_Pre_Christian.SG	Ormsstadir	Iceland	..	..	Shotgun	0.093202	93929	M
VDP-A-7_38.SG	VDP-A7	VDP-A7	tooth (premolar)	2018	EbenesersdottirScience2018	1000	850-1050 CE	Iceland_Pre_Christian.SG	Vatnsdalur	Iceland	65.424722	-20.286667	Shotgun	0.311836	153085	M
DA94.SG	DA94	CGG_2_016412, Pav 26, Spartak, kurgan 1, burial 5, Pavlodar	..	2018	DamgaardNature2018	1000	600-1300 CE	Kazakhstan_Medieval_Nomad.SG	Tian Shan, Central Steppe	Kazakhstan	43.06861111	68.24888889	Shotgun	0.288	220936	M
DA205.SG	DA205	CGG_2_019096, Butakty 1, grave 32, Butakty 1, grave 32	..	2018	DamgaardNature2018	1000	800-1100 CE	Kazakhstan_Karakhanid.SG	Tian Shan, Central Steppe	Kazakhstan	43.2025	76.98166667	Shotgun	0.605	424419	F
DA203.SG	DA203	CGG_2_019094, Cemetery Butakty 1, grave 25, Cemetery Butakty 1, grave 25	..	2018	DamgaardNature2018	1000	800-1100 CE	Kazakhstan_Karakhanid.SG	Tian Shan, Central Steppe	Kazakhstan	43.2025	76.98166667	Shotgun	0.71	469322	M
VDP-A-6_38.SG	VDP-A6	VDP-A6	tooth (molar)	2018	EbenesersdottirScience2018	1000	850-1050 CE	Iceland_Pre_Christian.SG	Vatnsdalur	Iceland	65.424722	-20.286667	Shotgun	0.724524	581503	M
DA142.SG	DA142	CGG_2_016385, Nomad13, Kamyshevahsky X, Nomad13, Kamyshevahsky X	..	2018	DamgaardNature2018	1000	600-1300 CE	Russia_Medieval_Nomad.SG	Caspian steppe	Russia	47.282396	39.541034	Shotgun	1.178	702174	M
VDP-A-5_38.SG	VDP-A5	VDP-A5	tooth (premolar)	2018	EbenesersdottirScience2018	1000	850-1050 CE	Iceland_Pre_Christian.SG	Vatnsdalur	Iceland	65.424722	-20.286667	Shotgun	1.600516	790190	F
DAV-A-8_38.SG	DAV-A8	DAV-A8	tooth (canine)	2018	EbenesersdottirScience2018	1000	900-1000 CE	Iceland_Pre_Christian.SG	Dalvik, Brimnes	Iceland	..	..	Shotgun	2.254293	980120	F
STT-A-2_38.SG	STT-A2	STT-A2	tooth (molar)	2018	EbenesersdottirScience2018	1000	900-1000 CE	Iceland_Pre_Christian.SG	Straumur	Iceland	..	..	Shotgun	3.160599	1110874	M
I6941	I6941	R55	bone (long bone)	2019	HarneyNatureCommunications2019	1011	894-985 calCE (1105Â±15 BP, PSUAMS-5440)	India_RoopkundA	Uttaranchal, Himalaya, Roopkund	India	30.24720461	79.73739624	1240K	0.589947	452228	M
I2868	I2868	R1	bone (long bone)	2019	HarneyNatureCommunications2019	1014	890-982 calCE (1115Â±20 BP, PSUAMS-5428)	India_RoopkundA	Uttaranchal, Himalaya, Roopkund	India	30.24720461	79.73739624	1240K	0.867913	570995	M
MKR-A-1_38.SG	MKR-A1	MKR-A1	tooth (premolar)	2018	EbenesersdottirScience2018	1015	870-1000 CE	Iceland_Pre_Christian.SG	Vidar, Masvatn	Iceland	..	..	Shotgun	0.199634	72626	M
GTE-A-1_38.SG	GTE-A1	GTE-A1	tooth (molar)	2018	EbenesersdottirScience2018	1015	870-1000 CE	Iceland_Pre_Christian.SG	Gilsarteigur	Iceland	..	..	Shotgun	0.132276	77311	M
NNM-A-1_38.SG	NNM-A1	NNM-A1	tooth (molar)	2018	EbenesersdottirScience2018	1015	870-1000 CE	Iceland_Pre_Christian.SG	Njarovik	Iceland	..	..	Shotgun	0.114418	124642	M
SVK-A-1_38.SG	SVK-A1	SVK-A1	tooth (incisor)	2018	EbenesersdottirScience2018	1015	870-1000 CE	Iceland_Pre_Christian.SG	Svinadalur	Iceland	..	..	Shotgun	0.178249	188605	M
GRS-A-1_38.SG	GRS-A1	GRS-A1	tooth (molar)	2018	EbenesersdottirScience2018	1015	870-1000 CE	Iceland_Pre_Christian.SG	Grimsstadir	Iceland	..	..	Shotgun	0.221539	196904	M
NTR-A-2_38.SG	NTR-A2	NTR-A2	tooth (molar)	2018	EbenesersdottirScience2018	1015	870-1000 CE	Iceland_Pre_Christian.SG	Neori-Tvera	Iceland	..	..	Shotgun	0.312938	286945	F
FSS-A-1_38.SG	FSS-A1	FSS-A1	tooth (premolar)	2018	EbenesersdottirScience2018	1015	870-1000 CE	Iceland_Pre_Christian.SG	Fremri-Svartardalur	Iceland	..	..	Shotgun	0.542843	465764	F
YGS-B-2_38.SG	YGS-B2	YGS-B2 (XXY, Kleinfelter's syndrome)	tooth (molar)	2018	EbenesersdottirScience2018	1015	870-1000 CE	Iceland_Pre_Christian.SG	Ytra-Gardshorn	Iceland	..	..	Shotgun	1.559299	830814	U
SBT-A-1_38.SG	SBT-A1	SBT-A1	tooth (molar)	2018	EbenesersdottirScience2018	1015	870-1000 CE	Iceland_Pre_Christian.SG	Smyrlaberg	Iceland	..	..	Shotgun	2.344746	1043109	M
HSJ-A-1_38.SG	HSJ-A1	HSJ-A1	tooth (molar)	2018	EbenesersdottirScience2018	1015	870-1000 CE	Iceland_Pre_Christian.SG	Hrolfsstadir	Iceland	..	..	Shotgun	5.283111	1164678	M
I3406	I3406	R43	bone (long bone)	2019	HarneyNatureCommunications2019	1018	885-980 calCE (1125Â±20 BP, PSUAMS-5436)	India_RoopkundA	Uttaranchal, Himalaya, Roopkund	India	30.24720461	79.73739624	1240K	0.295	251527	M
I7035	I7035	R68	bone (long bone)	2019	HarneyNatureCommunications2019	1020	889-971 calCE (1125Â±15 BP, PSUAMS-4596)	India_RoopkundA	Uttaranchal, Himalaya, Roopkund	India	30.24720461	79.73739624	1240K	0.565213	446699	F
I7340	I7340	Mos89	tooth	2019	FlegontovNature2019	1020	810-1050 calCE (1895Â±15 BP, PSUAMS-5474, marine corrected by Thomas Harper)	Russia_OldBeringSea_Ekven	Chukotka, Bering Strait, Ekven	Russia	66.161126	-169.822297	1240K	0.968185	650411	M
SSJ-A-2_38.SG	SSJ-A2	SSJ-A2	tooth (incisor)	2018	EbenesersdottirScience2018	1025	850-1000 CE	Iceland_Pre_Christian.SG	Surtsstadir	Iceland	..	..	Shotgun	0.024361	28390	M
SSG-A-3_38.SG	SSG-A3	SSG-A3	tooth (molar)	2018	EbenesersdottirScience2018	1025	850-1000 CE	Iceland_Pre_Christian.SG	Silastadir	Iceland	..	..	Shotgun	0.050743	52960	M
DKS-A-1_38.SG	DKS-A1	DKS-A1	tooth (molar)	2018	EbenesersdottirScience2018	1025	850-1000 CE	Iceland_Pre_Christian.SG	Ondverdarnes	Iceland	..	..	Shotgun	0.091387	68927	M
SSG-A-4_38.SG	SSG-A4	SSG-A4	tooth (molar)	2018	EbenesersdottirScience2018	1025	850-1000 CE	Iceland_Pre_Christian.SG	Silastadir	Iceland	..	..	Shotgun	3.270227	1076496	F
SSG-A-2_38.SG	SSG-A2	SSG-A2	tooth (premolar)	2018	EbenesersdottirScience2018	1025	850-1000 CE	Iceland_Pre_Christian.SG	Silastadir	Iceland	..	..	Shotgun	4.176357	1145149	M
I7331	I7331	Mos101	tooth	2019	FlegontovNature2019	1045	720-1090 calCE (1900Â±20 BP, PSUAMS-3736, marine corrected by Thomas Harper)	Russia_OldBeringSea_Ekven	Chukotka, Bering Strait, Ekven	Russia	66.161126	-169.822297	1240K	2.86887	871506	M
R59.SG	R59	VM 3864	..	2019	AntonioGaoMootsScience2019	1045	820-990 calCE	Italy_Medieval_EarlyModern.SG	Villa Magna	Italy	41.6877312	13.0864953	Shotgun	1.529912	918471	M
R60.SG	R60	VM 10; MON 3885	..	2019	AntonioGaoMootsScience2019	1045	820-990 calCE (same stratigraphic unit as R59)	Italy_Medieval_EarlyModern.SG	Villa Magna	Italy	41.6877312	13.0864953	Shotgun	2.029567	997006	F
DA243.SG	DA243	CGG_2_018159, Alan 51, Alan 51	..	2018	DamgaardNature2018	1050	450-1350 CE	Russia_Alan.SG	Caucasus	Russia	43.958649	42.587303	Shotgun	3.11	1052525	M
vik_stg026.SG	vik_stg026	vik_stg026	..	2018	KrzewinskaCurrentBiology2018	1054	778-1015 calCE (1115Â±35, Ua-22722)	Sweden_Viking.SG	Sigtuna, church 1 (St. Gertrud)	Sweden	59.61731	17.72361	Shotgun	0.599119	510566	F
I7036	I7036	R69	bone (long bone)	2019	HarneyNatureCommunications2019	1067	778-988 calCE (1130Â±25 BP, PSUAMS-5470)	India_RoopkundA	Uttaranchal, Himalaya, Roopkund	India	30.24720461	79.73739624	1240K	0.369595	342426	M
I7332	I7332	Mos102	tooth	2019	FlegontovNature2019	1070	690-1070 calCE (1945Â±15 BP, PSUAMS-5324, marine corrected by Thomas Harper)	Russia_OldBeringSea_Ekven	Chukotka, Bering Strait, Ekven	Russia	66.161126	-169.822297	1240K	1.995623	836225	M
I10853_published	I10853	SJR'15-1796	tooth	2019	OlaldeScience2019	1075	775-975 calCE (990Â±30 BP, Beta-448950)	Iberia_Medieval_published	Sant JuilÃ de Ramis	Spain	42.0507	2.867	1240K	0.268767	247959	M
I7344	I7344	Mos93	tooth	2019	FlegontovNature2019	1080	730-1010 calCE (1960Â±20 BP, PSUAMS-5477, marine corrected by Thomas Harper)	Russia_OldBeringSea_Ekven	Chukotka, Bering Strait, Ekven	Russia	66.161126	-169.822297	1240K	1.100863	662375	F
I3407	I3407	R44	bone (long bone)	2019	HarneyNatureCommunications2019	1082	775-961 calCE (1160Â±20 BP, PSUAMS-5437)	India_RoopkundA	Uttaranchal, Himalaya, Roopkund	India	30.24720461	79.73739624	1240K	0.105	110441	M
I7339	I7339	Mos88	tooth	2019	FlegontovNature2019	1085	690-1040 calCE (1950Â±20 BP, PSUAMS-3737, marine corrected by Thomas Harper)	Russia_OldBeringSea_Ekven	Chukotka, Bering Strait, Ekven	Russia	66.161126	-169.822297	1240K	2.945029	870600	M
R1283.SG	R1283	Palazzo della Cancelleria US 294 65 A	..	2019	AntonioGaoMootsScience2019	1091	771-947 calCE (1175Â±25 BP, UCIAMS-213633)	Italy_Medieval_EarlyModern.SG	Cancelleria	Italy	41.8964977	12.4718662	Shotgun	1.145704	808292	M
I3349	I3349	R17	bone (long bone)	2019	HarneyNatureCommunications2019	1093	770-945 calCE (1180Â±25 BP, PSUAMS-5463)	India_RoopkundA	Uttaranchal, Himalaya, Roopkund	India	30.24720461	79.73739624	1240K	0.133	136268	F
I2872	I2872	R6	bone (long bone)	2019	HarneyNatureCommunications2019	1094	773-940 calCE (1175Â±20 BP, PSUAMS-5431)	India_RoopkundA	Uttaranchal, Himalaya, Roopkund	India	30.24720461	79.73739624	1240K	0.198503	196393	F
I3342	I3342	R8	bone (long bone)	2019	HarneyNatureCommunications2019	1094	773-940 calCE (1175Â±20 BP, PSUAMS-5432)	India_RoopkundA	Uttaranchal, Himalaya, Roopkund	India	30.24720461	79.73739624	1240K	0.577	403739	M
I2871	I2871	R4	bone (long bone)	2019	HarneyNatureCommunications2019	1094	773-940 calCE (1175Â±20 BP, PSUAMS-5430)	India_RoopkundA	Uttaranchal, Himalaya, Roopkund	India	30.24720461	79.73739624	1240K	0.578699	441880	F
I7497	I7497	29	tooth	2019	OlaldeScience2019	1100	800-900 CE	Iberia_Muslim_Zira	Granada, Huascar, Cueva Romero	Spain	..	..	1240K	0.093691	103912	F
DA230.SG	DA230	CGG_2_019142, Butakty 1 settlement, Butakty 1 settlement	..	2018	DamgaardNature2018	1100	750-950 CE	Kazakhstan_Karluk.SG	Tian Shan, Central Steppe	Kazakhstan	43.06861111	68.24888889	Shotgun	1.275	740013	M
I7498	I7498	30	tooth	2019	OlaldeScience2019	1100	800-900 CE	Iberia_Muslim_Zira	Granada, Huascar, Cueva Romero	Spain	..	..	1240K	1.326872	746152	M
I7341	I7341	Mos90	tooth	2019	FlegontovNature2019	1100	710-990 calCE (1985Â±20 BP, PSUAMS-5475, marine corrected by Thomas Harper)	Russia_OldBeringSea_Ekven	Chukotka, Bering Strait, Ekven	Russia	66.161126	-169.822297	1240K	1.929006	790742	M
I7499	I7499	31	tooth	2019	OlaldeScience2019	1100	800-900 CE	Iberia_Muslim_Zira	Granada, Huascar, Cueva Romero	Spain	..	..	1240K	2.490637	847037	F
DA222.SG	DA222	CGG_2_019123, Butakty 1 settlement, Butakty 1 settlement	..	2018	DamgaardNature2018	1100	750-950 CE	Kazakhstan_Karluk.SG	Tian Shan, Central Steppe	Kazakhstan	43.06861111	68.24888889	Shotgun	3.404	1091284	M
OLN001.A0101	OLN001.A0101	AT-393	Petrous	2020	JeongCell2020	1100		Mongolia_earlyMed_Uigur	Olon Dov	Mongolia	47.1108	102.079	1240K	..	..	F
OLN001.B0101	OLN001.B0101	AT-871	Tooth	2020	JeongCell2020	1100		Mongolia_earlyMed_Uigur	Olon Dov	Mongolia	47.1108	102.079	1240K	..	..	M
OLN002.A0101	OLN002.A0101	AT-891	Petrous; Tooth	2020	JeongCell2020	1100		Mongolia_earlyMed_Uigur	Olon Dov	Mongolia	47.1108	102.079	1240K	..	..	F
OLN004.A0101	OLN004.A0101	AT-969	Tooth	2020	JeongCell2020	1100		Mongolia_earlyMed_Uigur	Olon Dov	Mongolia	47.1108	102.079	1240K	..	..	F
OLN005.A0101	OLN005.A0101	AT-973	Tooth	2020	JeongCell2020	1100		Mongolia_earlyMed_Uigur	Olon Dov	Mongolia	47.1108	102.079	1240K	..	..	M
OLN008.A0101	OLN008.A0101	AT-873	Tooth	2020	JeongCell2020	1100		Mongolia_earlyMed_Uigur	Olon Dov	Mongolia	47.1108	102.079	1240K	..	..	F
OLN009.A0101	OLN009.A0101	AT-896	Petrous	2020	JeongCell2020	1100		Mongolia_earlyMed_Uigur	Olon Dov	Mongolia	47.1108	102.079	1240K	..	..	F
OLN010.A0101	OLN010.A0101	AT-893	Petrous	2020	JeongCell2020	1100		Mongolia_earlyMed_Uigur	Olon Dov	Mongolia	47.1108	102.079	1240K	..	..	M
OLN011.A0101	OLN011.A0101	AT-897	Petrous	2020	JeongCell2020	1100		Mongolia_earlyMed_Uigur	Olon Dov	Mongolia	47.1108	102.079	1240K	..	..	M
OLN012.A0101	OLN012.A0101	AT-894	Petrous	2020	JeongCell2020	1100		Mongolia_earlyMed_Uigur	Olon Dov	Mongolia	47.1108	102.079	1240K	..	..	F
ZAA001.A0101	ZAA001.A0101	AT-954	Petrous; Tooth	2020	JeongCell2020	1100		Mongolia_earlyMed_Uigur	Zaan-Khoshuu	Mongolia	47.8547	104.046	1240K	..	..	F
OLN007.A0101	OLN007.A0101	AT-972	Tooth	2020	JeongCell2020	1100		Mongolia_earlyMed_Uigur_o	Olon Dov	Mongolia	47.1108	102.079	1240K	..	..	M
DA188.SG	DA188	CGG_2_015027, OS7, Belgorod region	..	2018	DamgaardNature2018	1115	721-950 calCE (1187Â±31 BP, UBA-31236)	Russia_SaltovoMayaki.SG	Caspian steppe	Russia	50.114471	38.300882	Shotgun	0.04	28149	M
I3344	I3344	R11	bone (long bone)	2019	HarneyNatureCommunications2019	1118	775-890 calCE (1180Â±15 BP, PSUAMS-5460)	India_RoopkundA	Uttaranchal, Himalaya, Roopkund	India	30.24720461	79.73739624	1240K	0.105	111184	F
I3343	I3343	R10	bone (long bone)	2019	HarneyNatureCommunications2019	1119	773-890 calCE (1185Â±20 BP, PSUAMS-5433)	India_RoopkundA	Uttaranchal, Himalaya, Roopkund	India	30.24720461	79.73739624	1240K	0.223	203058	F
I6946	I6946	R65	bone (long bone)	2019	HarneyNatureCommunications2019	1119	773-890 calCE (1185Â±20 BP, PSUAMS-4505)	India_RoopkundA	Uttaranchal, Himalaya, Roopkund	India	30.24720461	79.73739624	1240K	0.348969	328001	M
I6934	I6934	R45	bone (long bone)	2019	HarneyNatureCommunications2019	1119	773-890 calCE (1185Â±20 BP, PSUAMS-5467)	India_RoopkundA	Uttaranchal, Himalaya, Roopkund	India	30.24720461	79.73739624	1240K	0.861271	521678	F
I3351	I3351	R19	bone (long bone)	2019	HarneyNatureCommunications2019	1122	770-887 calCE (1200Â±20 BP, PSUAMS-5464)	India_RoopkundA	Uttaranchal, Himalaya, Roopkund	India	30.24720461	79.73739624	1240K	0.044	50278	M
I3402	I3402	R25	bone (long bone)	2019	HarneyNatureCommunications2019	1122	770-887 calCE (1200Â±20 BP, PSUAMS-5466)	India_RoopkundA	Uttaranchal, Himalaya, Roopkund	India	30.24720461	79.73739624	1240K	0.118	125762	M
I6942	I6942	R57	bone (long bone)	2019	HarneyNatureCommunications2019	1122	770-887 calCE (1200Â±20 BP, PSUAMS-5469)	India_RoopkundA	Uttaranchal, Himalaya, Roopkund	India	30.24720461	79.73739624	1240K	0.602283	470065	M
DA93.SG	DA93	CGG_2_016411, Pav 25, Spartak, kurgan 1, burial 4, Pavlodar	..	2018	DamgaardNature2018	1127	685-962 calCE (1203Â±50 BP, UBA-31208)	Kazakhstan_Medieval_Nomad.SG	Tian Shan, Central Steppe	Kazakhstan	43.06861111	68.24888889	Shotgun	1.456	793970	M
I7349	I7349	Mos97	tooth	2019	FlegontovNature2019	1140	640-980 calCE (2030Â±20 BP, PSUAMS-3738, marine corrected by Thomas Harper)	Russia_OldBeringSea_Ekven	Chukotka, Bering Strait, Ekven	Russia	66.161126	-169.822297	1240K	3.541541	873591	F
I1808	I1808	Grave 52, single burial, PARWAK30	..	2019	NarasimhanPattersonScience2019	1143	720-895 calCE (1200Â±30 BP, Beta-428663)	Pakistan_Medieval_Parwak	Swat Valley, Parwak	Pakistan	36.280247	72.414702	1240K	0.077326	87450	M
I6944	I6944	R62	bone (long bone)	2019	HarneyNatureCommunications2019	1145	726-885 calCE (1210Â±20 BP, PSUAMS-5441)	India_RoopkundA	Uttaranchal, Himalaya, Roopkund	India	30.24720461	79.73739624	1240K	0.339549	313369	F
I7346	I7346	Mos94	tooth	2019	FlegontovNature2019	1145	620-990 calCE (2050Â±15 BP, PSUAMS-4836, marine corrected by Thomas Harper)	Russia_OldBeringSea_Ekven	Chukotka, Bering Strait, Ekven	Russia	66.161126	-169.822297	1240K	2.640851	854671	M
RISE504.SG	RISE504	6652-35	tooth	2015	AllentoftNature2015	1145	721-889 calCE (1208Â±24 BP, OxA-31215)	Russia_IA.SG	Kytmanovo	Russia	53.456	85.447	Shotgun	1.631	878321	M
I3346	I3346	R15	bone (long bone)	2019	HarneyNatureCommunications2019	1147	717-889 calCE (1210Â±25 BP, PSUAMS-5462)	India_RoopkundA	Uttaranchal, Himalaya, Roopkund	India	30.24720461	79.73739624	1240K	0.304	271560	M
DA189.SG	DA189	CGG_2_015028, OS8, Belgorod region	..	2018	DamgaardNature2018	1150	600-1000 CE	Russia_SaltovoMayaki.SG	Caspian steppe	Russia	50.476192	36.982805	Shotgun	0.029	23299	M
I7500	I7500	2	tooth	2019	OlaldeScience2019	1150	700-900 CE	Iberia_Muslim_Emirate	Granada, Motril, Torrenueva, El Maraute	Spain	..	..	1240K	0.057905	66885	M
I7457	I7457	32	tooth	2019	OlaldeScience2019	1150	700-900 CE	Iberia_Muslim_Almohade	Granada, Alhama de Granada, Casa Cuartel Guardia Civil	Spain	..	..	1240K	0.601835	497137	M
I7337	I7337	Mos112	tooth	2019	FlegontovNature2019	1150	620-980 calCE (2055Â±15 BP, PSUAMS-5328, marine corrected by Thomas Harper)	Russia_OldBeringSea_Ekven	Chukotka, Bering Strait, Ekven	Russia	66.161126	-169.822297	1240K	1.758122	789081	M
I7674	I7674	T-143	tooth	2019	OlaldeScience2019	1153	785-810 CE [between conquest of Girona and conquest of Barcelona]	Iberia_Carolingian	Barcelona, Roda de Ter, L'Esquerda	Spain	41.981377	2.309824	1240K	0.023678	27705	F
I7672	I7672	T-120-1	tooth	2019	OlaldeScience2019	1153	785-810 CE [between conquest of Girona and conquest of Barcelona]	Iberia_Carolingian	Barcelona, Roda de Ter, L'Esquerda	Spain	41.981377	2.309824	1240K	0.049769	57994	M
I7676	I7676	T-191	tooth	2019	OlaldeScience2019	1153	785-810 CE [between conquest of Girona and conquest of Barcelona]	Iberia_Carolingian	Barcelona, Roda de Ter, L'Esquerda	Spain	41.981377	2.309824	1240K	0.062348	70706	F
I7675	I7675	T-149	tooth	2019	OlaldeScience2019	1153	785-810 CE [between conquest of Girona and conquest of Barcelona]	Iberia_Carolingian	Barcelona, Roda de Ter, L'Esquerda	Spain	41.981377	2.309824	1240K	0.11291	125123	M
I7673	I7673	T-120-2	tooth	2019	OlaldeScience2019	1153	785-810 CE [between conquest of Girona and conquest of Barcelona]	Iberia_Carolingian	Barcelona, Roda de Ter, L'Esquerda	Spain	41.981377	2.309824	1240K	0.310387	297805	F
I10852_published	I10852	SJR'14-1670	tooth	2019	OlaldeScience2019	1165	780-790 calCE (1010Â±30 BP, Beta-458692)	Iberia_Medieval_published	Sant JuilÃ de Ramis	Spain	42.0507	2.867	1240K	0.334845	304635	F
I0161.SG	I0161	Hinxton12885, skeleton355, HS3	tooth	2016	SchiffelsNatureCommunications2016	1165	690-881 calCE (1230Â±25 BP, OxA-29572)	England_Saxon.SG	England, East Anglia, Hinxton	Great Britain	52.08	0.18	Shotgun	0.712	585980	F
I6938	I6938	R51	bone (long bone)	2019	HarneyNatureCommunications2019	1166	694-875 calCE (1230Â±15 BP, PSUAMS-5473)	India_RoopkundA	Uttaranchal, Himalaya, Roopkund	India	30.24720461	79.73739624	1240K	0.481457	405124	F
OLN003.B0101	OLN003.B0101	AT-892	Tooth	2020	JeongCell2020	1166	775-945 CE	Mongolia_earlyMed_Uigur	Olon Dov	Mongolia	47.1108	102.079	1240K	..	..	M
I3352	I3352	R20	bone (long bone)	2019	HarneyNatureCommunications2019	1168	689-876 calCE (1235Â±20 BP, PSUAMS-5465)	India_RoopkundA	Uttaranchal, Himalaya, Roopkund	India	30.24720461	79.73739624	1240K	1.476	591844	M
I10851_published	I10851	SJR'15-1669	tooth	2019	OlaldeScience2019	1170	680-880 calCE (1100Â±30 BP, Beta-458691)	Iberia_Medieval_published	Sant JuilÃ de Ramis	Spain	42.0507	2.867	1240K	0.049244	55880	F
NO3423.SG	I17268	NO3423	petrous	2016	MartinianoNatureCommunications2016	1170	650-910 CE	England_Saxon.SG	North Yorkshire, Stockton-on-Tees, Norton, Norton Bishops Mill	Great Britain	53.633	-1.175	Shotgun	1.047	768658	M
I6945	I6945	R64	bone (long bone)	2019	HarneyNatureCommunications2019	1172	687-870 calCE (1240Â±20 BP, PSUAMS-5442)	India_RoopkundA	Uttaranchal, Himalaya, Roopkund	India	30.24720461	79.73739624	1240K	0.034842	40150	F
I3585	I3585	28	tooth	2019	OlaldeScience2019	1179	677-866 calCE (1250Â±25 BP, PSUAMS-2074)	Iberia_Visigoth_Granada	Granada, Ventas de Zafarraya	Spain	..	..	1240K	2.612	736749	M
RISE568.SG	I5026	RISE568, F0525, A01623, gr. 16	tooth	2015	AllentoftNature2015	1200	600-900 CE	Czech_EarlySlav.SG	Brandysek	Czech Republic	50.19	14.158	Shotgun	0.053	60816	F
I7348	I7348	Mos96	tooth	2019	FlegontovNature2019	1205	630-860 calCE (2090Â±20 BP, PSUAMS-5478, marine corrected by Thomas Harper)	Russia_OldBeringSea_Ekven	Chukotka, Bering Strait, Ekven	Russia	66.161126	-169.822297	1240K	1.989006	829327	M
DA89.SG	DA89	CGG_2_016393, Pav7, Berygavoya, 1991, Pavlodar	..	2018	DamgaardNature2018	1206	637-852 calCE (1315Â±45 BP, UBA-31206)	Kazakhstan_Turk.SG	Tian Shan, Central Steppe	Kazakhstan	43.06861111	68.24888889	Shotgun	0.381	232595	M
I10897_published	I10897	SJR'17-2099	tooth	2019	OlaldeScience2019	1215	680-790 CE (based on dates in the same context)	Iberia_Medieval_published	Sant JuilÃ de Ramis	Spain	42.0507	2.867	1240K	0.104692	114230	F
I10892	I10892	SJR'15-1846	tooth	2019	OlaldeScience2019	1215	680-790 CE (based on dates in the same context)	Iberia_Medieval	Sant JuilÃ de Ramis	Spain	42.0507	2.867	1240K	0.761156	547168	F
I10895	I10895	SJR'15-1828	tooth	2019	OlaldeScience2019	1215	680-790 CE (based on dates in the same context)	Iberia_Medieval	Sant JuilÃ de Ramis	Spain	42.0507	2.867	1240K	1.087059	631258	M
I6943	I6943	R61	bone (long bone)	2019	HarneyNatureCommunications2019	1228	675-769 calCE (1280Â±15 BP, PSUAMS-4606)	India_RoopkundA	Uttaranchal, Himalaya, Roopkund	India	30.24720461	79.73739624	1240K	0.133233	145489	M
I0157.SG	I0157	Hinxton12881, skeleton241, HS1	tooth	2016	SchiffelsNatureCommunications2016	1232	666-770 calCE (1288Â±25 BP, OxA-29574)	England_Saxon.SG	England, East Anglia, Hinxton	Great Britain	52.08	0.18	Shotgun	3.919	1075331	F
DA124.SG	DA124	CGG_2_016122, IS5, Issyk City, Tian Shan	..	2018	DamgaardNature2018	1243	647-768 calCE (1332Â±32 BP, UBA-31226)	Kazakhstan_Medieval_Nomad.SG	Tian Shan, Central Steppe	Kazakhstan	43.06861111	68.24888889	Shotgun	0.275	198710	M
I0159.SG	I0159	Hinxton12883, skeleton5518, HS2	tooth	2016	SchiffelsNatureCommunications2016	1247	631-776 calCE (1320Â±45 BP, OxA-X-2565-12)	England_Saxon.SG	England, East Anglia, Hinxton	Great Britain	52.08	0.18	Shotgun	2.893	1053950	F
DA190.SG	DA190	CGG_2_015029, OS9, Belgorod region	..	2018	DamgaardNature2018	1250	635-766 calCE (1351Â±32 BP, UBA-31237)	Russia_SaltovoMayaki.SG	Caspian steppe	Russia	50.476192	36.982805	Shotgun	0.072	54099	M
I8343	I8343	05-SMG-8075	Tooth	2019	OlaldeScience2019	1250	400-1000 CE	Iberia_LRoman_Medieval	Girona, Empuries, necropolis Centre de Visitants	Spain	42.1333	3.1083	1240K	0.081707	93034	M
I7333	I7333	Mos103	tooth	2019	FlegontovNature2019	1250	510-890 calCE (2155Â±20 BP, PSUAMS-4835, marine corrected by Thomas Harper)	Russia_OldBeringSea_Ekven	Chukotka, Bering Strait, Ekven	Russia	66.161126	-169.822297	1240K	2.667017	840364	F
SZ1.SG	SZ1	SZ1	petrous	2018	AmorimNatureCommunications2018	1250	600-800 CE	Hungary_AvarPeriod.SG	SzÃ³lÃ¡d	Hungary	46.28333333	17.85	Shotgun	9.279219	1181117	M
DA87.SG	DA87	CGG_2_016387, Pav 1, Grigorjevka 4, Burial 1, Pavlodar	..	2018	DamgaardNature2018	1262	607-769 calCE (1352Â±45 BP, UBA-31205)	Kazakhstan_Kimak.SG	Tian Shan, Central Steppe	Kazakhstan	52.64305556	76.71055556	Shotgun	0.269	208843	M
UGU001.A0101	UGU001.A0101	AT-749	Petrous	2020	JeongCell2020	1262	687-711 CE	Mongolia_earlyMed_Turk	Uguumur Uul (Uguumur Tsuvaraa Uul)	Mongolia	49.2484	105.378	1240K	..	..	M
ZAA007.A0101	ZAA007.A0101	AT-958	Petrous	2020	JeongCell2020	1280	672-770 CE	Mongolia_earlyMed_Turk	Zaan-Khoshuu	Mongolia	47.8547	104.046	1240K	..	..	F
DA161.SG	DA161	CGG_2_016432, Alan4, North Ossetia-Alania	..	2018	DamgaardNature2018	1300	450-850 CE	Russia_Alan_o.SG	Caucasus	Russia	42.826264	44.115811	Shotgun	0.146	94794	M
DA146.SG	DA146	CGG_2_016430, Alan1, North Ossetia-Alania	..	2018	DamgaardNature2018	1300	450-850 CE	Russia_Alan.SG	Caucasus	Russia	42.861705	44.185108	Shotgun	0.255	148467	F
DA160.SG	DA160	CGG_2_016431, Alan3, North Ossetia-Alania	..	2018	DamgaardNature2018	1300	450-850 CE	Russia_Alan.SG	Caucasus	Russia	42.861705	44.185108	Shotgun	0.52	358421	F
DA162.SG	DA162	CGG_2_016433, Alan5, North Ossetia-Alania	..	2018	DamgaardNature2018	1300	450-850 CE	Russia_Alan.SG	Caucasus	Russia	43.217051	44.53845	Shotgun	2.086	937226	M
NOM001.B0101	NOM001.B0101	AT-917	Petrous	2020	JeongCell2020	1300		Mongolia_earlyMed_Turk	Nomgonii Khundii	Mongolia	47.451	103.149	1240K	..	..	M
ZAA004.A0101	ZAA004.A0101	AT-959	Tooth	2020	JeongCell2020	1300		Mongolia_earlyMed_Turk	Zaan-Khoshuu	Mongolia	47.8547	104.046	1240K	..	..	M
TUM001.A0101	TUM001.A0101	AT-913	Tooth	2020	JeongCell2020	1300		Mongolia_earlyMed_Turk_o	Shoroon Bumbagar (Türkic mausoleum)	Mongolia	47.9551	104.642	1240K	..	..	M
TSB001.A0101	TSB001.A0101	AT-804	Tooth	2020	JeongCell2020	1307	660-768 CE**	Mongolia_earlyMed_Turk	Tsaidam Bag (Shiveet Tolgoi)	Mongolia	47.1108	102.079	1240K	..	..	M
R104.SG	R104	754-4	..	2019	AntonioGaoMootsScience2019	1319	600-662 calCE (1410Â±25 BP, UCIAMS-213629)	Italy_LA_oSardiniaLike.SG	Sardinia, Crypta Balbi	Italy	41.8947764	12.4762658	Shotgun	0.923495	708801	M
ULI002.B0101	ULI002.B0101	AT-675	Tooth	2020	JeongCell2020	1331	650-765 CE**	Mongolia_earlyMed_Turk	Uliastai River, lower and middle terraces (Uliastai Dood Denzh, Ulianstain dood denj)	Mongolia	45.8564	91.9318	1240K	..	..	M
CL110	CL110	CL110	..	2018	AmorimNatureCommunications2018	1345	580-630 CE (based on context at the same cemetery)	Italy_North_EarlyMedieval_Langobards	Piedmont, Collegno	Italy	45.0792	7.5783	1240K	0.027824	28115	M
CL97	CL97	CL97	..	2018	AmorimNatureCommunications2018	1345	580-630 CE (based on context at the same cemetery)	Italy_North_EarlyMedieval_Langobards	Piedmont, Collegno	Italy	45.0792	7.5783	1240K	0.128259	89356	M
CL53	CL53	CL53	petrous	2018	AmorimNatureCommunications2018	1345	580-630 CE (based on context at the same cemetery)	Italy_North_EarlyMedieval_Langobards	Piedmont, Collegno	Italy	45.0792	7.5783	1240K	0.316372	308080	M
CL49	CL49	CL49	..	2018	AmorimNatureCommunications2018	1345	580-630 CE (based on context at the same cemetery)	Italy_North_EarlyMedieval_Langobards	Piedmont, Collegno	Italy	45.0792	7.5783	1240K	0.374788	320313	M
CL102	CL102	CL102	petrous	2018	AmorimNatureCommunications2018	1345	580-630 CE (based on context at the same cemetery)	Italy_North_EarlyMedieval_Langobards	Piedmont, Collegno	Italy	45.0792	7.5783	1240K	0.423697	388511	U
CL36	CL36	CL36	petrous	2018	AmorimNatureCommunications2018	1345	580-630 CE (based on context at the same cemetery)	Italy_North_EarlyMedieval_Langobards	Piedmont, Collegno	Italy	45.0792	7.5783	1240K	1.618577	672052	U
CL25	CL25	CL25	petrous	2018	AmorimNatureCommunications2018	1345	580-630 CE (based on context at the same cemetery)	Italy_North_EarlyMedieval_Langobards	Piedmont, Collegno	Italy	45.0792	7.5783	1240K	1.089118	677055	U
CL38	CL38	CL38	petrous	2018	AmorimNatureCommunications2018	1345	580-630 CE (based on context at the same cemetery)	Italy_North_EarlyMedieval_Langobards	Piedmont, Collegno	Italy	45.0792	7.5783	1240K	2.093405	762112	M
CL47	CL47	CL47	petrous	2018	AmorimNatureCommunications2018	1345	580-630 CE (based on context at the same cemetery)	Italy_North_EarlyMedieval_Langobards	Piedmont, Collegno	Italy	45.0792	7.5783	1240K	1.935867	771029	U
CL57	CL57	CL57	petrous	2018	AmorimNatureCommunications2018	1345	580-630 CE (based on context at the same cemetery)	Italy_North_EarlyMedieval_Langobards	Piedmont, Collegno	Italy	45.0792	7.5783	1240K	1.444995	777936	M
CL93	CL93	CL93	petrous	2018	AmorimNatureCommunications2018	1345	580-630 CE (based on context at the same cemetery)	Italy_North_EarlyMedieval_Langobards	Piedmont, Collegno	Italy	45.0792	7.5783	1240K	1.97176	786389	M
CL84	CL84	CL84	petrous	2018	AmorimNatureCommunications2018	1345	580-630 CE (based on context at the same cemetery)	Italy_North_EarlyMedieval_Langobards	Piedmont, Collegno	Italy	45.0792	7.5783	1240K	2.164943	816453	M
CL30	CL30	CL30	petrous	2018	AmorimNatureCommunications2018	1345	580-630 CE (based on context at the same cemetery)	Italy_North_EarlyMedieval_Langobards	Piedmont, Collegno	Italy	45.0792	7.5783	1240K	2.346476	836605	M
CL146	CL146	CL146	petrous	2018	AmorimNatureCommunications2018	1345	580-630 CE (based on context at the same cemetery)	Italy_North_EarlyMedieval_Langobards	Piedmont, Collegno	Italy	45.0792	7.5783	1240K	2.631048	844241	M
CL63	CL63	CL63	petrous	2018	AmorimNatureCommunications2018	1345	580-630 CE (based on context at the same cemetery)	Italy_North_EarlyMedieval_Langobards	Piedmont, Collegno	Italy	45.0792	7.5783	1240K	2.313623	847975	M
CL23	CL23	CL23	petrous	2018	AmorimNatureCommunications2018	1345	580-630 CE (based on context at the same cemetery)	Italy_North_EarlyMedieval_Langobards	Piedmont, Collegno	Italy	45.0792	7.5783	1240K	2.771415	859538	M
CL121	CL121	CL121	petrous	2018	AmorimNatureCommunications2018	1345	580-630 CE (based on context at the same cemetery)	Italy_North_EarlyMedieval_Langobards	Piedmont, Collegno	Italy	45.0792	7.5783	1240K	2.681562	863047	M
CL94	CL94	CL94	petrous	2018	AmorimNatureCommunications2018	1345	580-630 CE (based on context at the same cemetery)	Italy_North_EarlyMedieval_Langobards	Piedmont, Collegno	Italy	45.0792	7.5783	1240K	2.522906	873522	M
I3778	I3778	T-269	tooth	2019	OlaldeScience2019	1350	500-700 CE	Iberia_Visigoth_Barcelona	Barcelona, Roda de Ter, L'Esquerda	Spain	41.981377	2.309824	1240K	0.025	28884	M
I12030_published	I12030	PH'06-1169	tooth	2019	OlaldeScience2019	1350	500-700 CE	Iberia_Visigoth_Girona_o_published	Girona, Pla de l'Horta	Spain	42.01656	2.814897	1240K	0.026364	30509	F
I3776	I3776	T-267	tooth	2019	OlaldeScience2019	1350	500-700 CE	Iberia_Visigoth_Barcelona	Barcelona, Roda de Ter, L'Esquerda	Spain	41.981377	2.309824	1240K	0.028	31966	F
I12033_published	I12033	PH'06-1192	tooth	2019	OlaldeScience2019	1350	500-700 CE	Iberia_Visigoth_Girona_published	Girona, Pla de l'Horta	Spain	42.01656	2.814897	1240K	0.033206	38668	M
I3866	I3866	T-264	tooth	2019	OlaldeScience2019	1350	500-700 CE	Iberia_Visigoth_Barcelona	Barcelona, Roda de Ter, L'Esquerda	Spain	41.981377	2.309824	1240K	0.093	102647	M
BIM37b.SG	BIM37b	BIM_37	petrous	2018	VeeramahPNAS2018	1350	580-620 CE (based on grave finds and associated direct dates)	Germany_EMedieval.SG	Bavaria, Barbing-Irlmauth	Germany	..	..	Shotgun	0.1123	112175	M
I3775	I3775	T-266	bone (phalanx)	2019	OlaldeScience2019	1350	500-700 CE	Iberia_Visigoth_Barcelona	Barcelona, Roda de Ter, L'Esquerda	Spain	41.981377	2.309824	1240K	0.105	117254	M
I12032_published	I12032	PH'06-1183	tooth	2019	OlaldeScience2019	1350	500-700 CE	Iberia_Visigoth_Girona_published	Girona, Pla de l'Horta	Spain	42.01656	2.814897	1240K	0.21585	214998	M
I3777	I3777	T-268	bone (phalanx)	2019	OlaldeScience2019	1350	500-700 CE	Iberia_Visigoth_Barcelona	Barcelona, Roda de Ter, L'Esquerda	Spain	41.981377	2.309824	1240K	0.357	325993	F
I12163	I12163	PH'06-1166	tooth	2019	OlaldeScience2019	1350	500-700 CE	Iberia_Visigoth_Girona	Girona, Pla de l'Horta	Spain	42.01656	2.814897	1240K	0.544792	416220	F
I12162	I12162	PH'06-1163	tooth	2019	OlaldeScience2019	1350	500-700 CE	Iberia_Visigoth_Girona	Girona, Pla de l'Horta	Spain	42.01656	2.814897	1240K	0.511385	434443	M
I12031	I12031	PH'06-1172	tooth	2019	OlaldeScience2019	1350	500-700 CE	Iberia_Visigoth_Girona	Girona, Pla de l'Horta	Spain	42.01656	2.814897	1240K	0.907824	562386	M
DA228.SG	DA228	CGG_2_019132, Bt, 2015, area 1, element 1, layer 3, skeleton 6, Bt, 2015, area 1, element 1, layer 3, skeleton 6	..	2018	DamgaardNature2018	1350	300-900 CE	Kazakhstan_Turk.SG	Tian Shan, Central Steppe	Kazakhstan	43.06861111	68.24888889	Shotgun	2.635	1027340	M
I7621	I7621	Mos84	bone	2019	FlegontovNature2019	1355	480-710 calCE (2230Â±20 BP, PSUAMS-5479, marine corrected by Thomas Harper)	Russia_OldBeringSea_Ekven	Chukotka, Bering Strait, Ekven	Russia	66.161126	-169.822297	1240K	0.680578	520252	F
DA68.SG	DA68	CGG_2_015994, Kyr 36, Kurgan nr. 21, Baskya 2	..	2018	DamgaardNature2018	1358	537-647 calCE (1479Â±31 BP, UBA-31193)	Kyrgyzstan_TianShanHun.SG	Tian Shan, Central Steppe	Kyrgyzstan	41.50138889	75.79472222	Shotgun	0.13	89750	F
AV1	AV1	AV1	petrous	2018	AmorimNatureCommunications2018	1361	541-637 calCE (1487Â±26 BP)	Hungary_AvarPeriod	SzÃ³lÃ¡d	Hungary	46.28333333	17.85	1240K	2.573859	802843	U
STR502b.SG	STR502b	STR_502	petrous	2018	VeeramahPNAS2018	1363	538-636 calCE (1492Â±24 BP)	Germany_EMedieval.SG	Bavaria, Straubing- BajuwarenstraÃŸe	Germany	..	..	Shotgun	0.0667	57182	F
JK1963	JK1963	2:1:a29 -L21	tooth	2018	LamnidisNatureCommunications2018	1400	300-800 CE	Finland_Levanluhta	Isokyro, Levanluhta	Finland	..	..	1240K	0.019507	17839	U
I3577	I3577	14	tooth	2019	OlaldeScience2019	1400	500-600 CE	Iberia_Visigoth_Granada	Granada, MontefrÃ­o, El CastillÃ³n	Spain	..	..	1240K	0.059	66676	F
I3574	I3574	3	tooth	2019	OlaldeScience2019	1400	500-600 CE	Iberia_Visigoth_Granada	Granada, MontefrÃ­o, El CastillÃ³n	Spain	..	..	1240K	0.086	94234	F
I3579	I3579	16	tooth	2019	OlaldeScience2019	1400	500-600 CE	Iberia_Visigoth_Granada	Granada, MontefrÃ­o, El CastillÃ³n	Spain	..	..	1240K	0.098	109212	M
I3583_published	I3583	20	tooth	2019	OlaldeScience2019	1400	500-600 CE	Iberia_Visigoth_Granada_o_published	Granada, MontefrÃ­o, El CastillÃ³n	Spain	..	..	1240K	0.123	126363	M
I3578	I3578	15	tooth	2019	OlaldeScience2019	1400	500-600 CE	Iberia_Visigoth_Granada	Granada, MontefrÃ­o, El CastillÃ³n	Spain	..	..	1240K	0.12	126938	F
JK2065	JK2065	2:1:a3 -L17	tooth	2018	LamnidisNatureCommunications2018	1400	300-800 CE	Finland_Levanluhta_B	Isokyro, Levanluhta	Finland	..	..	1240K	0.254657	223768	F
I3575	I3575	12	tooth	2019	OlaldeScience2019	1400	500-600 CE	Iberia_Visigoth_Granada	Granada, MontefrÃ­o, El CastillÃ³n	Spain	..	..	1240K	0.314	284048	M
I3582	I3582	19	tooth	2019	OlaldeScience2019	1400	500-600 CE	Iberia_Visigoth_Granada	Granada, MontefrÃ­o, El CastillÃ³n	Spain	..	..	1240K	0.389	332438	M
JK1970	JK1970	477 -L46	tooth	2018	LamnidisNatureCommunications2018	1400	300-800 CE	Finland_Levanluhta	Isokyro, Levanluhta	Finland	..	..	1240K	0.396517	334649	F
JK1968	JK1968	2:1:a16 -L20	tooth	2018	LamnidisNatureCommunications2018	1400	300-800 CE	Finland_Levanluhta	Isokyro, Levanluhta	Finland	..	..	1240K	0.432027	361686	F
I3581	I3581	18	tooth	2019	OlaldeScience2019	1400	500-600 CE	Iberia_Visigoth_Granada	Granada, MontefrÃ­o, El CastillÃ³n	Spain	..	..	1240K	0.701	486883	F
Vim2b.SG	Vim2b	VIM_2, Grave 2022	petrous	2018	VeeramahPNAS2018	1400	525-575 CE	Serbia_Medieval_Gepidian.SG	Viminacium-ViÅ¡e Grobalja	Serbia	..	..	Shotgun	0.3626	392741	M
STR248b.SG	STR248b	STR_248	petrous	2018	VeeramahPNAS2018	1405	530-560 CE (based on grave finds and associated direct dates)	Germany_EMedieval.SG	Bavaria, Straubing- BajuwarenstraÃŸe	Germany	..	..	Shotgun	0.1145	110389	F
DA237.SG	DA237	DA237	tooth	2019	SikoraNature2019	1418	428-637 calCE (1508Â±38 BP, UBA-32346)	Saami_IA.SG	Levanluhta	Finland	62.9	22.4	Shotgun	0.098131	110265	F
QED-4.SG	QED-4	QED-4	petrous	2018	HaberAJHG2018	1421	426-632 calCE (1517Â±49 BP, )	Lebanon_Roman.SG	Qomet ed-Deir	Lebanon	33.560556	35.398056	Shotgun	0.834604	649271	F
ZAA002.A0101	ZAA002.A0101	AT-957	Tooth	2020	JeongCell2020	1425	588-658 CE	Mongolia_earlyMed_Turk	Zaan-Khoshuu	Mongolia	47.8547	104.046	1240K	..	..	M
STR266b.SG	STR266b	STR_266	petrous	2018	VeeramahPNAS2018	1430	510-530 CE (based on grave finds and associated direct dates)	Germany_EMedieval.SG	Bavaria, Straubing- BajuwarenstraÃŸe	Germany	..	..	Shotgun	0.0543	52111	F
STR360c.SG	STR360c	STR_360	petrous	2018	VeeramahPNAS2018	1430	510-530 CE (based on grave finds and associated direct dates)	Germany_EMedieval.SG	Bavaria, Straubing- BajuwarenstraÃŸe	Germany	..	..	Shotgun	0.0591	56823	F
AED1119.SG	AED1119	AED_1119	petrous	2018	VeeramahPNAS2018	1430	510-530 CE (based on grave finds and associated direct dates)	Germany_EMedieval.SG	Bavaria, Altenerding- Klettham	Germany	..	..	Shotgun	0.0823	79062	F
STR480.SG	STR480	STR_480	petrous	2018	VeeramahPNAS2018	1430	510-530 CE (based on grave finds and associated direct dates)	Germany_EMedieval.SG	Bavaria, Straubing- BajuwarenstraÃŸe	Germany	..	..	Shotgun	0.17	166270	F
STR300b.SG	STR300b	STR_300	petrous	2018	VeeramahPNAS2018	1430	510-530 CE (based on grave finds and associated direct dates)	Germany_EMedieval.SG	Bavaria, Straubing- BajuwarenstraÃŸe	Germany	..	..	Shotgun	0.3102	307207	F
STR355c.SG	STR355c	STR_355	petrous	2018	VeeramahPNAS2018	1430	510-530 CE (based on grave finds and associated direct dates)	Germany_EMedieval.SG	Bavaria, Straubing- BajuwarenstraÃŸe	Germany	..	..	Shotgun	0.4477	468657	F
STR310.SG	STR310	STR_310	petrous	2018	VeeramahPNAS2018	1430	510-530 CE (based on grave finds and associated direct dates)	Germany_EMedieval.SG	Bavaria, Straubing- BajuwarenstraÃŸe	Germany	..	..	Shotgun	0.511	538254	F
RISE174.SG	RISE174	grave 73	tooth	2015	AllentoftNature2015	1431	427-611 calCE (1521Â±38 BP, UBA-28275)	Sweden_IA.SG	Oxie 7	Sweden	55.545	13.098	Shotgun	2.776	640474	F
SZ43.SG	SZ43	SZ43	petrous	2018	AmorimNatureCommunications2018	1431	435-604 calCE (1521Â±25 BP)	Hungary_Langobard.SG	SzÃ³lÃ¡d	Hungary	46.28333333	17.85	Shotgun	11.762964	1181334	M
I3980	I3980	6	tooth	2019	OlaldeScience2019	1434	432-601 calCE (1520Â±20 BP, PSUAMS-2110)	Iberia_Roman	Granada, Fuentenueva	Spain	37.1775	-3.609166667	1240K	0.323	304109	F
SZ31	SZ31	SZ31	petrous	2018	AmorimNatureCommunications2018	1442	412-604 CE (based on context at the same cemetery)	Hungary_Langobard	SzÃ³lÃ¡d	Hungary	46.28333333	17.85	1240K	0.103038	109585	F
SZ41	SZ41	SZ41	..	2018	AmorimNatureCommunications2018	1442	412-604 CE (based on context at the same cemetery)	Hungary_Langobard	SzÃ³lÃ¡d	Hungary	46.28333333	17.85	1240K	0.273701	252933	U
SZ25	SZ25	SZ25	petrous	2018	AmorimNatureCommunications2018	1442	412-604 CE (based on context at the same cemetery)	Hungary_Langobard	SzÃ³lÃ¡d	Hungary	46.28333333	17.85	1240K	0.383223	339693	F
SZ14	SZ14	SZ14	petrous	2018	AmorimNatureCommunications2018	1442	412-604 CE (based on context at the same cemetery)	Hungary_Langobard	SzÃ³lÃ¡d	Hungary	46.28333333	17.85	1240K	0.470552	343735	M
SZ30	SZ30	SZ30	petrous	2018	AmorimNatureCommunications2018	1442	412-604 CE (based on context at the same cemetery)	Hungary_Langobard	SzÃ³lÃ¡d	Hungary	46.28333333	17.85	1240K	0.642748	432873	F
SZ24	SZ24	SZ24	petrous	2018	AmorimNatureCommunications2018	1442	412-604 CE (based on context at the same cemetery)	Hungary_Langobard	SzÃ³lÃ¡d	Hungary	46.28333333	17.85	1240K	0.702109	438269	M
SZ12	SZ12	SZ12	petrous	2018	AmorimNatureCommunications2018	1442	412-604 CE (based on context at the same cemetery)	Hungary_Langobard	SzÃ³lÃ¡d	Hungary	46.28333333	17.85	1240K	0.914452	503062	M
SZ16	SZ16	SZ16	petrous	2018	AmorimNatureCommunications2018	1442	412-604 CE (based on context at the same cemetery)	Hungary_Langobard	SzÃ³lÃ¡d	Hungary	46.28333333	17.85	1240K	1.076037	639815	M
SZ18	SZ18	SZ18	petrous	2018	AmorimNatureCommunications2018	1442	412-604 CE (based on context at the same cemetery)	Hungary_Langobard	SzÃ³lÃ¡d	Hungary	46.28333333	17.85	1240K	1.563028	716518	M
SZ23	SZ23	SZ23	petrous	2018	AmorimNatureCommunications2018	1442	412-604 CE (based on context at the same cemetery)	Hungary_Langobard	SzÃ³lÃ¡d	Hungary	46.28333333	17.85	1240K	1.853955	718162	M
SZ40	SZ40	SZ40	petrous	2018	AmorimNatureCommunications2018	1442	412-604 CE (based on context at the same cemetery)	Hungary_Langobard	SzÃ³lÃ¡d	Hungary	46.28333333	17.85	1240K	1.924424	722333	F
SZ38	SZ38	SZ38	petrous	2018	AmorimNatureCommunications2018	1442	412-604 CE (based on context at the same cemetery)	Hungary_Langobard	SzÃ³lÃ¡d	Hungary	46.28333333	17.85	1240K	2.061661	725637	F
SZ7	SZ7	SZ7	petrous	2018	AmorimNatureCommunications2018	1442	412-604 CE (based on context at the same cemetery)	Hungary_Langobard	SzÃ³lÃ¡d	Hungary	46.28333333	17.85	1240K	1.848099	748887	M
SZ28	SZ28	SZ28	petrous	2018	AmorimNatureCommunications2018	1442	412-604 CE (based on context at the same cemetery)	Hungary_Langobard	SzÃ³lÃ¡d	Hungary	46.28333333	17.85	1240K	2.330065	756041	F
SZ32	SZ32	SZ32	petrous	2018	AmorimNatureCommunications2018	1442	412-604 CE (based on context at the same cemetery)	Hungary_Langobard	SzÃ³lÃ¡d	Hungary	46.28333333	17.85	1240K	2.457579	775053	F
SZ9	SZ9	SZ9	petrous	2018	AmorimNatureCommunications2018	1442	412-604 CE (based on context at the same cemetery)	Hungary_Langobard	SzÃ³lÃ¡d	Hungary	46.28333333	17.85	1240K	2.667596	809957	U
SZ42	SZ42	SZ42	petrous	2018	AmorimNatureCommunications2018	1442	412-604 CE (based on context at the same cemetery)	Hungary_Langobard	SzÃ³lÃ¡d	Hungary	46.28333333	17.85	1240K	2.782921	840821	M
SZ36.SG	SZ36	SZ36	petrous	2018	AmorimNatureCommunications2018	1442	412-604 CE (based on context at the same cemetery)	Hungary_Langobard.SG	SzÃ³lÃ¡d	Hungary	46.28333333	17.85	Shotgun	5.763835	1173847	M
SZ5.SG	SZ5	SZ5	petrous	2018	AmorimNatureCommunications2018	1442	412-604 CE (based on context at the same cemetery)	Hungary_Langobard.SG	SzÃ³lÃ¡d	Hungary	46.28333333	17.85	Shotgun	6.248029	1176362	M
SZ2.SG	SZ2	SZ2	petrous	2018	AmorimNatureCommunications2018	1442	412-604 CE (based on context at the same cemetery)	Hungary_Langobard.SG	SzÃ³lÃ¡d	Hungary	46.28333333	17.85	Shotgun	6.329387	1176754	M
SZ11.SG	SZ11	SZ11	petrous	2018	AmorimNatureCommunications2018	1442	412-604 CE (based on context at the same cemetery)	Hungary_Langobard.SG	SzÃ³lÃ¡d	Hungary	46.28333333	17.85	Shotgun	9.279219	1180814	M
SZ15.SG	SZ15	SZ15	petrous	2018	AmorimNatureCommunications2018	1442	412-604 CE (based on context at the same cemetery)	Hungary_Langobard.SG	SzÃ³lÃ¡d	Hungary	46.28333333	17.85	Shotgun	10.826289	1181035	M
SZ45.SG	SZ45	SZ45	petrous	2018	AmorimNatureCommunications2018	1442	412-604 CE (based on context at the same cemetery)	Hungary_Langobard.SG	SzÃ³lÃ¡d	Hungary	46.28333333	17.85	Shotgun	10.739735	1181237	M
SZ4.SG	SZ4	SZ4	petrous	2018	AmorimNatureCommunications2018	1442	412-604 CE (based on context at the same cemetery)	Hungary_Langobard.SG	SzÃ³lÃ¡d	Hungary	46.28333333	17.85	Shotgun	11.762964	1181245	M
SZ3.SG	SZ3	SZ3	petrous	2018	AmorimNatureCommunications2018	1442	412-604 CE (based on context at the same cemetery)	Hungary_Langobard.SG	SzÃ³lÃ¡d	Hungary	46.28333333	17.85	Shotgun	5.763835	1181309	M
AED432b.SG	AED432b	AED_432	petrous	2018	VeeramahPNAS2018	1445	480-530 CE (based on grave finds and associated direct dates)	Germany_EMedieval.SG	Bavaria, Altenerding- Klettham	Germany	..	..	Shotgun	0.0942	86076	F
AED1135b.SG	AED1135b	AED_1135	petrous	2018	VeeramahPNAS2018	1445	480-530 CE (based on grave finds and associated direct dates)	Germany_EMedieval.SG	Bavaria, Altenerding- Klettham	Germany	..	..	Shotgun	0.1412	128004	F
STR220c.SG	STR220c	STR_220	petrous	2018	VeeramahPNAS2018	1445	480-530 CE (based on grave finds and associated direct dates)	Germany_EMedieval.SG	Bavaria, Straubing- BajuwarenstraÃŸe	Germany	..	..	Shotgun	0.3954	411018	F
DA66.SG	DA66	CGG_2_015992, Kyr 34, Kurgan nr. 10 , Baskya 2	..	2018	DamgaardNature2018	1447	423-584 calCE (1546Â±33 BP, UBA-31192)	Kyrgyzstan_TianShanHun.SG	Tian Shan, Central Steppe	Kyrgyzstan	41.50138889	75.79472222	Shotgun	0.399	279463	F
SZ37	SZ37	SZ37	petrous	2018	AmorimNatureCommunications2018	1447	430-577 calCE (1544Â±26 BP)	Hungary_Langobard	SzÃ³lÃ¡d	Hungary	46.28333333	17.85	1240K	0.722704	475760	M
I11562_published	I11562	PARWAK 28, Grave 31, Skeleton 2	bone (long bone)	2019	NarasimhanPattersonScience2019	1450	1-1000 CE	Pakistan_LBA_published	Khyber Pakhtunkhwa, Chitral, Parwak	Pakistan	36.280247	72.414702	1240K	0.001503	1794	M
I4055_published	I4055	38	tooth	2019	OlaldeScience2019	1450	400-600 CE	Iberia_Roman_published	Granada, Plaza Einstein	Spain	37.1775	-3.609166667	1240K	0.049207	57188	M
I3584_published	I3584	27	tooth	2019	OlaldeScience2019	1450	300-700 CE	Iberia_Visigoth_Granada_published	Granada, Ventas de Zafarraya	Spain	..	..	1240K	0.06407	73144	M
R109.SG	R109	XII 130 BIS	..	2019	AntonioGaoMootsScience2019	1450	400-600 CE	Italy_LA_oCentralEuropean.SG	Crypta Balbi	Italy	41.8947764	12.4762658	Shotgun	0.53791	485711	F
R120.SG	R120	1072/82	..	2019	AntonioGaoMootsScience2019	1450	400-600 CE	Italy_LA.SG	San Ercolano	Italy	41.7552257	12.2948926	Shotgun	0.563306	513613	M
I3981	I3981	7	tooth	2019	OlaldeScience2019	1450	400-600 CE	Iberia_Roman	Granada, Fuentenueva	Spain	37.1775	-3.609166667	1240K	0.654293	526706	M
R121.SG	R121	1112/38	..	2019	AntonioGaoMootsScience2019	1450	400-600 CE	Italy_LA.SG	San Ercolano	Italy	41.7552257	12.2948926	Shotgun	0.666054	566906	F
R35.SG	R35	Celio; Limite Sud; AMB XXII	..	2019	AntonioGaoMootsScience2019	1450	400-600 CE	Italy_LA.SG	Celio	Italy	41.8863476	12.4898133	Shotgun	0.683773	577651	F
R118.SG	R118	215/22	..	2019	AntonioGaoMootsScience2019	1450	400-600 CE	Italy_LA.SG	San Ercolano	Italy	41.7552257	12.2948926	Shotgun	0.70654	603016	M
R32.SG	R32	Mausoleo di Augusto; 2010; US 4018	..	2019	AntonioGaoMootsScience2019	1450	300-700 CE	Italy_LA.SG	Mausoleo di Augusto	Italy	41.9060311	12.4742324	Shotgun	0.737562	619972	M
R110.SG	R110	XII 127	..	2019	AntonioGaoMootsScience2019	1450	400-600 CE	Italy_LA_oCentralEuropean.SG	Crypta Balbi	Italy	41.8947764	12.4762658	Shotgun	0.761597	633068	M
R117.SG	R117	110/352	..	2019	AntonioGaoMootsScience2019	1450	400-600 CE	Italy_LA.SG	San Ercolano	Italy	41.7552257	12.2948926	Shotgun	1.040666	766088	M
R106.SG	R106	754-2	..	2019	AntonioGaoMootsScience2019	1450	400-600 CE	Italy_LA_oCentralEuropean.SG	Crypta Balbi	Italy	41.8947764	12.4762658	Shotgun	1.153251	789327	F
I3982	I3982	34	tooth	2019	OlaldeScience2019	1450	400-600 CE	Iberia_Roman	Granada, Plaza Einstein	Spain	37.1775	-3.609166667	1240K	1.706653	811030	F
R34.SG	R34	Mausoleo di Augusto; 2010; US 4112	..	2019	AntonioGaoMootsScience2019	1450	300-700 CE	Italy_LA.SG	Mausoleo di Augusto	Italy	41.9060311	12.4742324	Shotgun	1.200515	821676	M
R108.SG	R108	754-3	..	2019	AntonioGaoMootsScience2019	1450	400-600 CE	Italy_LA_oCentralEuropean.SG	Crypta Balbi	Italy	41.8947764	12.4762658	Shotgun	1.197684	824947	M
R105.SG	R105	T53	..	2019	AntonioGaoMootsScience2019	1450	400-600 CE	Italy_LA_oCentralEuropean.SG	Crypta Balbi	Italy	41.8947764	12.4762658	Shotgun	1.271918	848189	M
R36.SG	R36	Celio A	..	2019	AntonioGaoMootsScience2019	1450	400-600 CE	Italy_LA.SG	Celio	Italy	41.8863476	12.4898133	Shotgun	1.362049	877014	M
R122.SG	R122	1119-1130/39	..	2019	AntonioGaoMootsScience2019	1450	400-600 CE	Italy_LA.SG	San Ercolano	Italy	41.7552257	12.2948926	Shotgun	1.553318	909046	F
R30.SG	R30	Mausoleo di Augusto; 2010; US 4115/B	..	2019	AntonioGaoMootsScience2019	1450	300-700 CE	Italy_LA.SG	Mausoleo di Augusto	Italy	41.9060311	12.4742324	Shotgun	1.547013	925316	M
R107.SG	R107	754-1	..	2019	AntonioGaoMootsScience2019	1450	400-600 CE	Italy_LA.SG	Crypta Balbi	Italy	41.8947764	12.4762658	Shotgun	1.621255	940753	M
R33.SG	R33	Mausoleo di Augusto; 2010; US 4112	..	2019	AntonioGaoMootsScience2019	1450	300-700 CE	Italy_LA_oCentralEuropean.SG	Mausoleo di Augusto	Italy	41.9060311	12.4742324	Shotgun	1.714388	957989	M
STR241.SG	STR241	STR_241	petrous	2018	VeeramahPNAS2018	1455	480-510 CE (based on grave finds and associated direct dates)	Germany_EMedieval.SG	Bavaria, Straubing- BajuwarenstraÃŸe	Germany	..	..	Shotgun	0.0808	80440	M
AED92b.SG	AED92b	AED_92	petrous	2018	VeeramahPNAS2018	1455	480-510 CE (based on grave finds and associated direct dates)	Germany_EMedieval.SG	Bavaria, Altenerding- Klettham	Germany	..	..	Shotgun	0.092	85887	M
STR393b.SG	STR393b	STR_393	petrous	2018	VeeramahPNAS2018	1455	460-530 CE (based on grave finds and associated direct dates)	Germany_EMedieval.SG	Bavaria, Straubing- BajuwarenstraÃŸe	Germany	..	..	Shotgun	0.0924	86789	M
AED204.SG	AED204	AED_204	petrous	2018	VeeramahPNAS2018	1455	480-510 CE (based on grave finds and associated direct dates)	Germany_EMedieval.SG	Bavaria, Altenerding- Klettham	Germany	..	..	Shotgun	0.1247	123134	F
AED249.SG	AED249	AED_249	petrous	2018	VeeramahPNAS2018	1455	480-510 CE (based on grave finds and associated direct dates)	Germany_EMedieval.SG	Bavaria, Altenerding- Klettham	Germany	..	..	Shotgun	0.1477	146169	M
AED106.SG	AED106	AED_106	petrous	2018	VeeramahPNAS2018	1455	480-510 CE (based on grave finds and associated direct dates)	Germany_EMedieval.SG	Bavaria, Altenerding- Klettham	Germany	..	..	Shotgun	0.1485	146800	M
STR316b.SG	STR316b	STR_316	petrous	2018	VeeramahPNAS2018	1455	480-510 CE (based on grave finds and associated direct dates)	Germany_EMedieval.SG	Bavaria, Straubing- BajuwarenstraÃŸe	Germany	..	..	Shotgun	0.169	169925	M
STR486.SG	STR486	STR_486	petrous	2018	VeeramahPNAS2018	1455	460-530 CE (based on grave finds and associated direct dates)	Germany_EMedieval.SG	Bavaria, Straubing- BajuwarenstraÃŸe	Germany	..	..	Shotgun	0.2794	289903	M
I0769.SG	I0769	Oakington15558, Grave82(1779), O1	tooth	2016	SchiffelsNatureCommunications2016	1455	420-570 calCE (1560Â±30 BP, Beta-397731)	England_Saxon.SG	England, South Cambridgeshire, Oakington	Great Britain	52.26136	0.06869	Shotgun	1.998	934424	F
SZ19	SZ19	SZ19	petrous	2018	AmorimNatureCommunications2018	1463	426-549 calCE (1567Â±24 BP)	Hungary_Langobard	SzÃ³lÃ¡d	Hungary	46.28333333	17.85	1240K	2.252753	754662	F
DA385.SG	DA385	CGG_2_015989, Kyr 31, Kurgan nr. 1 (individ. 1, buried with individ. 2.), Baskya 2	..	2018	DamgaardNature2018	1467	396-571 calCE (1577Â±42 BP, UBA-31173)	Kyrgyzstan_TianShanHun.SG	Tian Shan, Central Steppe	Kyrgyzstan	41.50138889	75.79472222	Shotgun	2.229	958459	M
DA86.SG	DA86	CGG_2_016011, Kyr 53, Kurgan nr. 16 (human (warrior) buried together with horse), Boz-Adyr	..	2018	DamgaardNature2018	1470	394-567 calCE (1582Â±42 BP, UBA-31204)	Kyrgyzstan_Turk.SG	Tian Shan, Central Steppe	Kyrgyzstan	43.06861111	68.24888889	Shotgun	0.519	354874	M
SZ27	SZ27	SZ27	petrous	2018	AmorimNatureCommunications2018	1475	412-538 calCE (1595Â±27 BP)	Hungary_Langobard	SzÃ³lÃ¡d	Hungary	46.28333333	17.85	1240K	2.803805	894808	M
NW255a.SG	NW255a	NW_255	petrous	2018	VeeramahPNAS2018	1476	411-538 calCE (1594Â±23 BP)	Germany_EMedieval.SG	Bavaria, Burgweinting â€“ Nord-West II	Germany	..	..	Shotgun	0.1549	146356	F
I3576	I3576	13	tooth	2019	OlaldeScience2019	1477	408-538 calCE (1595Â±25 BP, PSUAMS-2117)	Iberia_Visigoth_Granada	Granada, MontefrÃ­o, El CastillÃ³n	Spain	..	..	1240K	2.789	825464	M
I0777.SG	I0777	Oakington15577, Burial7(1663), O4	tooth	2016	SchiffelsNatureCommunications2016	1478	400-545 calCE (1590Â±30 BP, Beta-397734)	England_Saxon.SG	England, South Cambridgeshire, Oakington	Great Britain	52.26136	0.06869	Shotgun	4.815	1123743	F
AED1108.SG	AED1108	AED_1108	petrous	2018	VeeramahPNAS2018	1480	405-536 calCE (1601Â±19 BP)	Germany_EMedieval.SG	Bavaria, Altenerding- Klettham	Germany	..	..	Shotgun	0.1494	141866	F
STR228.SG	STR228	STR_228	petrous	2018	VeeramahPNAS2018	1483	399-536 calCE (1606Â±23 BP)	Germany_EMedieval.SG	Bavaria, Straubing- BajuwarenstraÃŸe	Germany	..	..	Shotgun	0.2097	197921	F
I0774.SG	I0774	Oakington15570, Grave96(1882), O3	tooth	2016	SchiffelsNatureCommunications2016	1483	395-540 calCE (1600Â±30 BP, Beta-397733)	England_Saxon.SG	England, South Cambridgeshire, Oakington	Great Britain	52.26136	0.06869	Shotgun	5.418	1129556	F
DA52.SG	DA52	CGG_2_015978, Kyr 20, Kurgan nr. K60, Keden	..	2018	DamgaardNature2018	1484	391-541 calCE (1606Â±33 BP, UBA-31161)	Kyrgyzstan_TianShanHun.SG	Tian Shan, Central Steppe	Kyrgyzstan	41.42805556	75.32972222	Shotgun	0.46	346148	M
BIM33.SG	BIM33	BIM_33	petrous	2018	VeeramahPNAS2018	1488	390-535 calCE (1616Â±23 BP)	Germany_EMedieval.SG	Bavaria, Barbing-Irlmauth	Germany	..	..	Shotgun	0.1413	135868	F
Alh10.SG	Alh10	ALH_10	petrous	2018	VeeramahPNAS2018	1489	387-535 calCE (1619Â±22 BP)	Germany_EMedieval.SG	Bavaria, Altheim	Germany	..	..	Shotgun	0.8573	1100414	M
I0773.SG	I0773	Oakington15569, Grave95(1870), O2	tooth	2016	SchiffelsNatureCommunications2016	1490	385-535 calCE (1620Â±30 BP, Beta-397732)	England_Saxon.SG	England, South Cambridgeshire, Oakington	Great Britain	52.26136	0.06869	Shotgun	1.575	830230	F
STR535.SG	STR535	STR_535	petrous	2018	VeeramahPNAS2018	1491	384-534 calCE (1625Â±19 BP)	Germany_EMedieval.SG	Bavaria, Straubing- BajuwarenstraÃŸe	Germany	..	..	Shotgun	0.1419	137118	F
NW54.SG	NW54	NW_54	petrous	2018	VeeramahPNAS2018	1491	384-535 calCE (1624Â±20 BP)	Germany_EMedieval.SG	Bavaria, Burgweinting â€“ Nord-West II	Germany	..	..	Shotgun	0.1795	168640	F
S40.SG	S40	S40	tooth	2016	JeongPNAS2016	1500	200-700 CE	Nepal_Samdzong_1500BP.SG	Samdzong Tomb, Nepal	Nepal	..	..	Shotgun	0.097	109735	F
S41.SG	S41	S41	tooth	2016	JeongPNAS2016	1500	200-700 CE	Nepal_Samdzong_1500BP.SG	Samdzong Tomb, Nepal	Nepal	..	..	Shotgun	2.188	1023924	M
Alh1.SG	Alh1	ALH_1	petrous	2018	VeeramahPNAS2018	1500	250-650 CE	Germany_EMedieval.SG	Bavaria, Altheim	Germany	..	..	Shotgun	0.8547	1116070	M
S10.SG	S10	S10	tooth	2016	JeongPNAS2016	1500	200-700 CE	Nepal_Samdzong_1500BP.SG	Samdzong Tomb, Nepal	Nepal	..	..	Shotgun	3.263	1124932	M
S35.SG	S35	S35	tooth	2016	JeongPNAS2016	1500	200-700 CE	Nepal_Samdzong_1500BP.SG	Samdzong Tomb, Nepal	Nepal	..	..	Shotgun	3.72	1135160	M
Alh3a.SG	Alh3a	ALH_3	petrous	2018	VeeramahPNAS2018	1506	356-533 calCE (1631Â±19 BP)	Germany_EMedieval.SG	Bavaria, Altheim	Germany	..	..	Shotgun	0.3581	381184	F
STR328c.SG	STR328c	STR_328	petrous	2018	VeeramahPNAS2018	1510	350-530 calCE (1635Â±19 BP)	Germany_EMedieval.SG	Bavaria, Straubing- BajuwarenstraÃŸe	Germany	..	..	Shotgun	0.226	220128	F
AED125b.SG	AED125b	AED_125	petrous	2018	VeeramahPNAS2018	1511	349-530 calCE (1636Â±20 BP)	Germany_EMedieval.SG	Bavaria, Altenerding- Klettham	Germany	..	..	Shotgun	0.043	37927	F
DA65.SG	DA65	CGG_2_015991, Kyr 33, Kurgan nr. 19, Baskya 2	..	2018	DamgaardNature2018	1511	339-539 calCE (1629Â±40 BP, UBA-31191)	Kyrgyzstan_TianShanHun.SG	Tian Shan, Central Steppe	Kyrgyzstan	41.50138889	75.79472222	Shotgun	0.278	196741	M
DA74.SG	DA74	CGG_2_016000, Kyr 42, Kurgan nr. 30 (child, buried together with another individual), Baskya 2	..	2018	DamgaardNature2018	1511	332-547 calCE (1624Â±46 BP, UBA-31199)	Kyrgyzstan_TianShanHun.SG	Tian Shan, Central Steppe	Kyrgyzstan	41.50138889	75.79472222	Shotgun	0.917	597968	M
AEHIb.SG	AEHIb	AEH_1	petrous	2018	VeeramahPNAS2018	1513	346-529 calCE (1639Â±20 BP)	Germany_EMedieval.SG	Bavaria, Alteglofsheim	Germany	..	..	Shotgun	0.1247	95134	F
DA69.SG	DA69	CGG_2_015995, Kyr 37, Kurgan nr. 25, Baskya 2	..	2018	DamgaardNature2018	1516	334-535 calCE (1642Â±31 BP, UBA-31194)	Kyrgyzstan_TianShanHun.SG	Tian Shan, Central Steppe	Kyrgyzstan	41.50138889	75.79472222	Shotgun	0.892	521687	F
DA27.SG	DA27	CGG_2_015429, KS61, Halvay, Kurgan 3, 3A, Kostanay	..	2018	DamgaardNature2018	1516	334-535 calCE (1641Â±33 BP, UBA-31149)	Kazakhstan_Nomad_Hun_Sarmatian.SG	Tian Shan, Central Steppe	Kazakhstan	52.836944	62.893611	Shotgun	1.998	899905	M
QED-12.SG	QED-12	QED-12	petrous	2018	HaberAJHG2018	1525	200-650 CE [based on direct dates on other samples from same site with same context]	Lebanon_Roman.SG	Qomet ed-Deir	Lebanon	33.560556	35.398056	Shotgun	0.315294	315375	F
AED513.SG	AED513	AED_513	petrous	2018	VeeramahPNAS2018	1528	337-507 calCE (1649Â±23 BP)	Germany_EMedieval.SG	Bavaria, Altenerding- Klettham	Germany	..	..	Shotgun	0.1306	129003	F
R31.SG	R31	Mausoleo di Augusto; 2010; US 4093 = 4100	..	2019	AntonioGaoMootsScience2019	1531	332-506 calCE (1655Â±25 BP, UCIAMS-213627)	Italy_LA_oCentralEuropean.SG	Mausoleo di Augusto	Italy	41.9060311	12.4742324	Shotgun	2.158912	1036915	M
R134.SG	R134	Marcellino & Pietro; C2	..	2019	AntonioGaoMootsScience2019	1550	300-500 CE	Italy_LA.SG	Marcellino & Pietro	Italy	41.8891604	12.500705	Shotgun	1.257477	827169	F
R137.SG	R137	Marcellino & Pietro; C6	..	2019	AntonioGaoMootsScience2019	1550	300-500 CE	Italy_LA.SG	Marcellino & Pietro	Italy	41.8891604	12.500705	Shotgun	1.446238	882366	F
R130.SG	R130	Marcellino & Pietro; C7	..	2019	AntonioGaoMootsScience2019	1550	300-500 CE	Italy_LA.SG	Marcellino & Pietro	Italy	41.8891604	12.500705	Shotgun	1.519292	919817	M
R133.SG	R133	Marcellino & Pietro; B	..	2019	AntonioGaoMootsScience2019	1550	300-500 CE	Italy_LA.SG	Marcellino & Pietro	Italy	41.8891604	12.500705	Shotgun	1.732584	947018	F
R136.SG	R136	Marcellino & Pietro; C5	..	2019	AntonioGaoMootsScience2019	1550	300-500 CE	Italy_LA.SG	Marcellino & Pietro	Italy	41.8891604	12.500705	Shotgun	2.026543	1017312	M
Alh2.SG	Alh2	ALH_2	petrous	2018	VeeramahPNAS2018	1553	260-535 calCE (1651Â±40 BP)	Germany_EMedieval.SG	Bavaria, Altheim	Germany	..	..	Shotgun	0.0697	71053	F
DA72.SG	DA72	CGG_2_015998, Kyr 40, Kurgan nr. 7, Baskya 2	..	2018	DamgaardNature2018	1564	243-529 calCE (1679Â±44 BP, UBA-31197)	Kyrgyzstan_TianShanHun.SG	Tian Shan, Central Steppe	Kyrgyzstan	41.50138889	75.79472222	Shotgun	1.273	665597	F
DA80.SG	DA80	CGG_2_016006, Kyr 48, Kurgan nr. 5 (individ. 2 out of three individuals buried together, individual 3. is a child), Baskya 2	..	2018	DamgaardNature2018	1598	176-529 calCE (1704Â±52 BP, UBA-31200)	Kyrgyzstan_TianShanHun.SG	Tian Shan, Central Steppe	Kyrgyzstan	41.50138889	75.79472222	Shotgun	1.042	582616	F
I6491_published	I6491	MGA'92-Resta III	tooth	2019	OlaldeScience2019	1600	200-500 CE	Iberia_Roman_o_published	Tarragona, Mas Gassol, Alcover	Spain	41.274	1.178	1240K	0.016998	20130	M
I6490	I6490	MGA'92-Resta II	tooth	2019	OlaldeScience2019	1600	200-500 CE	Iberia_Roman	Tarragona, Mas Gassol, Alcover	Spain	41.274	1.178	1240K	0.077837	87409	F
DA171.SG	DA171	CGG_2_017690, Berciunai2, BerÄiÅ«nai	..	2018	DamgaardNature2018	1600	50-650 CE	Lithuania_Late_Antiquity.SG	..	Lithuania	55.743786	24.228036	Shotgun	0.136	111071	M
DA119.SG	DA119	NO_CGG#, Poprad, Poprad-Matejovce, Slovakia	..	2018	DamgaardNature2018	1600	200-500 CE	Slovakia_Poprad.SG	..	Slovakia	49.07777778	20.31722222	Shotgun	0.705	486640	M
DA104.SG	DA104	CGG_2_016020, Kyr 62, Kurgan nr. 1 / 2 (grav 2), Uch-Kurbu	..	2018	DamgaardNature2018	1600	0-700 CE	Kyrgyzstan_TianShanHun.SG	Tian Shan, Central Steppe	Kyrgyzstan	42.156944	77.405556	Shotgun	1.105	670066	F
DA177.SG	DA177	CGG_2_016101, Kar6, Komaricyno	..	2018	DamgaardNature2018	1600	200-500 CE	Kazakhstan_Nomad_HP.SG	Tian Shan, Central Steppe	Kazakhstan	52.01583333	77.18611111	Shotgun	2.604	982957	F
I3983	I3983	35	tooth	2019	OlaldeScience2019	1604	265-427 calCE (1660Â±25 BP, PSUAMS-2081)	Iberia_Roman	Granada, Plaza Einstein	Spain	37.1775	-3.609166667	1240K	1.856	661285	M
DA121.SG	DA121	CGG_2_016119, IS2, Kok-Mardan, Kurgan7, Object 7, Issyk, Tian Shan	..	2018	DamgaardNature2018	1613	252-422 calCE (1687Â±37 BP, UBA-31224)	Kazakhstan_Kangju.SG	Tian Shan, Central Steppe	Kazakhstan	42.73305556	68.34055556	Shotgun	0.652	440897	F
DA224.SG	DA224	CGG_2_019168, Besynshitobe, excavation 1, layer 3, grave 3 with knife, year 2015, Besynshitobe, excavation 1, layer 3, grave 3 with knife, year 2015	..	2018	DamgaardNature2018	1613	249-425 calCE (1685Â±39 BP, UBA-33603)	Kazakhstan_OutTurk.SG	Tian Shan, Central Steppe	Kazakhstan	43.06861111	68.24888889	Shotgun	0.96	598896	M
DA54.SG	DA54	CGG_2_015980, Kyr 22, Kurgan nr. K70, Keden	..	2018	DamgaardNature2018	1615	255-415 calCE (1693Â±31 BP, UBA-31163)	Kyrgyzstan_TianShanHun.SG	Tian Shan, Central Steppe	Kyrgyzstan	41.42805556	75.32972222	Shotgun	0.203	144978	M
DA95.SG	DA95	CGG_2_016417, Pav 31, Gregorievka excavated year 2000, Pavlodar	..	2018	DamgaardNature2018	1619	236-427 calCE (1697Â±45 BP, UBA-31209)	Kazakhstan_Nomad_HP.SG	Tian Shan, Central Steppe	Kazakhstan	52.61805556	76.74944444	Shotgun	1.998	887061	M
DA96.SG	DA96	CGG_2_016012, Kyr 54, Kurgan nr. 9, Uch-Kurbu	..	2018	DamgaardNature2018	1626	248-401 calCE (1709Â±34 BP, UBA-31210)	Kyrgyzstan_TianShanHun.SG	Tian Shan, Central Steppe	Kyrgyzstan	42.156944	77.405556	Shotgun	0.941	618488	M
QED-2.SG	QED-2	QED-2	petrous	2018	HaberAJHG2018	1628	244-400 calCE (1712Â±36 BP, )	Lebanon_Roman.SG	Qomet ed-Deir	Lebanon	33.560556	35.398056	Shotgun	1.250396	829039	M
MJ-37.SG	MJ-37	127	..	2019	JarveCurrentBiology2019	1636	243-386 calCE (1730Â±30 BP, Poz-)	Ukraine_Chernyakhiv.SG	Shyshaky, Grave 112 in the central part of the burial ground	Ukraine	49.8666667	34	Shotgun	0.11415	126604	F
NEO246.SG	NEO246	NEO246	tooth	2019	SikoraNature2019	1636	236-392 calCE (1733Â±34 BP, UBA-34054)	Ekven_IA.SG	Ekven	Russia	66	-170.1	Shotgun	0.341869	346683	M
QED-7.SG	QED-7	QED-7	petrous	2018	HaberAJHG2018	1637	237-389 calCE (1734Â±33 BP, )	Lebanon_Roman.SG	Qomet ed-Deir	Lebanon	33.560556	35.398056	Shotgun	1.515705	884452	F
MJ-36.SG	MJ-36	50	..	2019	JarveCurrentBiology2019	1638	240-385 calCE (1735Â±30 BP, Poz-)	Ukraine_Chernyakhiv_o.SG	Komariv-1, Grave 3	Ukraine	48.5351833	26.9676	Shotgun	0.016165	18989	F
scy006.WGC	scy006	Group 1, Kurgan 1 , Grouping 2	..	2018	KrzewinskaScienceAdvances2018	1650	450-150 BCE [other dates from similar context]	Ukraine_Scythian.WGC	Cherkasy Region, Gorodische District, Starosillya	Ukraine	46.323	29.4702	whole.genome.capture	0.016397	19221	F
scy193.SG	scy193	Barrow 75, Burial 1	..	2018	KrzewinskaScienceAdvances2018	1650	450-150 BCE [other dates from similar context]	Moldova_Scythian_o1.SG	Slobodzeya District, Glinoe	Moldova	46.6684	29.8001	Shotgun	0.030985	36359	M
scy197.SG	scy197	Barrow 50, Burial 1	..	2018	KrzewinskaScienceAdvances2018	1650	450-150 BCE [other dates from similar context]	Moldova_Scythian.SG	Slobodzeya District, Glinoe	Moldova	46.6684	29.8001	Shotgun	0.310283	308321	M
scy192.SG	scy192	Barrow 103, Burial 1	..	2018	KrzewinskaScienceAdvances2018	1650	450-150 BCE [other dates from similar context]	Moldova_Scythian.SG	Slobodzeya District, Glinoe	Moldova	46.6684	29.8001	Shotgun	0.715383	595203	F
DA100.SG	DA100	CGG_2_016016, Kyr 58, Kurgan nr. 8, Uch-Kurbu	..	2018	DamgaardNature2018	1650	178-423 calCE (1719Â±48 BP, UBA-31213)	Kyrgyzstan_TianShanHun.SG	Tian Shan, Central Steppe	Kyrgyzstan	42.156667	77.405556	Shotgun	0.741	929811	M
FN2.SG	FN2	FN_2, Grave 1335	petrous	2018	VeeramahPNAS2018	1650	275-325 CE	Germany_LRoman.SG	Bavaria, Munich, Freiham-Nord cemetery	Germany	..	..	Shotgun	0.8468	1094129	M
DA73.SG	DA73	CGG_2_015999, Kyr 41, Kurgan nr. 2, Baskya 2	..	2018	DamgaardNature2018	1653	175-420 calCE (1723Â±48 BP, UBA-31198)	Kyrgyzstan_TianShanHun.SG	Tian Shan, Central Steppe	Kyrgyzstan	41.50138889	75.79472222	Shotgun	0.632	430962	M
R126.SG	R126	27	..	2019	AntonioGaoMootsScience2019	1663	240-334 calCE (1755Â±15 BP, UCIAMS-198589)	Italy_Imperial.SG	Casale del dolce	Italy	41.684979	13.149861	Shotgun	1.138641	788451	F
R47.SG	R47	Centocelle; ADL 2000; US 2288; T 16	..	2019	AntonioGaoMootsScience2019	1668	232-333 calCE (1765Â±15 BP, UCIAMS-198588)	Italy_Imperial.SG	Centocelle	Italy	41.844153	12.5490107	Shotgun	1.231968	835682	M
DA127.SG	DA127	CGG_2_016125, IS8, Aktas, Issyk, Tian Shan	..	2018	DamgaardNature2018	1669	141-422 calCE (1722Â±55 BP, UBA-31229)	Kazakhstan_OutTianShanHun.SG	Tian Shan, Central Steppe	Kazakhstan	43.06861111	68.24888889	Shotgun	0.501	378807	M
DA81.SG	DA81	CGG_2_016007, Kyr 49, Kurgan nr. 50, Japyryk	..	2018	DamgaardNature2018	1692	133-383 calCE (1770Â±50 BP, UBA-31201)	Kyrgyzstan_TianShanHun.SG	Tian Shan, Central Steppe	Kyrgyzstan	41.615	74.98583333	Shotgun	2.095	900631	M
I1525	I1525	Mos99, Specimen 13, 172	tooth,tooth	2019	FlegontovNature2019	1695	60-450 calCE (2560Â±20 BP, PSUAMS-1962, marine corrected by Thomas Harper; eventually do a combined date with (2535Â±25 BP, PSUAMS-3740)]	Russia_OldBeringSea_Uelen	Uelen Chukotka, Bering Strait	Russia	66.161126	-169.822297	1240K	3.455726	882372	F
DA85.SG	DA85	CGG_2_016010, Kyr 52, Kurgan nr. 2, Japyryk	..	2018	DamgaardNature2018	1696	129-380 calCE (1781Â±46 BP, UBA-31203)	Kyrgyzstan_TianShanHun.SG	Tian Shan, Central Steppe	Kyrgyzstan	41.615	74.98583333	Shotgun	1.851	882605	M
DA226.SG	DA226	CGG_2_019112, Konyrtobe burial site, kurgan 1, grave 15, Konyrtobe burial site, kurgan 1, grave 15	..	2018	DamgaardNature2018	1700	50-450 CE	Kazakhstan_Kangju.SG	Tian Shan, Central Steppe	Kazakhstan	43.06861111	68.24888889	Shotgun	0.466	339089	F
DA229.SG	DA229	CGG_2_019114, Kaynar Bulak 2 burial site, mound 11, skeleton 2 , Kaynar Bulak 2 burial site, mound 11, skeleton 2	..	2018	DamgaardNature2018	1700	50-450 CE	Kazakhstan_Kangju.SG	Tian Shan, Central Steppe	Kazakhstan	42.45972222	69.69972222	Shotgun	0.732	476291	M
DA123.SG	DA123	CGG_2_016121, IS4, Kok-Mardan, Kurgan 7, Object 2, Issyk, Tian Shan	..	2018	DamgaardNature2018	1700	50-450 CE	Kazakhstan_Kangju.SG	Tian Shan, Central Steppe	Kazakhstan	42.73305556	68.32444444	Shotgun	0.819	538242	F
DA101.SG	DA101	CGG_2_016017, Kyr 59, Kurgan nr. 14 (individual 1.(child)), Uch-Kurbu	..	2018	DamgaardNature2018	1716	136-333 calCE (1783Â±29 BP, UBA-31214)	Kyrgyzstan_TianShanHun.SG	Tian Shan, Central Steppe	Kyrgyzstan	42.159444	77.406389	Shotgun	3.419	1087056	M
R132.SG	R132	Marcellino & Pietro; A	..	2019	AntonioGaoMootsScience2019	1719	136-326 calCE (1790Â±25 BP, UCIAMS-213630)	Italy_Imperial_oAfrican.SG	Marcellino & Pietro	Italy	41.8891604	12.500705	Shotgun	1.649375	946331	M
DA125.SG	DA125	CGG_2_016123, IS6, Kok-Mardan, Issyk, Tian Shan	..	2018	DamgaardNature2018	1724	130-323 calCE (1804Â±28 BP, UBA-31227)	Kazakhstan_Kangju.SG	Tian Shan, Central Steppe	Kazakhstan	42.59305556	68.05055556	Shotgun	0.212	165465	M
tem003.SG	tem003	Kurgan 9, Burial 1	..	2018	KrzewinskaScienceAdvances2018	1725	128-323 calCE (1810Â±30 BP, Beta-451576)	Russia_Late_Sarmatian.SG	Republic of Bashkortostan, Baymak Distict, Temyaysovo-1 burial ground	Russia	52.9851	58.1243	Shotgun	1.128012	795721	M
TUK001.A0101	TUK001.A0101	AT-542	Tooth; Tooth	2020	JeongCell2020	1728	250-383 CE	Mongolia_earlyMed_o	Tamiryn Ulaan Khoshuu (Burkhan Tolgoi)	Mongolia	47.7993	102.361	1240K	..	..	F
DA206.SG	DA206	CGG_2_019104, Konyrtobe burial site, kurgan 1, grave 19, Konyrtobe burial site, kurgan 1, grave 19	..	2018	DamgaardNature2018	1738	85-339 calCE (1805Â±49 BP, UBA-33606)	Kazakhstan_Kangju.SG	Tian Shan, Central Steppe	Kazakhstan	42.90194444	68.24888889	Shotgun	1.995	924982	M
NEO253.SG	NEO253	NEO253	tooth	2019	SikoraNature2019	1746	87-322 calCE (1822Â±35 BP, UBA-34061)	Ekven_IA.SG	Ekven	Russia	66	-170.1	Shotgun	0.079383	91873	M
I8202	I8202	02-SU-33-A4-T1077	..	2019	OlaldeScience2019	1750	100-300 CE	Iberia_Roman	Girona, Empuries, necropolis Centre de Visitants	Spain	42.1333	3.1083	1240K	0.101544	113554	M
R66.SG	R66	t. 6; Anas; Petrosa	..	2019	AntonioGaoMootsScience2019	1750	100-300 CE	Italy_Imperial.SG	ANAS (Azienda Nazionale Autonoma delle Strada)	Italy	41.8336869	12.468561	Shotgun	0.619568	549022	M
6DT23.SG	6DT23	6DT23	petrous	2016	MartinianoNatureCommunications2016	1750	50-350 CE	England_Roman.SG	Driffield Terrace, York	Great Britain	53.958333	-1.080278	Shotgun	0.647	566990	M
3DT16.SG	3DT16	3DT16	petrous	2016	MartinianoNatureCommunications2016	1750	50-350 CE	England_Roman.SG	Driffield Terrace, York	Great Britain	53.958333	-1.080278	Shotgun	0.673	582435	M
R125.SG	R125	25	..	2019	AntonioGaoMootsScience2019	1750	0-400 CE	Italy_Imperial.SG	Casale del dolce	Italy	41.684979	13.149861	Shotgun	0.741515	608539	F
R72.SG	R72	t. 83; Anas; Petrosa	..	2019	AntonioGaoMootsScience2019	1750	100-300 CE	Italy_Imperial.SG	ANAS (Azienda Nazionale Autonoma delle Strada)	Italy	41.8336869	12.468561	Shotgun	0.873865	670829	F
R71.SG	R71	Anas; Setl. H; T. 79	..	2019	AntonioGaoMootsScience2019	1750	100-300 CE	Italy_Imperial.SG	ANAS (Azienda Nazionale Autonoma delle Strada)	Italy	41.8336869	12.468561	Shotgun	0.912271	685254	F
R1544.SG	R1544	Mazzano Romano T.1	..	2019	AntonioGaoMootsScience2019	1750	1-400 CE	Italy_Imperial.SG	Mazzano Romano	Italy	42.1961852	12.3253177	Shotgun	0.99093	728504	F
R37.SG	R37	SCR; 426; Isola Sacra	..	2019	AntonioGaoMootsScience2019	1750	1-400 CE	Italy_Imperial_oCentralEuropean.SG	Isola Sacra	Italy	41.7478821	12.2594749	Shotgun	1.010268	735905	F
R128.SG	R128	65	..	2019	AntonioGaoMootsScience2019	1750	0-400 CE	Italy_Imperial.SG	Casale del dolce	Italy	41.684979	13.149861	Shotgun	1.003743	751413	M
R73.SG	R73	Anas; Setl. H; T. 88	..	2019	AntonioGaoMootsScience2019	1750	100-300 CE	Italy_Imperial.SG	ANAS (Azienda Nazionale Autonoma delle Strada)	Italy	41.8336869	12.468561	Shotgun	1.049928	752470	F
R51.SG	R51	Centocelle; ADL; 2616	..	2019	AntonioGaoMootsScience2019	1750	0-400 CE	Italy_Imperial.SG	Centocelle	Italy	41.844153	12.5490107	Shotgun	1.068856	758006	F
6DT18.SG	6DT18	6DT18	petrous	2016	MartinianoNatureCommunications2016	1750	50-350 CE	England_Roman.SG	Driffield Terrace, York	Great Britain	53.958333	-1.080278	Shotgun	1.059	774489	M
R40.SG	R40	SCR; 479; Isola Sacra	..	2019	AntonioGaoMootsScience2019	1750	1-400 CE	Italy_Imperial.SG	Isola Sacra	Italy	41.7478821	12.2594749	Shotgun	1.118156	777253	F
R1543.SG	R1543	Mazzano Romano Cranio 3	..	2019	AntonioGaoMootsScience2019	1750	1-400 CE	Italy_Imperial.SG	Mazzano Romano	Italy	42.1961852	12.3253177	Shotgun	1.08372	778811	M
3DT26.SG	3DT26	3DT26	petrous	2016	MartinianoNatureCommunications2016	1750	50-350 CE	England_Roman_MiddleEast.SG	Driffield Terrace, York	Great Britain	53.958333	-1.080278	Shotgun	1.112	789900	M
6DT22.SG	6DT22	6DT22	petrous	2016	MartinianoNatureCommunications2016	1750	50-350 CE	England_Roman.SG	Driffield Terrace, York	Great Britain	53.958333	-1.080278	Shotgun	1.113	795475	M
R45.SG	R45	SCR; 510; Isola Sacra	..	2019	AntonioGaoMootsScience2019	1750	1-400 CE	Italy_Imperial.SG	Isola Sacra	Italy	41.7478821	12.2594749	Shotgun	1.185065	801472	F
R44.SG	R44	SCR; 201; Isola Sacra	..	2019	AntonioGaoMootsScience2019	1750	1-400 CE	Italy_Imperial.SG	Isola Sacra	Italy	41.7478821	12.2594749	Shotgun	1.158264	808517	M
6DT21.SG	6DT21	6DT21	petrous	2016	MartinianoNatureCommunications2016	1750	50-350 CE	England_Roman.SG	Driffield Terrace, York	Great Britain	53.958333	-1.080278	Shotgun	1.151	809862	M
R70.SG	R70	t. 71; Anas; Petrosa	..	2019	AntonioGaoMootsScience2019	1750	100-300 CE	Italy_Imperial.SG	ANAS (Azienda Nazionale Autonoma delle Strada)	Italy	41.8336869	12.468561	Shotgun	1.199988	822834	M
R38.SG	R38	SCR; 711; Isola Sacra	..	2019	AntonioGaoMootsScience2019	1750	1-400 CE	Italy_Imperial.SG	Isola Sacra	Italy	41.7478821	12.2594749	Shotgun	1.27215	827070	F
R41.SG	R41	SCR; 306; Isola Sacra	..	2019	AntonioGaoMootsScience2019	1750	1-400 CE	Italy_Imperial.SG	Isola Sacra	Italy	41.7478821	12.2594749	Shotgun	1.280665	827678	F
R49.SG	R49	Centocelle; ADL 2000; US 2335; T. 20	..	2019	AntonioGaoMootsScience2019	1750	0-400 CE	Italy_Imperial.SG	Centocelle	Italy	41.844153	12.5490107	Shotgun	1.343342	853485	F
R68.SG	R68	t. 34; Anas; Petrosa	..	2019	AntonioGaoMootsScience2019	1750	100-300 CE	Italy_Imperial.SG	ANAS (Azienda Nazionale Autonoma delle Strada)	Italy	41.8336869	12.468561	Shotgun	1.444251	895005	M
R43.SG	R43	SCR; 148; Isola Sacra	..	2019	AntonioGaoMootsScience2019	1750	1-400 CE	Italy_Imperial.SG	Isola Sacra	Italy	41.7478821	12.2594749	Shotgun	1.644968	927445	F
R69.SG	R69	t. 44; Anas; Petrosa	..	2019	AntonioGaoMootsScience2019	1750	100-300 CE	Italy_Imperial.SG	ANAS (Azienda Nazionale Autonoma delle Strada)	Italy	41.8336869	12.468561	Shotgun	1.749044	948147	F
R1545.SG	R1545	Mazzano Romana Tomba Camera Cranio 1	..	2019	AntonioGaoMootsScience2019	1750	1-400 CE	Italy_Imperial.SG	Mazzano Romano	Italy	42.1961852	12.3253177	Shotgun	1.650919	948634	M
6DT3.SG	6DT3	6DT3	petrous	2016	MartinianoNatureCommunications2016	1750	50-350 CE	England_Roman.SG	Driffield Terrace, York	Great Britain	53.958333	-1.080278	Shotgun	1.681	959069	M
R67.SG	R67	t. 15; Anas; Petrosa	..	2019	AntonioGaoMootsScience2019	1750	100-300 CE	Italy_Imperial.SG	ANAS (Azienda Nazionale Autonoma delle Strada)	Italy	41.8336869	12.468561	Shotgun	1.813855	960089	F
R50.SG	R50	Centocelle; ADL 2355; T.24	..	2019	AntonioGaoMootsScience2019	1761	135-244 calCE (1810Â±15 BP, UCIAMS-198888)	Italy_Imperial.SG	Centocelle	Italy	41.844153	12.5490107	Shotgun	1.493314	909413	M
tem001.SG	tem001	Kurgan 9, Burial 1	..	2018	KrzewinskaScienceAdvances2018	1762	123-253 calCE (1825Â±28 BP, Ua-56453)	Russia_Late_Sarmatian.SG	Republic of Bashkortostan, Baymak Distict, Temyaysovo-1 burial ground	Russia	52.9851	58.1243	Shotgun	0.157783	159852	F
s19_VIII5_2.SG	VIII5	1622	tooth (canine)	2019	SaagCurrentBiology2019	1763	75-300 CE	Russia_IA.SG	Ingria, Malli, eastern tarand, square 84/73 (horizon 2)	Russia	59.4683	28.8038	Shotgun	0.34815	338766	F
I11540_published	I11540	Georgievsky bugor, Burial 3	petrous	2019	NarasimhanPattersonScience2019	1765	130-240 calCE (1825Â±20 BP, PSUAMS-5723)	Kazakhstan_LIA_Georgievsky_published	Georgievsky Bugor	Kazakhstan	50.4501	57.04005556	1240K	2.798855	736318	M
NEO242.SG	NEO242	NEO242	tooth	2019	SikoraNature2019	1788	86-238 calCE (1846Â±28 BP, UBA-34050)	Ekven_IA.SG	Ekven	Russia	66	-170.1	Shotgun	0.187989	205999	M
tem002.SG	tem002	Kurgan 9, Burial 1	..	2018	KrzewinskaScienceAdvances2018	1790	85-235 calCE (1850Â±28 BP, Ua-56443)	Russia_Late_Sarmatian.SG	Republic of Bashkortostan, Baymak Distict, Temyaysovo-1 burial ground	Russia	52.9851	58.1243	Shotgun	0.562775	481368	M
I8340	I8340	10-SU-28-D1-E-63	Tooth	2019	OlaldeScience2019	1800	0-300 CE	Iberia_Roman	Girona, Empuries, necropolis Centre de Visitants	Spain	42.1333	3.1083	1240K	0.022077	25719	F
I8211	I8211	10-SU-28-D1-E-96	..	2019	OlaldeScience2019	1800	0-300 CE	Iberia_Roman	Girona, Empuries, necropolis Centre de Visitants	Spain	42.1333	3.1083	1240K	0.025434	29725	M
I8212	I8212	10-SU-28-D1-E-46	..	2019	OlaldeScience2019	1800	0-300 CE	Iberia_Roman	Girona, Empuries, necropolis Centre de Visitants	Spain	42.1333	3.1083	1240K	0.030005	35129	M
I8344	I8344	10-SU-28-D1-E-74	Tooth	2019	OlaldeScience2019	1800	0-300 CE	Iberia_Roman	Girona, Empuries, necropolis Centre de Visitants	Spain	42.1333	3.1083	1240K	0.032815	38534	M
I8474	I8474	10-SU-28-D1-E-47	tooth	2019	OlaldeScience2019	1800	0-300 CE	Iberia_Roman	Girona, Empuries, necropolis Centre de Visitants	Spain	42.1333	3.1083	1240K	0.040686	46847	F
I8341	I8341	10-SU-28-D1-E-62	Tooth	2019	OlaldeScience2019	1800	0-300 CE	Iberia_Roman	Girona, Empuries, necropolis Centre de Visitants	Spain	42.1333	3.1083	1240K	0.041401	48396	M
I8210	I8210	10-SU-28-D1-E-91	..	2019	OlaldeScience2019	1800	0-300 CE	Iberia_Roman	Girona, Empuries, necropolis Centre de Visitants	Spain	42.1333	3.1083	1240K	0.055149	63467	M
I8214	I8214	10-SU-28-D1-E-82	..	2019	OlaldeScience2019	1800	0-300 CE	Iberia_Roman_o	Girona, Empuries, necropolis Centre de Visitants	Spain	42.1333	3.1083	1240K	0.670118	530342	F
I8215	I8215	10-SU-28-D1-E-76	..	2019	OlaldeScience2019	1800	0-300 CE	Iberia_Roman_o	Girona, Empuries, necropolis Centre de Visitants	Spain	42.1333	3.1083	1240K	1.925381	829948	F
I8209	I8209	10-SU-28-D1-E-99	..	2019	OlaldeScience2019	1800	0-300 CE	Iberia_Roman	Girona, Empuries, necropolis Centre de Visitants	Spain	42.1333	3.1083	1240K	1.930957	868050	M
R123.SG	R123	9	..	2019	AntonioGaoMootsScience2019	1805	77-213 calCE (1875Â±15 BP, UCIAMS-198889)	Italy_Imperial.SG	Casale del dolce	Italy	41.684979	13.149861	Shotgun	0.739576	620368	M
chy002.SG	chy002	Kurgan 42, Burial 1, Ind. 2	..	2018	KrzewinskaScienceAdvances2018	1806	66-222 calCE (1880Â±30 BP, Beta-451575)	Russia_Late_Sarmatian.SG	Orenburg Regio, Southern Urals, Cherniy Yar	Russia	51.06666667	55.06666667	Shotgun	1.248791	750587	M
DA82.SG	DA82	CGG_2_016008, Kyr 50, Kurgan nr. 4, Japyryk	..	2018	DamgaardNature2018	1811	29-250 calCE (1867Â±46 BP, UBA-31202)	Kyrgyzstan_TianShanHun.SG	Tian Shan, Central Steppe	Kyrgyzstan	41.615	74.98583333	Shotgun	0.179	137123	F
s19_VIII8_1.SG	VIII8	2979	tooth (canine)	2019	SaagCurrentBiology2019	1813	75-200 CE	Russia_IA.SG	Ingria, Kerstovo I, tarand 2, square 116/234 (horizon above bedrock)	Russia	59.4638	28.7781	Shotgun	0.043553	51287	M
s19_VIII7_1.SG	VIII7	219	tooth (premolar)	2019	SaagCurrentBiology2019	1813	75-200 CE	Russia_IA.SG	Ingria, Kerstovo I, tarand 3, square 114/234 (horizon 2)	Russia	59.4638	28.778	Shotgun	0.049947	57431	F
s19_VIII9_1.SG	VIII9	116/236-3	tooth (premolar)	2019	SaagCurrentBiology2019	1813	75-200 CE	Russia_IA.SG	Ingria, Kerstovo I, tarand 2, square 116/236 (horizon 3)	Russia	59.4638	28.7782	Shotgun	0.25069	249893	F
R836.SG	R836	T.19C, L. petrous, 2.5.2018	..	2019	AntonioGaoMootsScience2019	1814	27 BCE - 300 CE	Italy_Imperial.SG	Civitanova Marche	Italy	43.312035	13.6511636	Shotgun	0.612537	534513	F
R835.SG	R835	T.16A R.petrous, 2.5.2018	..	2019	AntonioGaoMootsScience2019	1814	27 BCE - 300 CE	Italy_Imperial.SG	Civitanova Marche	Italy	43.312035	13.6511636	Shotgun	0.679932	572109	M
R1547.SG	R1547	Monterotondo Imperial T.1 R petrous 2.5.18	..	2019	AntonioGaoMootsScience2019	1814	27 BCE - 300 CE	Italy_Imperial.SG	Monterotondo	Italy	42.0659019	12.5866474	Shotgun	0.822757	659935	M
R1550.SG	R1550	Monterotondo Imperial T.5A 2.5.18	..	2019	AntonioGaoMootsScience2019	1814	27 BCE - 300 CE	Italy_Imperial.SG	Monterotondo	Italy	42.0659019	12.5866474	Shotgun	0.928981	713482	M
R1548.SG	R1548	Monterotondo Imperial T.10 L. petrous 2.5.18	..	2019	AntonioGaoMootsScience2019	1814	27 BCE - 300 CE	Italy_Imperial.SG	Monterotondo	Italy	42.0659019	12.5866474	Shotgun	0.934857	718673	M
R1549.SG	R1549	Monterotondo Imperial T.2A R. petrous 2.5.18	..	2019	AntonioGaoMootsScience2019	1814	27 BCE - 300 CE	Italy_Imperial.SG	Monterotondo	Italy	42.0659019	12.5866474	Shotgun	1.095111	783665	M
R1551.SG	R1551	Monterotondo Imperial T.7 L.petrous 2.5.18	..	2019	AntonioGaoMootsScience2019	1817	55-211 calCE (1895Â±25 BP, UCIAMS-213637)	Italy_Imperial.SG	Monterotondo	Italy	42.0659019	12.5866474	Shotgun	0.874663	689420	M
I8216	I8216	10-SU-28-D1-E-35	..	2019	OlaldeScience2019	1818	57-208 calCE (1895Â±20 BP, PSUAMS-4212)	Iberia_Roman	Girona, Empuries, necropolis Centre de Visitants	Spain	42.1333	3.1083	1240K	0.03639	42507	M
DA98.SG	DA98	CGG_2_016014, Kyr 56, Kurgan nr. 14 (individual 2.), Uch-Kurbu	..	2018	DamgaardNature2018	1821	23-236 calCE (1890Â±46 BP, UBA-31211)	Kyrgyzstan_TianShanHun.SG	Tian Shan, Central Steppe	Kyrgyzstan	42.159444	77.406389	Shotgun	0.423	320362	F
DA70.SG	DA70	CGG_2_015996, Kyr 38, Kurgan nr. 18 (child), Baskya 2	..	2018	DamgaardNature2018	1821	24-234 calCE (1891Â±44 BP, UBA-31195)	Kyrgyzstan_TianShanHun.SG	Tian Shan, Central Steppe	Kyrgyzstan	41.50138889	75.79472222	Shotgun	0.817	518089	F
R81.SG	R81	Viale Rossini; US 206	..	2019	AntonioGaoMootsScience2019	1850	0-200 CE	Italy_Imperial.SG	Viale Rossini (Necropoli Salaria)	Italy	41.9206851	12.4894765	Shotgun	0.542079	493666	M
R75.SG	R75	Viale Rossini; US 120	..	2019	AntonioGaoMootsScience2019	1850	0-200 CE	Italy_Imperial.SG	Viale Rossini (Necropoli Salaria)	Italy	41.9206851	12.4894765	Shotgun	0.623439	539282	F
R131.SG	R131	Via Paisiello; US 491	..	2019	AntonioGaoMootsScience2019	1850	0-200 CE	Italy_Imperial.SG	Via Paisiello (Necropoli Salaria)	Italy	41.9179937	12.4912439	Shotgun	0.637003	557587	M
R111.SG	R111	burial 45	..	2019	AntonioGaoMootsScience2019	1850	0-200 CE	Italy_Imperial.SG	Via Paisiello (Necropoli Salaria)	Italy	41.9179937	12.4912439	Shotgun	0.635429	558860	M
R113.SG	R113	burial 79	..	2019	AntonioGaoMootsScience2019	1850	0-200 CE	Italy_Imperial.SG	Via Paisiello (Necropoli Salaria)	Italy	41.9179937	12.4912439	Shotgun	0.668915	580151	M
R76.SG	R76	Viale Rossini; US 121	..	2019	AntonioGaoMootsScience2019	1850	0-200 CE	Italy_Imperial.SG	Viale Rossini (Necropoli Salaria)	Italy	41.9206851	12.4894765	Shotgun	0.71861	607422	M
R116.SG	R116	Via Paisiello; US 491	..	2019	AntonioGaoMootsScience2019	1850	0-200 CE	Italy_Imperial_oCentralEuropean.SG	Via Paisiello (Necropoli Salaria)	Italy	41.9179937	12.4912439	Shotgun	1.143963	804557	M
R78.SG	R78	Viale Rossini; US 152 (sample and label were wet when bag arrived)	..	2019	AntonioGaoMootsScience2019	1850	0-200 CE	Italy_Imperial.SG	Viale Rossini (Necropoli Salaria)	Italy	41.9206851	12.4894765	Shotgun	1.218584	815612	F
R115.SG	R115	burial 132	..	2019	AntonioGaoMootsScience2019	1850	0-200 CE	Italy_Imperial.SG	Via Paisiello (Necropoli Salaria)	Italy	41.9179937	12.4912439	Shotgun	1.224546	831984	M
R114.SG	R114	burial 114	..	2019	AntonioGaoMootsScience2019	1850	0-200 CE	Italy_Imperial.SG	Via Paisiello (Necropoli Salaria)	Italy	41.9179937	12.4912439	Shotgun	1.275283	833421	F
R436.SG	R436	Palestrina Antina; I - II AD	..	2019	AntonioGaoMootsScience2019	1850	0-200 CE	Italy_Imperial.SG	Palestrina Antina	Italy	41.7952421	12.7789564	Shotgun	1.575769	905439	F
R39.SG	R39	SCR; 444; Isola Sacra	..	2019	AntonioGaoMootsScience2019	1851	68-130 calCE (1900Â±15 BP, UCIAMS-198887)	Italy_Imperial.SG	Isola Sacra	Italy	41.7478821	12.2594749	Shotgun	1.830441	961553	F
R80.SG	R80	Viale Rossini; US 201	..	2019	AntonioGaoMootsScience2019	1874	23-130 calCE (1925Â±25 BP, UCIAMS-213628)	Italy_Imperial.SG	Viale Rossini (Necropoli Salaria)	Italy	41.9206851	12.4894765	Shotgun	2.125158	1000479	F
chy001.SG	chy001	Kurgan 42, Burial 1, Ind. 1	..	2018	KrzewinskaScienceAdvances2018	1878	4-140 calCE (1918Â±28 BP, Ua-56442)	Russia_Late_Sarmatian.SG	Orenburg Regio, Southern Urals, Cherniy Yar	Russia	51.06666667	55.06666667	Shotgun	0.4914	415716	F
R42.SG	R42	SCR; 67; Isola Sacra	..	2019	AntonioGaoMootsScience2019	1879	22-120 calCE (1940Â±15 BP, UCIAMS-198587)	Italy_Imperial.SG	Isola Sacra	Italy	41.7478821	12.2594749	Shotgun	4.147295	1122927	F
IMA001.B0101	IMA001.B0101	2006 Mogila 76	Tooth	2020	JeongCell2020	1900		Russia_lateXiongnu	Il'movaya Pad	Russia	50.4974	106.406	1240K	..	..	F
IMA004.B0101	IMA004.B0101	2003 Mogila 70	Tooth	2020	JeongCell2020	1900		Russia_lateXiongnu	Il'movaya Pad	Russia	50.4974	106.406	1240K	..	..	M
IMA007.A0101	IMA007.A0101	2007 Mogila 79	Tooth	2020	JeongCell2020	1900		Russia_lateXiongnu	Il'movaya Pad	Russia	50.4974	106.406	1240K	..	..	F
IMA008.B0101	IMA008.B0101	2004 Mogila 71	Tooth	2020	JeongCell2020	1900		Russia_lateXiongnu	Il'movaya Pad	Russia	50.4974	106.406	1240K	..	..	F
NEO247.SG	NEO247	NEO247	tooth	2019	SikoraNature2019	1906	36 calBCE - 124 calCE (1952Â±29 BP, UBA-34055)	Ekven_IA.SG	Ekven	Russia	66	-170.1	Shotgun	1.000758	735944	M
DA92.SG	DA92	CGG_2_016402, Pav 16, Kenjekol, Karjer, excavation 2010, Pavlodar	..	2018	DamgaardNature2018	1931	92 calBCE - 130 calCE (1972Â±47 BP, UBA-31207)	Kazakhstan_Nomad_IA.SG	Tian Shan, Central Steppe	Kazakhstan	52.17388889	77.03972222	Shotgun	0.367	292443	M
s19_VII15_1.SG	VII15	118/230-3	tooth (canine)	2019	SaagCurrentBiology2019	1934	45 calBCE - 77 CE (1980Â±30 BP, Poz-103328)	Russia_IA.SG	Ingria, Kerstovo I, tarand 3, square 118/230 (horizon 3)	Russia	59.4638	28.7779	Shotgun	0.21245	227748	M
UGU004.A0101	UGU004.A0101	AT-805	Tooth	2020	JeongCell2020	1938	40 BC - 55 CE**	Mongolia_lateXiongnu	Uguumur Uul (Uguumur Tsuvaraa Uul)	Mongolia	49.2484	105.378	1240K	..	..	F
KHO007.A0101	KHO007.A0101	AT-361A	Petrous	2020	JeongCell2020	1941	22-120 CE	Mongolia_lateXiongnu	Khoit Tsenkher (Tarvagatain Am)	Mongolia	47.06	91.8425	1240K	..	..	M
I6550	I6550	Grave 51, T.50a (corrected to T.51a)	petrous	2019	NarasimhanPattersonScience2019	1942	41 calBCE - 57 calCE (1990Â±20 BP, PSUAMS-2789)	Pakistan_H_Butkara	Swat Valley, Butkara IV	Pakistan	34.76140556	72.37008056	1240K	1.596593	714449	M
I7714	I7714	BKG12E, Feature 48, DA-BIR0317-021	petrous	2019	NarasimhanPattersonScience2019	1948	47 calBCE - 52 calCE (2005Â±20 BP, PSUAMS-6207)	Pakistan_H_Barikot	Swat Valley, Barikot	Pakistan	34.75700556	72.36238056	1240K	1.329884	690111	F
I10866	I10866	10-SU-28-D1-E-20	petrous	2019	OlaldeScience2019	1948	45 calBCE - 50 calCE (2005Â±15 BP, PSUAMS-5281)	Iberia_Greek2	Girona, Empuries, necropolis Centre de Visitants	Spain	42.1333	3.1083	1240K	3.74295	799391	F
I8218	I8218	Grave 1, Individual 1, ALIG_1_4 or Grave 4, Individual 1, ALIG_4_1	..	2019	NarasimhanPattersonScience2019	1949	50 calBCE - 52 calCE (2010Â±20 BP, PSUAMS-6195)	Pakistan_H_Aligrama	Swat Valley, Aligrama	Pakistan	34.80489444	72.31816944	1240K	5.212769	1001498	F
ATS001.A0101	ATS001.A0101	AT-459	Tooth	2020	JeongCell2020	1954	5-80 CE	Mongolia_lateXiongnu_han	Atsyn Am (Tuv)	Mongolia	48.8679	105.9	1240K	..	..	F
UGU005.A0101	UGU005.A0101	AT-747	Tooth	2020	JeongCell2020	1960	4-75 CE	Mongolia_lateXiongnu_sarmatian	Uguumur Uul (Uguumur Tsuvaraa Uul)	Mongolia	49.2484	105.378	1240K	..	..	M
NEO249.SG	NEO249	NEO249	tooth	2019	SikoraNature2019	1964	99 calBCE - 72 calCE (2007Â±35 BP, UBA-34057)	Ekven_IA.SG	Ekven	Russia	66	-170.1	Shotgun	1.91877	978803	M
SAN001.A0101	SAN001.A0101	AT-575	Petrous; Tooth	2020	JeongCell2020	1964	1-75 CE	Mongolia_lateXiongnu	Sant Uul	Mongolia	47.922	112.966	1240K	..	..	F
DA30.SG	DA30	CGG_2_015432, KS64, Naurzum, Kurgan (3), Naurzumskijzapobednik	..	2018	DamgaardNature2018	1965	96 calBCE - 66 calCE (2013Â±32 BP, UBA-31152)	Kazakhstan_Sarmatian.SG	Tian Shan, Central Steppe	Kazakhstan	51.695	65.67138889	Shotgun	1.181	589700	M
I12294	I12294	UfaNov17-054, Ksirov 1979, kurgan 9, Ksirov III	tooth	2019	NarasimhanPattersonScience2019	1969	88 calBCE - 50 calCE (2020Â±20 BP, PSUAMS-6160)	Tajikistan_Ksirov_Kushan	Ksirov	Tajikistan	37.41563	68.17371	1240K	0.408975	375213	M
NEO241.SG	NEO241	NEO241	tooth	2019	SikoraNature2019	1971	111 calBCE - 69 calCE (2014Â±35 BP, UBA-34049)	Ekven_IA.SG	Ekven	Russia	66	-170.1	Shotgun	0.269794	283604	M
BRL002.A0101	BRL002.A0101	AT-294	Tooth	2020	JeongCell2020	1974	2 BCE-70 CE	Mongolia_lateXiongnu_sarmatian	Buural Uul	Mongolia	49.3062	105.909	1240K	..	..	F
BUR004.A0101	BUR004.A0101	AT-537	Tooth	2020	JeongCell2020	1985	39 BCE-59 BCE	Mongolia_lateXiongnu_sarmatian	Tamiryn Ulaan Khoshuu (Burkhan Tolgoi)	Mongolia	47.7993	102.361	1240K	..	..	F
DA39.SG	DA39	CGG_2_016445, XiongNu 92, Arkhangai, Grave #1, â€œaristocratâ€	..	2018	DamgaardNature2018	1990	161 calBCE - 81 calCE (2007Â±46 BP, UBA-33599)	Mongolia_XiongNu.SG	Siberia, Tungus & Eastern Steppe	Mongolia	48.01777778	101.3533333	Shotgun	1.998	865156	M
BUR002.B0101	BUR002.B0101	AT-536	Tooth	2020	JeongCell2020	1990		Mongolia_lateXiongnu_sarmatian	Tamiryn Ulaan Khoshuu (Burkhan Tolgoi)	Mongolia	47.7993	102.361	1240K	..	..	M
BUR003.A0101	BUR003.A0101	AT-535	Tooth	2020	JeongCell2020	1990		Mongolia_lateXiongnu_sarmatian	Tamiryn Ulaan Khoshuu (Burkhan Tolgoi)	Mongolia	47.7993	102.361	1240K	..	..	M
HUD001.A0101	HUD001.A0101	AT-290	Tooth	2020	JeongCell2020	1990		Mongolia_lateXiongnu_sarmatian	Khudgiin Am	Mongolia	47.8345	101.714	1240K	..	..	F
NAI001.A0101	NAI001.A0101	AT-149	Petrous; Tooth	2020	JeongCell2020	1990		Mongolia_lateXiongnu_sarmatian	Naimaa Tolgoi	Mongolia	48.5904	101.86	1240K	..	..	M
NAI002.A0101	NAI002.A0101	AT-149	Tooth; Tooth	2020	JeongCell2020	1990		Mongolia_lateXiongnu_sarmatian	Naimaa Tolgoi	Mongolia	48.5904	101.86	1240K	..	..	M
UGU006.A0101	UGU006.A0101	AT-692	Tooth	2020	JeongCell2020	1990		Mongolia_lateXiongnu_sarmatian	Uguumur Uul (Uguumur Tsuvaraa Uul)	Mongolia	49.2484	105.378	1240K	..	..	M
I0160.SG	I0160	Hinxton12884, skeleton1231, HI2	tooth	2016	SchiffelsNatureCommunications2016	1995	170 calBCE - 80 calCE (2029Â±49 BP, Wk - 12599)	England_LIA.SG	England, East Anglia, Hinxton	Great Britain	52.08	0.18	Shotgun	8.439	1172478	M
UGU010.A0101	UGU010.A0101	AT-690	Petrous	2020	JeongCell2020	1998	42 BCE-30 CE	Mongolia_lateXiongnu_sarmatian	Uguumur Uul (Uguumur Tsuvaraa Uul)	Mongolia	49.2484	105.378	1240K	..	..	M
I12293	I12293	UfaNov17-052, Ksirov 1979, kurgan 8 (SE group), Ksirov III	tooth	2019	NarasimhanPattersonScience2019	2000	200 BCE - 100 CE [based on other dates from same site]	Tajikistan_Ksirov_Kushan	Ksirov	Tajikistan	37.41563	68.17371	1240K	0.021724	25750	M
I6551	I6551	Grave 49 or 50 (?), BUTK3	petrous	2019	NarasimhanPattersonScience2019	2000	200 BCE - 100 CE	Pakistan_H_Butkara	Swat Valley, Butkara IV	Pakistan	34.76140556	72.37008056	1240K	1.176618	643702	F
SKT007.A0101	SKT007.A0101	CA-3-1	Tooth	2020	JeongCell2020	2000		Mongolia_earlyXiongnu_o	Salkhityn Am	Mongolia	49.1623	101.424	1240K	..	..	M
SKT004.A0101	SKT004.A0101	CA-24	Tooth	2020	JeongCell2020	2000		Mongolia_earlyXiongnu_rest	Salkhityn Am	Mongolia	49.1623	101.424	1240K	..	..	F
SKT005.A0101	SKT005.A0101	CA-8	Tooth	2020	JeongCell2020	2000		Mongolia_earlyXiongnu_rest	Salkhityn Am	Mongolia	49.1623	101.424	1240K	..	..	M
SKT012.A0101	SKT012.A0101	CA-30	Tooth	2020	JeongCell2020	2000		Mongolia_earlyXiongnu_rest	Salkhityn Am	Mongolia	49.1623	101.424	1240K	..	..	M
SKT001.A0101	SKT001.A0101	CA-4-1	Tooth	2020	JeongCell2020	2000		Mongolia_earlyXiongnu_west	Salkhityn Am	Mongolia	49.1623	101.424	1240K	..	..	F
SKT003.A0101	SKT003.A0101	CA-13-1	Tooth	2020	JeongCell2020	2000		Mongolia_earlyXiongnu_west	Salkhityn Am	Mongolia	49.1623	101.424	1240K	..	..	F
SKT008.A0101	SKT008.A0101	CA-28	Tooth	2020	JeongCell2020	2000		Mongolia_earlyXiongnu_west	Salkhityn Am	Mongolia	49.1623	101.424	1240K	..	..	M
SKT009.A0101	SKT009.A0101	CA-9-1	Tooth	2020	JeongCell2020	2000		Mongolia_earlyXiongnu_west	Salkhityn Am	Mongolia	49.1623	101.424	1240K	..	..	M
BTO001.A0101	BTO001.A0101	AT-435	Tooth	2020	JeongCell2020	2000		Mongolia_lateXiongnu	Burkhan Tolgoi	Mongolia	49.482	103.366	1240K	..	..	M
DOL001.B0101	DOL001.B0101	AT-370	Tooth	2020	JeongCell2020	2000		Mongolia_lateXiongnu	Khanan Uul	Mongolia	47.2166	108.972	1240K	..	..	F
EME002.A0101	EME002.A0101	AT-708	Tooth	2020	JeongCell2020	2000		Mongolia_lateXiongnu	Emeel Tolgoi	Mongolia	47.783	101.993	1240K	..	..	F
JAA001.A0101	JAA001.A0101	AT-910	Petrous	2020	JeongCell2020	2000		Mongolia_lateXiongnu	Jargalantyn Am (Jargalantyn Khondii/Hundhii)	Mongolia	47.8131	108.532	1240K	..	..	F
SOL001.A0101	SOL001.A0101	CA-29	Petrous; Tooth	2020	JeongCell2020	2000		Mongolia_lateXiongnu	Solbi Uul	Mongolia	47.7422	101.773	1240K	..	..	F
TAK001.A0101	TAK001.A0101	AT-360	Petrous	2020	JeongCell2020	2000		Mongolia_lateXiongnu	Takhiltyn Khotgor I	Mongolia	47.4031	92.1049	1240K	..	..	F
TEV002.A0101	TEV002.A0101	AT-33	Tooth	2020	JeongCell2020	2000		Mongolia_lateXiongnu	Tevsh Mountain	Mongolia	44.6542	102.061	1240K	..	..	F
TEV003.A0101	TEV003.A0101	AT-145	Tooth	2020	JeongCell2020	2000		Mongolia_lateXiongnu	Tevsh Mountain	Mongolia	44.6542	102.061	1240K	..	..	M
TUK003.A0101	TUK003.A0101	AT-684	Tooth	2020	JeongCell2020	2000		Mongolia_lateXiongnu	Tamiryn Ulaan Khoshuu (Burkhan Tolgoi)	Mongolia	47.7993	102.361	1240K	..	..	F
UGU011.A0101	UGU011.A0101	AT-748	Petrous	2020	JeongCell2020	2000		Mongolia_lateXiongnu	Uguumur Uul (Uguumur Tsuvaraa Uul)	Mongolia	49.2484	105.378	1240K	..	..	F
UVG001.A0101	UVG001.A0101	AT-338	Tooth	2020	JeongCell2020	2000		Mongolia_lateXiongnu	Ovgont	Mongolia	48.0921	104.158	1240K	..	..	F
BAM001.A0101	BAM001.A0101	AT-369/AT-752	Tooth	2020	JeongCell2020	2000		Mongolia_lateXiongnu_han	Baruun Mukhdagiin Am	Mongolia	48.5955	102.83	1240K	..	..	F
BRU001.A0101	BRU001.A0101	AT-154	Tooth	2020	JeongCell2020	2000		Mongolia_lateXiongnu_han	Baruun Khovdiin Am	Mongolia	45.905	115.366	1240K	..	..	M
KHO006.A0101	KHO006.A0101	AT-361B	Tooth	2020	JeongCell2020	2000		Mongolia_lateXiongnu_han	Khoit Tsenkher (Tarvagatain Am)	Mongolia	47.06	91.8425	1240K	..	..	M
SON001.A0101	SON001.A0101	AT-274	Tooth	2020	JeongCell2020	2000		Mongolia_lateXiongnu_han	Songino Khairkhan	Mongolia	47.7878	106.609	1240K	..	..	M
TUH001.A0101	TUH001.A0101	AT-543	Petrous; Tooth	2020	JeongCell2020	2000		Mongolia_lateXiongnu_han	Tamiryn Ulaan Khoshuu (Burkhan Tolgoi)	Mongolia	47.7993	102.361	1240K	..	..	M
TUH002.A0101	TUH002.A0101	AT-542	Petrous	2020	JeongCell2020	2000		Mongolia_lateXiongnu_han	Tamiryn Ulaan Khoshuu (Burkhan Tolgoi)	Mongolia	47.7993	102.361	1240K	..	..	M
TUK002.A0101	TUK002.A0101	AT-757	Tooth	2020	JeongCell2020	2000		Mongolia_lateXiongnu_han	Tamiryn Ulaan Khoshuu (Burkhan Tolgoi)	Mongolia	47.7993	102.361	1240K	..	..	M
DUU001.B0101	DUU001.B0101	AT-605	Tooth	2020	JeongCell2020	2000	43 BCE-51 CE	Mongolia_lateXiongnu_sarmatian	Duulga Uul	Mongolia	47.3959	109.815	1240K	..	..	F
DA55.SG	DA55	CGG_2_015981, Kyr 23, Kurgan nr. K65, Keden	..	2018	DamgaardNature2018	2005	160 calBCE - 51 calCE (2034Â±32 BP, UBA-31164)	Kyrgyzstan_TianShanSaka.SG	Tian Shan, Central Steppe	Kyrgyzstan	41.42805556	75.32972222	Shotgun	0.867	385020	M
NEO251.SG	NEO251	NEO251	tooth	2019	SikoraNature2019	2005	161 calBCE - 51 calCE (2035Â±31 BP, UBA-34059)	Ekven_IA.SG	Ekven	Russia	66	-170.1	Shotgun	1.05275	757244	F
IMA006.A0101	IMA006.A0101	2007 Mogila 77	Tooth	2020	JeongCell2020	2012	54 BCE-55 CE	Russia_lateXiongnu	Il'movaya Pad	Russia	50.4974	106.406	1240K	..	..	M
ULN004.B0101	ULN004.B0101	AT-885	Tooth	2020	JeongCell2020	2016	96 BCE-61 CE	Mongolia_lateXiongnu	Ulaanzuukh	Mongolia	46.2841	111.768	1240K	..	..	F
I0156.SG	I0156	Hinxton12880, skeleton1964, HI1	tooth	2016	SchiffelsNatureCommunications2016	2017	160 calBCE - 26 calCE (2039Â±27 BP, OxA-29573)	England_LIA_ERoman.SG	England, East Anglia, Hinxton	Great Britain	52.08	0.18	Shotgun	0.818	658217	M
YUR001.A0101	YUR001.A0101	AT-649	Tooth	2020	JeongCell2020	2020	89 BC-51 CE**	Mongolia_lateXiongnu_o	Yuroo II	Mongolia	49.7444	106.669	1240K	..	..	M
CHN010.A0101	CHN010.A0101	AT-119	Tooth	2020	JeongCell2020	2024	92 BC-50 CE	Mongolia_lateXiongnu	Chandman Mountain (Ulaangom cemetery)	Mongolia	49.9971	92.054	1240K	..	..	M
MJ-38.SG	MJ-38	ÐšÑƒÑ€Ð³Ð°Ð½ 4. ÐŸÐ¾Ð³Ñ€ÐµÐ±ÐµÐ½Ð¸Ðµ 30	..	2019	JarveCurrentBiology2019	2033	170 calBCE - 4 calCE (2060Â±30 BP, Poz-)	Russia_Sarmatian.SG	Zolka, Mound 4, burial 30	Russia	43.890103	43.221159	Shotgun	0.076874	88898	M
M1489.SG	M1489	M1489	petrous	2016	MartinianoNatureCommunications2016	2035	210 BCE - 40 CE	England_LIA.SG	Melton Quarry, North Ferriby, East Riding of Yorkshire	Great Britain	53.726187	-0.529641	Shotgun	0.486	447131	F
DEL001.A0101	DEL001.A0101	AT-530	Petrous	2020	JeongCell2020	2042	106 BCE-5 CE	Mongolia_lateXiongnu	Delgerkhaan Uul	Mongolia	46.2841	111.768	1240K	..	..	M
DA56.SG	DA56	CGG_2_015982, Kyr 24, Kurgan nr. K63, Keden	..	2018	DamgaardNature2018	2048	194-1 calBCE (2079Â±34 BP, UBA-31165)	Kyrgyzstan_OutTianShanSaka.SG	Tian Shan, Central Steppe	Kyrgyzstan	43.06861111	68.24888889	Shotgun	1.492	812570	M
BUR001.A0101	BUR001.A0101	AT-589	Petrous; Tooth	2020	JeongCell2020	2051	154 BCE-2 CE	Mongolia_lateXiongnu_sarmatian	Tamiryn Ulaan Khoshuu (Burkhan Tolgoi)	Mongolia	47.7993	102.361	1240K	..	..	F
I12292	I12292	UfaNov17-047, Ksirov 1979, kurgan 25, Ksirov III	tooth	2019	NarasimhanPattersonScience2019	2055	166-44 calBCE (2075Â±20 BP, PSUAMS-6159)	Tajikistan_Ksirov_Kushan	Ksirov	Tajikistan	37.41563	68.17371	1240K	0.831969	625181	M
I6549	I6549	Grave 51, T.50b (to be corrected as T.51b)	petrous	2019	NarasimhanPattersonScience2019	2057	167-46 calBCE (2080Â±20 BP, PSUAMS-2788)	Pakistan_H_Butkara	Swat Valley, Butkara IV	Pakistan	34.76140556	72.37008056	1240K	0.918819	573555	M
DA45.SG	DA45	CGG_2_016451, XiongNu 98, Omnogobi, mass grave	..	2018	DamgaardNature2018	2062	183-41 calBCE (2083Â±27 BP, UBA-31155)	Mongolia_XiongNu.SG	Siberia, Tungus & Eastern Steppe	Mongolia	42.52583333	105.18	Shotgun	8.669	1175282	M
DA58.SG	DA58	CGG_2_015984, Kyr 26, Kurgan nr. 3, Baskya 1	..	2018	DamgaardNature2018	2071	201-40 calBCE (2094Â±33 BP, UBA-31167)	Kyrgyzstan_TianShanSaka.SG	Tian Shan, Central Steppe	Kyrgyzstan	41.49972222	75.80416667	Shotgun	0.857	573031	M
DA57.SG	DA57	CGG_2_015983, Kyr 25, Kurgan nr. 7, Baskya 1	..	2018	DamgaardNature2018	2072	202-42 calBCE (2099Â±32 BP, UBA-31166)	Kyrgyzstan_TianShanSaka.SG	Tian Shan, Central Steppe	Kyrgyzstan	41.49972222	75.80416667	Shotgun	1.005	634761	M
SKT006.A0101	SKT006.A0101	CA-17	Tooth	2020	JeongCell2020	2088	168-52 BCE	Mongolia_earlyXiongnu_rest	Salkhityn Am	Mongolia	49.1623	101.424	1240K	..	..	M
IMA005.C0101	IMA005.C0101	2007 Mogila 78	Tooth	2020	JeongCell2020	2089	174-48 BCE**	Russia_lateXiongnu	Il'movaya Pad	Russia	50.4974	106.406	1240K	..	..	M
AST001.A0101	AST001.A0101	AT-841	Tooth	2020	JeongCell2020	2097	173-54 BCE	Mongolia_earlyXiongnu_west	Atsyn Gol (Khuvsgul)	Mongolia	49.2747	101.496	1240K	..	..	F
DA43.SG	DA43	CGG_2_016449, XiongNu 96, Omnogobi, mass grave	..	2018	DamgaardNature2018	2100	400 BCE - 100 CE	Mongolia_XiongNu.SG	Siberia, Tungus & Eastern Steppe	Mongolia	42.52583333	105.18	Shotgun	1.608	802608	M
IMA003.C0101	IMA003.C0101	2005 Mogila 73	Tooth	2020	JeongCell2020	2102	185-53 BCE**	Russia_lateXiongnu	Il'movaya Pad	Russia	50.4974	106.406	1240K	..	..	M
NEO248.SG	NEO248	NEO248	tooth	2019	SikoraNature2019	2115	348 calBCE - 18 calCE (2091Â±47 BP, UBA-34056)	Ekven_IA.SG	Ekven	Russia	66	-170.1	Shotgun	1.023051	737447	M
DA47.SG	DA47	CGG_2_015973, Kyr 15, Kurgan nr. K9 (individ. nr. 1), Keden	..	2018	DamgaardNature2018	2122	346 calBCE - 3 calCE (2093Â±43 BP, UBA-31157)	Kyrgyzstan_TianShanSaka.SG	Tian Shan, Central Steppe	Kyrgyzstan	41.42805556	75.32972222	Shotgun	1.5	689794	M
DA201.SG	DA201	CGG_2_019092, Cemetery Turgen 2, Kurgan 10, grave 2, Cemetery Turgen 2, Kurgan 10, grave 2	..	2018	DamgaardNature2018	2124	346-2 calBCE (2099Â±38 BP, UBA-33594)	Kazakhstan_Wusun.SG	Tian Shan, Central Steppe	Kazakhstan	43.06861111	68.24888889	Shotgun	0.3	232912	F
M240.SG	M240	M240	tooth	2016	JeongPNAS2016	2125	450 BCE - 100 CE	Nepal_Mebrak_2125BP.SG	Mebrak Tomb, Nepal	Nepal	..	..	Shotgun	0.044	51454	M
M344.SG	M344	M344	tooth	2016	JeongPNAS2016	2125	450 BCE - 100 CE	Nepal_Mebrak_2125BP.SG	Mebrak Tomb, Nepal	Nepal	..	..	Shotgun	0.046	54269	M
M63.SG	M63	M63	tooth	2016	JeongPNAS2016	2125	450 BCE - 100 CE	Nepal_Mebrak_2125BP.SG	Mebrak Tomb, Nepal	Nepal	..	..	Shotgun	1.024	750057	M
I8205	I8205	12-SU-33-A4-180	..	2019	OlaldeScience2019	2150	300-100 BCE	Iberia_Hellenistic_B	Girona, Empuries, necropolis Centre de Visitants	Spain	42.1333	3.1083	1240K	0.062914	72446	M
I8204	I8204	12-SU-33-A4-600	..	2019	OlaldeScience2019	2150	300-100 BCE	Iberia_Hellenistic	Girona, Empuries, necropolis Centre de Visitants	Spain	42.1333	3.1083	1240K	0.122381	131452	F
s19_V12_1.SG	V12	AI 4780: L118	tooth (molar)	2019	SaagCurrentBiology2019	2150	360-40 calBCE (2125Â±35 BP, Poz-98257)	Estonia_IA.SG	Saare, Kurevere, tarand VII	Estonia	58.4049	22.0066	Shotgun	0.215536	225925	M
I3321_published	I3321	S-EVA 9303; Ind 2	bone	2019	OlaldeScience2019	2150	300-100 BCE	Iberia_Iberian_published	CastellÃ³, VilafamÃ©s, Els Estrets de la Rata	Spain	40.138	-0.07	1240K	0.452741	376584	M
I3320_published	I3320	S-EVA 9305; Ind 1	bone	2019	OlaldeScience2019	2150	300-100 BCE	Iberia_Iberian_published	CastellÃ³, VilafamÃ©s, Els Estrets de la Rata	Spain	40.138	-0.07	1240K	0.495455	403351	M
I8206	I8206	12-SU-33-A4-T680	..	2019	OlaldeScience2019	2150	300-100 BCE	Iberia_Hellenistic	Girona, Empuries, necropolis Centre de Visitants	Spain	42.1333	3.1083	1240K	0.467981	425016	M
I8203	I8203	02-SU-33-A4-T1058	..	2019	OlaldeScience2019	2150	300-100 BCE	Iberia_Hellenistic	Girona, Empuries, necropolis Centre de Visitants	Spain	42.1333	3.1083	1240K	0.664372	524097	F
I8475	I8475	10-SU-28-D1-E-16	tooth	2019	OlaldeScience2019	2150	300-100 BCE	Iberia_Hellenistic	Girona, Empuries, necropolis Centre de Visitants	Spain	42.1333	3.1083	1240K	0.691331	551105	F
DA38.SG	DA38	CGG_2_016444, XiongNu 91, Hovsgol, Grave #18	..	2018	DamgaardNature2018	2152	349-55 calBCE (2131Â±26 BP, UBA-31153)	Mongolia_XiongNu_WE.SG	Siberia, Tungus & Eastern Steppe	Mongolia	49.27444444	101.7158333	Shotgun	2.802	998752	F
NEO250.SG	NEO250	NEO250	tooth	2019	SikoraNature2019	2155	356-54 calBCE (2145Â±36 BP, UBA-34058)	Ekven_IA.SG	Ekven	Russia	66	-170.1	Shotgun	0.311814	318180	M
I0789.SG	I0789	Linton15579, Skeleton270, L	tooth	2016	SchiffelsNatureCommunications2016	2155	360-50 calBCE (2155Â±35 BP, SUERC-14246)	England_IA.SG	England, Linton	Great Britain	52.0991	0.277	Shotgun	0.752	590336	F
SKT010.A0101	SKT010.A0101	CA-7	Tooth	2020	JeongCell2020	2160	358-108 BCE	Mongolia_earlyXiongnu_west	Salkhityn Am	Mongolia	49.1623	101.424	1240K	..	..	F
DA41.SG	DA41	CGG_2_016447, XiongNu 94, Hovsgol, Grave #14	..	2018	DamgaardNature2018	2173	355-91 calBCE (2147Â±27 BP, UBA-31154)	Mongolia_XiongNu_WE.SG	Siberia, Tungus & Eastern Steppe	Mongolia	49.27444444	101.7158333	Shotgun	0.776	414125	M
I3326	I3326	4979	tooth	2019	OlaldeScience2019	2175	250-200 BCE	Iberia_Iberian	Girona, Ullastret, Puig de Sant Andreu	Spain	42.006615	3.078667	1240K	0.083899	95603	M
I3327	I3327	4980	tooth	2019	OlaldeScience2019	2175	250-200 BCE	Iberia_Iberian	Girona, Ullastret, Puig de Sant Andreu	Spain	42.006615	3.078667	1240K	0.237709	244965	M
scy011.SG	scy011	Kurgan 3	..	2018	KrzewinskaScienceAdvances2018	2183	358-108 calBCE (2160Â±30 BP, Beta-451572)	Ukraine_Scythian.SG	Cherkasy Region, Mankivsky District, Nesterivka	Ukraine	48.9825	30.1783	Shotgun	0.221363	232472	F
CHN001.C0101	CHN001.C0101	AT-121	Petrous; Tooth	2020	JeongCell2020	2188	358-195 BCE	Mongolia_Chandman_IA	Chandman Mountain (Ulaangom cemetery)	Mongolia	49.9971	92.054	1240K	..	..	M
I8245	I8245	Grave 4, Individual 1, ALIG_4_2	petrous	2019	NarasimhanPattersonScience2019	2189	356-121 calBCE (2165Â±20 BP, PSUAMS-6197)	Pakistan_H_Aligrama	Swat Valley, Aligrama	Pakistan	34.80489444	72.31816944	1240K	2.702195	962353	M
Pr4.SG	Pr4	Pr_4, Pokrovka cemetery 02	petrous	2018	VeeramahPNAS2018	2200	400-100 BCE	Russia_Early_Sarmatian.SG	Orenburg, Pokrovka cemetery	Russia	..	..	Shotgun	0.057	60213	M
DA48.SG	DA48	CGG_2_015974, Kyr 16, Kurgan nr. K9 (individ. nr. 2), Keden	..	2018	DamgaardNature2018	2200	600 BCE - 100 CE	Kyrgyzstan_TianShanSaka.SG	Tian Shan, Central Steppe	Kyrgyzstan	41.42805556	75.32972222	Shotgun	0.158	97541	M
Pr10.SG	Pr10	Pr_10, Pokrovka cemetery 02	petrous	2018	VeeramahPNAS2018	2200	400-100 BCE	Russia_Early_Sarmatian.SG	Orenburg, Pokrovka cemetery	Russia	..	..	Shotgun	0.1167	125422	M
DA220.SG	DA220	CGG_2_019111, Turgen 2 burial site, Turgen 2 burial site	..	2018	DamgaardNature2018	2200	500-0 BCE	Kazakhstan_Wusun.SG	Tian Shan, Central Steppe	Kazakhstan	43.06861111	68.24888889	Shotgun	0.41	333885	M
DA227.SG	DA227	CGG_2_019141, Turgen 2 burial site, Turgen 2 burial site	..	2018	DamgaardNature2018	2200	500-0 BCE	Kazakhstan_Wusun_2.SG	Tian Shan, Central Steppe	Kazakhstan	43.06861111	68.24888889	Shotgun	1.176	645884	F
CHN004.A0101	CHN004.A0101	AT-105	Tooth	2020	JeongCell2020	2200		Mongolia_Chandman_IA	Chandman Mountain (Ulaangom cemetery)	Mongolia	49.9971	92.054	1240K	..	..	F
CHN006.A0101	CHN006.A0101	AT-109	Tooth	2020	JeongCell2020	2200		Mongolia_Chandman_IA	Chandman Mountain (Ulaangom cemetery)	Mongolia	49.9971	92.054	1240K	..	..	F
CHN007.A0101	CHN007.A0101	AT-128	Tooth	2020	JeongCell2020	2200		Mongolia_Chandman_IA	Chandman Mountain (Ulaangom cemetery)	Mongolia	49.9971	92.054	1240K	..	..	M
CHN008.A0101	CHN008.A0101	AT-138	Tooth	2020	JeongCell2020	2200		Mongolia_Chandman_IA	Chandman Mountain (Ulaangom cemetery)	Mongolia	49.9971	92.054	1240K	..	..	M
CHN012.A0101	CHN012.A0101	AT-98	Tooth	2020	JeongCell2020	2200		Mongolia_Chandman_IA	Chandman Mountain (Ulaangom cemetery)	Mongolia	49.9971	92.054	1240K	..	..	M
CHN015.A0101	CHN015.A0101	AT-115	Tooth	2020	JeongCell2020	2200		Mongolia_Chandman_IA	Chandman Mountain (Ulaangom cemetery)	Mongolia	49.9971	92.054	1240K	..	..	F
CHN016.A0101	CHN016.A0101	AT-208	Petrous	2020	JeongCell2020	2200		Mongolia_Chandman_IA	Chandman Mountain (Ulaangom cemetery)	Mongolia	49.9971	92.054	1240K	..	..	M
I6896	I6896	Grave 16, single burial, DA-SIM0317-129	petrous	2019	NarasimhanPattersonScience2019	2216	361-171 calBCE [357-171 calBCE (2175Â±20 BP, PSUAMS-3761), 361-202 calBCE (2205Â±20 BP, PSUAMS-4425)]	Pakistan_H_SaiduSharif	Swat Valley, Saidu Sharif	Pakistan	34.75700556	72.36238056	1240K	1.777793	785951	F
scy304.SG	scy304	..	..	2018	KrzewinskaScienceAdvances2018	2217	361-172 calBCE (2185Â±30 BP, Poz-91116)	Moldova_Scythian.SG	Slobodzeya District, Glinoe	Moldova	46.6684	29.8001	Shotgun	0.071934	82835	M
MJ-44.SG	MJ-44	UT-40-16/1-4	..	2019	JarveCurrentBiology2019	2217	361-172 calBCE (2185Â±30 BP, Poz-)	Russia_MiddleSarmatian_SouthernUrals.SG	Chumarovo-1, Mound 10, burial 10	Russia	53.858661	55.448732	Shotgun	0.604778	515008	F
NEO243.SG	NEO243	NEO243	tooth	2019	SikoraNature2019	2218	371-165 calBCE (2186Â±35 BP, UBA-34051)	Ekven_IA.SG	Ekven	Russia	66	-170.1	Shotgun	0.056982	66769	M
DA49.SG	DA49	CGG_2_015975, Kyr 17, Kurgan nr. K45, Keden	..	2018	DamgaardNature2018	2218	371-165 calBCE (2186Â±35 BP, UBA-31158)	Kyrgyzstan_TianShanSaka.SG	Tian Shan, Central Steppe	Kyrgyzstan	41.42805556	75.32972222	Shotgun	0.35	272081	M
MS10614.SG	MS10614	MS10614	tooth	2018	ZallouaScientificReports2018	2220	361-178 calBCE (2190Â±30 BP, Beta-)	Ibiza_Punic.SG	Balearic Islands, Ibiza, Saint Antoni de Portmany, Can Portes d'es Jurat hipogeo Ca's Moli	Spain	..	..	Shotgun	0.401043	335079	F
MJ-46.SG	MJ-46	11	..	2019	JarveCurrentBiology2019	2223	363-183 calBCE (2195Â±30 BP, Poz-)	Ukraine_IA_WesternScythian.SG	Mamai-Gora, The eastern sector of the burial. Object 165, burial 1	Ukraine	47.4333333	34.2666667	Shotgun	0.143345	156030	F
DA130.SG	DA130	CGG_2_016128, IS11, Ornek, Object 1, Kurgan 2, Issyk Tian Shan	..	2018	DamgaardNature2018	2225	367-183 calBCE (2199Â±32 BP, UBA-31232)	Kazakhstan_TianShanSaka.SG	Tian Shan, Central Steppe	Kazakhstan	43.36861111	77.42666667	Shotgun	0.107	71933	M
I3324	I3324	4976	tooth	2019	OlaldeScience2019	2227	360-193 calBCE (2190Â±20 BP, PSUAMS-2159)	Iberia_Iberian	Girona, Ullastret, Puig de Sant Andreu	Spain	42.006615	3.078667	1240K	0.258	247012	M
I3759	I3759	LHY073	tooth	2019	OlaldeScience2019	2228	361-195 calBCE (2195Â±25 BP, PSUAMS-2078)	Iberia_Celtiberian	Basque Country, Alava, La Hoya	Spain	42.565	-2.58635	1240K	1.875	738525	M
DA20.SG	DA20	CGG_2_015364, PD57, Kurgan Sjiderti 17, Burial 1, Sjiderte, Pavlodar	..	2018	DamgaardNature2018	2231	365-197 calBCE (2203Â±27 BP, UBA-31145)	Kazakhstan_Nomad_Hun_Sarmatian.SG	Tian Shan, Central Steppe	Kazakhstan	51.63972222	74.67194444	Shotgun	0.517	395830	M
CHN003.A0101	CHN003.A0101	AT-141	Tooth	2020	JeongCell2020	2231	381-206 BCE	Mongolia_Chandman_IA	Chandman Mountain (Ulaangom cemetery)	Mongolia	49.9971	92.054	1240K	..	..	M
I6893	I6893	Grave 7, single burial, DA-SIM0317-111	petrous	2019	NarasimhanPattersonScience2019	2232	361-203 calBCE (2210Â±20 BP, PSUAMS-3721)	Pakistan_H_SaiduSharif	Swat Valley, Saidu Sharif	Pakistan	34.75700556	72.36238056	1240K	1.057767	607991	F
I3323	I3323	4975+4977	tooth	2019	OlaldeScience2019	2235	365-204 calBCE (2215Â±20 BP, PSUAMS-2158)	Iberia_Iberian	Girona, Ullastret, Puig de Sant Andreu	Spain	42.006615	3.078667	1240K	0.321	302316	M
I3758	I3758	LHY136	tooth	2019	OlaldeScience2019	2235	365-204 calBCE (2215Â±20 BP, PSUAMS-3466)	Iberia_Celtiberian	Basque Country, Alava, La Hoya	Spain	42.565	-2.58635	1240K	4.710389	859767	F
I8208	I8208	12-SU-33-A4-T510	..	2019	OlaldeScience2019	2237	370-204 calBCE (2220Â±20 BP, PSUAMS-4277)	Iberia_Hellenistic_B	Girona, Empuries, necropolis Centre de Visitants	Spain	42.1333	3.1083	1240K	0.413288	385525	M
I0247	I0247	SVP56	bone (long bone)	2015	MathiesonNature2015	2239	375-203 calBCE (2220Â±30 BP, Beta-392493)	Russia_IA_Scythian_questionable	Samara Oblast, Volga River Valley, Volga Steppes, Nadezhdinka	Russia	52.43	51.16	1240K	2.812	926268	M
MJ-34.SG	MJ-34	94	..	2019	JarveCurrentBiology2019	2242	380-203 calBCE (2225Â±30 BP, Poz-)	Ukraine_IA_WesternScythian.SG	Kolomak hillfort, â„–1842, pit 68, excavation IV	Ukraine	49.864876	35.277719	Shotgun	0.420522	403192	M
DA51.SG	DA51	CGG_2_015977, Kyr 19, Kurgan nr. K53, Keden	..	2018	DamgaardNature2018	2242	383-200 calBCE (2220Â±37 BP, UBA-31160)	Kyrgyzstan_TianShanSaka.SG	Tian Shan, Central Steppe	Kyrgyzstan	41.42805556	75.32972222	Shotgun	0.746	500204	M
scy303.SG	scy303	Barrow 75, Burial 2	..	2018	KrzewinskaScienceAdvances2018	2242	380-203 calBCE (2225Â±30 BP, Poz-91115)	Moldova_Scythian_o2.SG	Slobodzeya District, Glinoe	Moldova	46.6684	29.8001	Shotgun	1.143438	788148	F
MJ-39.SG	MJ-39	UT-95-15	..	2019	JarveCurrentBiology2019	2244	384-204 calBCE (2230Â±30 BP, Poz-)	Russia_EarlySarmatian_SouthernUrals.SG	Ivanovka-1, Mound 5, burial 3	Russia	51.977904	57.844288	Shotgun	0.088251	101345	M
s19_V11_1.SG	V11	AI 4780: L17	tooth (molar)	2019	SaagCurrentBiology2019	2245	390-200 calBCE (2220Â±35 BP, Poz-98256)	Estonia_IA.SG	Saare, Kurevere, large circle	Estonia	58.4049	22.0066	Shotgun	0.239995	248567	F
scy311.SG	scy311	Barrow 43, Burial 1	..	2018	KrzewinskaScienceAdvances2018	2247	389-204 calBCE (2235Â±35 BP, Poz-91119)	Moldova_Scythian.SG	Slobodzeya District, Glinoe	Moldova	46.6684	29.8001	Shotgun	0.328855	327086	F
scy301.SG	scy301	..	..	2018	KrzewinskaScienceAdvances2018	2248	390-205 calBCE (2240Â±30 BP, Poz-91092)	Moldova_Scythian.SG	Slobodzeya District, Glinoe	Moldova	46.6684	29.8001	Shotgun	1.036558	754048	M
I0574	I0574	PR9a	..	2017	UnterlanderNatureCommunications2017	2250	400-200 BCE	Russia_IA_EarlySarmatian	Pokrovka	Russia	51.990758	53.870167	1240K	0.378	359419	F
I0575	I0575	PR3a	..	2017	UnterlanderNatureCommunications2017	2250	400-200 BCE	Russia_IA_EarlySarmatian	Pokrovka	Russia	51.990758	53.870167	1240K	0.682	560245	M
I7718	I7718	Grave 5, Individual 2 in a double burial, DA-SIM0317-029	petrous	2019	NarasimhanPattersonScience2019	2250	400-200 BCE	Pakistan_H_SaiduSharif	Swat Valley, Saidu Sharif	Pakistan	34.75700556	72.36238056	1240K	2.073666	784177	M
I7720	I7720	Grave 00, single burial, DA-SIM0317-052	petrous	2019	NarasimhanPattersonScience2019	2250	400-200 BCE	Pakistan_H_SaiduSharif	Swat Valley, Saidu Sharif	Pakistan	34.75700556	72.36238056	1240K	2.111027	797896	F
I7719	I7719	Grave 3, single burial, DA-SIM0317-037	petrous	2019	NarasimhanPattersonScience2019	2250	400-200 BCE	Pakistan_H_SaiduSharif	Swat Valley, Saidu Sharif	Pakistan	34.75700556	72.36238056	1240K	2.944298	826439	F
I7723	I7723	Grave 4, single burial, DA-SIM0317-084	petrous	2019	NarasimhanPattersonScience2019	2250	400-200 BCE	Pakistan_H_SaiduSharif	Swat Valley, Saidu Sharif	Pakistan	34.75700556	72.36238056	1240K	3.558173	864622	F
I7722	I7722	Grave 2, single burial, DA-SIM0317-077	petrous	2019	NarasimhanPattersonScience2019	2250	400-200 BCE	Pakistan_H_SaiduSharif_o	Swat Valley, Saidu Sharif	Pakistan	34.75700556	72.36238056	1240K	3.505971	869383	M
I6891	I6891	Grave 11, single burial, DA-SIM0317-005	petrous	2019	NarasimhanPattersonScience2019	2250	431-168 calBCE [431-381 calBCE (2346Â±21 BP, CIRCE-DSH-6526), 361-168 calBCE [361-168 calBCE (2180Â±30 BP, PSUAMS-3984), 358-181 calBCE (2185Â±20 BP, PSUAMS-4424)]	Pakistan_H_SaiduSharif	Swat Valley, Saidu Sharif	Pakistan	34.75700556	72.36238056	1240K	3.842956	870281	M
I7721	I7721	Grave 1, single burial, DA-SIM0317-066	petrous	2019	NarasimhanPattersonScience2019	2250	400-200 BCE	Pakistan_H_SaiduSharif	Swat Valley, Saidu Sharif	Pakistan	34.75700556	72.36238056	1240K	4.134706	899370	M
R437.SG	R437	Palestina Selciata	..	2019	AntonioGaoMootsScience2019	2250	400-200 BCE	Italy_IA_Republic_oEasternMediterranean.SG	Palestrina Selciata	Italy	41.7952421	12.7789564	Shotgun	1.488782	908156	M
I6894	I6894	Grave 9, Individual 1, DA-SIM0317-114 and DA-SIM0317-125	petrous	2019	NarasimhanPattersonScience2019	2250	400-200 BCE	Pakistan_H_SaiduSharif	Swat Valley, Saidu Sharif	Pakistan	34.75700556	72.36238056	1240K	5.913008	932517	F
MJ-53.SG	MJ-53	UT-7-17	..	2019	JarveCurrentBiology2019	2252	396-208 calBCE (2255Â±30 BP, Poz-)	Kazakhstan_CentralTasmola_o2.SG	Nurken-2, Mound 6	Kazakhstan	49.1122333	75.1556	Shotgun	0.018678	22346	M?
MJ-15.SG	MJ-15	115	..	2019	JarveCurrentBiology2019	2252	396-208 calBCE (2255Â±30 BP, Poz-)	Ukraine_IA_WesternScythian.SG	St Merchik, Group II, mound 1, burial 1	Ukraine	49.9672333	35.7758333	Shotgun	0.140156	156235	M
RISE492.SG	RISE492	7332-6	tooth	2015	AllentoftNature2015	2253	396-209 calBCE (2257Â±27 BP, OxA-31210)	Russia_IA.SG	Sabinka 2	Russia	53.152	91.05	Shotgun	0.141	157579	M
scy300.SG	scy300	Barrow 89, Buuaril 3	..	2018	KrzewinskaScienceAdvances2018	2253	397-209 calBCE (2260Â±30 BP, Poz-91091)	Moldova_Scythian.SG	Slobodzeya District, Glinoe	Moldova	46.6684	29.8001	Shotgun	0.39449	377769	F
scy305.SG	scy305	Barrow 87, Burial 1	..	2018	KrzewinskaScienceAdvances2018	2254	399-209 calBCE (2265Â±30 BP, Poz-91118)	Moldova_Scythian.SG	Slobodzeya District, Glinoe	Moldova	46.6684	29.8001	Shotgun	0.187788	204679	M
Kivutkalns194	Kivutkalns194	Kivutkalns194	..	2018	MittnikNatureCommunications2018	2268	405-230 calBCE (2298Â±28 BP, Hela-3737)	Latvia_BA	Kivutkalns	Latvia	..	..	1240K	0.147018	134448	M
MJ-43.SG	MJ-43	UT-26-16/1-2	..	2019	JarveCurrentBiology2019	2273	411-235 calBCE (2310Â±30 BP, Poz-)	Russia_EarlySarmatian_SouthernUrals.SG	Sibai-1, Mound 1, burial 1, skeleton 2	Russia	52.753393	58.667696	Shotgun	0.374797	360770	F
DA223.SG	DA223	CGG_2_019126, Turgen 2 burial site, Turgen 2 burial site	..	2018	DamgaardNature2018	2273	411-234 calBCE (2310Â±31 BP, UBA-33604)	Kazakhstan_Wusun.SG	Tian Shan, Central Steppe	Kazakhstan	43.06861111	68.24888889	Shotgun	2.757	1017734	M
DA145.SG	DA145	CGG_2_016376, Sarmatian4, Kamyshevahsky X, Sarmatian4, Kamyshevahsky X	..	2018	DamgaardNature2018	2300	800 BCE - 100 CE	Russia_Sarmatian.SG	Caspian steppe	Russia	47.282396	39.541034	Shotgun	0.199	105957	M
I3757	I3757	LHY 142-T	tooth	2019	OlaldeScience2019	2300	400-300 BCE	Iberia_Celtiberian	Basque Country, Alava, La Hoya	Spain	42.565	-2.58635	1240K	0.115012	124471	F
DA144.SG	DA144	CGG_2_016378, Sarmatian6, Chebotarev V, Sarmatian6, Chebotarev V	..	2018	DamgaardNature2018	2300	800 BCE - 100 CE	Russia_Sarmatian.SG	Caspian steppe	Russia	47.293449	39.54598	Shotgun	0.346	223029	M
DA136.SG	DA136	CGG_2_016381, Sarmatian9, Nesvetay II	..	2018	DamgaardNature2018	2300	800 BCE - 100 CE	Russia_Sarmatian.SG	Caspian steppe	Russia	47.28429	39.533315	Shotgun	0.23197	246658	M
DA141.SG	DA141	CGG_2_016375, Sarmatian3, Nesvetay II, Sarmatian3, Nesvetay II	..	2018	DamgaardNature2018	2300	800 BCE - 100 CE	Russia_Sarmatian.SG	Caspian steppe	Russia	47.28429	39.533315	Shotgun	0.504	295227	M
DA134.SG	DA134	CGG_2_016373, Sarmatian1, Chebotarev V, Sarmatian1, Chebotarev V	..	2018	DamgaardNature2018	2300	800 BCE - 100 CE	Russia_Sarmatian.SG	Caspian steppe	Russia	47.293449	39.54598	Shotgun	0.47	321591	M
DA143.SG	DA143	CGG_2_016377, Sarmatian5, Nesvetay IV, Sarmatian5, Nesvetay IV	..	2018	DamgaardNature2018	2300	800 BCE - 100 CE	Russia_Sarmatian.SG	Caspian steppe	Russia	47.292254	39.543076	Shotgun	0.675	365593	F
DA26.SG	DA26	CGG_2_015428, KS60, Bestamak 138, Kostanay	..	2018	DamgaardNature2018	2300	800 BCE - 100 CE	Kazakhstan_Sarmatian.SG	Tian Shan, Central Steppe	Kazakhstan	52.18111111	64.53944444	Shotgun	0.955	429137	F
DA139.SG	DA139	CGG_2_016379, Sarmatian7, Chebotarev V, Sarmatian7, Chebotarev V	..	2018	DamgaardNature2018	2300	800 BCE - 100 CE	Russia_Sarmatian.SG	Caspian steppe	Russia	47.293449	39.54598	Shotgun	0.848	503063	F
DA50.SG	DA50	CGG_2_015976, Kyr 18, Kurgan nr. K50, Keden	..	2018	DamgaardNature2018	2300	650-50 BCE	Kyrgyzstan_TianShanSaka.SG	Tian Shan, Central Steppe	Kyrgyzstan	41.42805556	75.32972222	Shotgun	0.918	546747	F
I0563	I0563	Be11a	bone (cranial)	2017	UnterlanderNatureCommunications2017	2300	400-300 BCE	Kazakhstan_IA_Berel_Pazyryk	Berel	Kazakhstan	49.3356	86.350367	1240K	1.346	763331	M
I0562	I0562	Be9	bone (cranial)	2017	UnterlanderNatureCommunications2017	2300	400-300 BCE	Kazakhstan_IA_Berel_Pazyryk	Berel	Kazakhstan	49.3356	86.350367	1240K	4.786	988249	F
MJ-40.SG	MJ-40	UT-87-15	..	2019	JarveCurrentBiology2019	2303	399-306 calBCE (2265Â±30 BP, Poz-)	Russia_EasternScythian_SouthernUrals_o.SG	Manhar-2, Burial 1	Russia	52.532722	58.490389	Shotgun	0.029995	35638	M
LS-13.SG	LS-13	UT-99-15/1-3	..	2019	JarveCurrentBiology2019	2309	484-233 calBCE (2320Â±35 BP, Poz- )	Russia_EarlySarmatian_SouthernUrals.SG	Novo-Muraptalovo-7, Mound 1, burial 2	Russia	52.469131	55.775705	Shotgun	0.365337	361422	M
DA194.SG	DA194	CGG_2_019188, Sandorfalva â€šÃ„Ã¬ Eperjes 11 118 9423, Sandorfalva â€šÃ„Ã¬ Eperjes 11 118 9423	..	2018	DamgaardNature2018	2312	490-233 calBCE (2322Â±36 BP, UBA-33596)	Hungary_Scythian.SG	..	Hungary	46.34444444	20.1625	Shotgun	0.754	498243	F
DA129.SG	DA129	CGG_2_016127, IS10, Kyzylasker, Object 1, Issyk Tian Shan	..	2018	DamgaardNature2018	2324	536-212 calBCE (2324Â±42 BP, UBA-31231)	Kazakhstan_Nomad_IA.SG	Tian Shan, Central Steppe	Kazakhstan	43.14	76.22527778	Shotgun	1.102	677641	M
I7717	I7717	Grave 12, single burial, DA-SIM0317-015	petrous	2019	NarasimhanPattersonScience2019	2330	406-353 calBCE (2292Â±31 BP, CIRCE-DSH-5625)	Pakistan_H_SaiduSharif	Swat Valley, Saidu Sharif	Pakistan	34.75700556	72.36238056	1240K	4.095576	861701	F
MJ-19.SG	MJ-19	46	..	2019	JarveCurrentBiology2019	2346	262-530 calCE (1655Â±30 BP, Poz-)	Ukraine_Chernyakhiv.SG	Legedzine, Grave 20	Ukraine	48.8034167	30.5093667	Shotgun	0.166697	179850	F
I10865	I10865	10-SU-28-D1-E-37	petrous	2019	OlaldeScience2019	2350	500-300 BCE	Iberia_Greek1	Girona, Empuries, necropolis Centre de Visitants	Spain	42.1333	3.1083	1240K	0.034951	40795	M
I8338	I8338	10-SU-28-D1-E-15	Tooth	2019	OlaldeScience2019	2350	500-300 BCE	Iberia_Greek	Girona, Empuries, necropolis Centre de Visitants	Spain	42.1333	3.1083	1240K	0.039753	45674	F
I8339	I8339	10-SU-28-D1-E-8	Tooth	2019	OlaldeScience2019	2350	500-300 BCE	Iberia_Greek	Girona, Empuries, necropolis Centre de Visitants	Spain	42.1333	3.1083	1240K	0.279815	270050	F
R435.SG	R435	Palestrina Colombella; T. 19	..	2019	AntonioGaoMootsScience2019	2350	600-200 BCE	Italy_IA_Republic.SG	Palestrina Colombella	Italy	41.7952421	12.7789564	Shotgun	1.081237	780684	M
s19_X04_1.SG	X04	AI 4210: kolju X	tooth (molar)	2019	SaagCurrentBiology2019	2370	480-360 calBCE (2331Â±26 BP, SUERC-80015 (GU47826)	Estonia_IA.SG	Saare, Loona 1, outside the cist, square d/107	Estonia	58.3335	22.0196	Shotgun	0.209915	225230	M
DA53.SG	DA53	CGG_2_015979, Kyr 21, Kurgan nr. K71, Keden	..	2018	DamgaardNature2018	2400	536-363 calBCE (2344Â±34 BP, UBA-31162)	Kyrgyzstan_TianShanSaka.SG	Tian Shan, Central Steppe	Kyrgyzstan	41.42805556	75.32972222	Shotgun	0.426	292379	F
DAR001.B0101	DAR001.B0101	AT-766	Tooth	2020	JeongCell2020	2436	750-407 BCE	Mongolia_IA_Ulaanzuukh_SlabGrave	Dartsagt	Mongolia	47.9111	106.749	1240K	..	..	M
RISE600.SG	RISE600	13-1, grave 20	tooth	2015	AllentoftNature2015	2450	1000-0 BCE	Russia_IA.SG	Verh-Uimon	Russia	50.213	85.725	Shotgun	0.718	493260	M
RISE601.SG	RISE601	18-1, grave 35	tooth	2015	AllentoftNature2015	2450	1000-0 BCE	Russia_IA.SG	Verh-Uimon	Russia	50.213	85.725	Shotgun	1.17	674941	M
RISE602.SG	RISE602	23-1, grave 2	tooth	2015	AllentoftNature2015	2450	1000-0 BCE	Russia_IA.SG	Sary-Bel	Russia	50.615	86.459	Shotgun	1.283	709371	M
I3322	I3322	S-EVA 9307	bone (long bone)	2019	OlaldeScience2019	2500	600-500 BCE	Iberia_Iberian	CastellÃ³, VinarÃ³s, Puig de la MisericÃ²rdia	Spain	40.5067	-0.4314	1240K	1.212	616808	F
Kivutkalns164	Kivutkalns164	Kivutkalns164	..	2018	MittnikNatureCommunications2018	2510	730-390 calBCE (2385Â±30 BP, Hela-3739)	Latvia_BA	Kivutkalns	Latvia	..	..	1240K	0.089326	96665	M
s19_V16_1.SG	V16	AI 5220: luustik 1	tooth (molar)	2019	SaagCurrentBiology2019	2510	730-390 calBCE (2399Â±27 BP, UBA-24124)	Estonia_BA.SG	Harju, Jaani A at Vao, cist	Estonia	59.4306	24.9011	Shotgun	0.196702	212488	M
DA197.SG	DA197	CGG_2_019185, Sandorfalva â€šÃ„Ã¬ Eperjes 8 168 9466, Sandorfalva â€šÃ„Ã¬ Eperjes 8 168 9466	..	2018	DamgaardNature2018	2510	729-390 calBCE (2378Â±35 BP, UBA-33600)	Hungary_Scythian.SG	..	Hungary	46.34444444	20.1625	Shotgun	0.49	354021	M
MJ-47.SG	MJ-47	15	..	2019	JarveCurrentBiology2019	2513	728-397 calBCE (2390Â±30 BP, Poz-)	Ukraine_IA_WesternScythian.SG	Mamai-Gora, The eastern sector of the burial. Object 175, burial 1	Ukraine	47.4333333	34.2666667	Shotgun	0.065255	74481	F
MJ-56.SG	MJ-56	UT-94-15/1-2	..	2019	JarveCurrentBiology2019	2514	729-398 calBCE (2395Â±30 BP, Poz-)	Russia_EarlySarmatian_SouthernUrals.SG	Perevolochan-2, Mound 4, burial 3	Russia	51.991225	58.039435	Shotgun	0.259116	264965	F
DA198.SG	DA198	CGG_2_019179, Sandorfalva â€šÃ„Ã¬ Eperjes 2 143 9447, Sandorfalva â€šÃ„Ã¬ Eperjes 2 143 9447	..	2018	DamgaardNature2018	2514	735-392 calBCE (2388Â±36 BP, UBA-33598)	Hungary_Scythian.SG	..	Hungary	46.34444444	20.1625	Shotgun	0.672	465648	M
Kivutkalns19	Kivutkalns19	Kivutkalns19	..	2018	MittnikNatureCommunications2018	2515	730-400 calBCE (2403Â±24 BP, Hela-3746)	Latvia_BA	Kivutkalns	Latvia	..	..	1240K	5.547381	928866	M
DA202.SG	I11523	CGG_2_019093, Cemetery Tengyz, grave 2, Cemetery Tengyz, grave 2	..	2018	DamgaardNature2018	2516	770-361 calBCE (2384Â±71 BP, UBA-33608)	Kazakhstan_Sarmatian.SG	Tengiz, Caspian steppe	Kazakhstan	46.03972222	53.44222222	Shotgun	0.369	260413	F
MJ-54.SG	I3867	UT-14-17, Mound 6, northern burial	..	2019	JarveCurrentBiology2019	2520	739-401 calBCE (2410Â±30 BP, Poz-)	Kazakhstan_EIA_Birlik.SG	Almaty, Talgar, Birlik	Kazakhstan	51.1387083	75.7151889	Shotgun	0.02267	26485	F
Kivutkalns222	Kivutkalns222	Kivutkalns222	..	2018	MittnikNatureCommunications2018	2523	745-400 calBCE (2423Â±26 BP, Hela-3736)	Latvia_BA	Kivutkalns	Latvia	..	..	1240K	1.226074	660810	M
DA191.SG	DA191	CGG_2_019172, Tiszaszolos- Czalanyszeg 4 19 3123, Tiszaszolos- Czalanyszeg 4 19 3123	..	2018	DamgaardNature2018	2524	749-398 calBCE (2409Â±37 BP, UBA-33595)	Hungary_Scythian.SG	..	Hungary	47.55944444	20.70805556	Shotgun	0.889	478541	F
MJ-41.SG	MJ-41	UT-88-15	..	2019	JarveCurrentBiology2019	2525	749-400 calBCE (2415Â±35 BP, Poz-)	Russia_EarlySarmatian_SouthernUrals.SG	Avlasovo, Mound 3, burial 2	Russia	53.088589	58.660441	Shotgun	0.439047	407399	F
MJ-13.SG	MJ-13	107	..	2019	JarveCurrentBiology2019	2528	750-405 calBCE (2430Â±30 BP, Poz-)	Ukraine_IA_WesternScythian_o.SG	Kup'evaha, Mound 25, burial 1, skeleton 3	Ukraine	50.207055	35.285673	Shotgun	0.204875	214911	F
DA112.SG	DA112	CGG_2_017984, Lovosice 2; 28, Lovosice 2; 28, Czech Republic	..	2018	DamgaardNature2018	2529	753-404 calBCE (2430Â±40 BP, UBA-31220)	Czech_HallstattBylany.SG	..	Czech Republic	50.5099972	14.05	Shotgun	0.407	292491	F
MJ-35.SG	MJ-35	108	..	2019	JarveCurrentBiology2019	2530	751-408 calBCE (2440Â±30 BP, Poz-)	Ukraine_IA_WesternScythian.SG	Kup'evaha, Mound 25, burial 1, skeleton 1	Ukraine	50.207055	35.285673	Shotgun	0.11997	135499	M
s19_VII4_1.SG	VII4	AI 5074: L64	tooth (molar)	2019	SaagCurrentBiology2019	2530	760-400 calBCE (2425Â±35 BP, Poz-98210)	Estonia_IA.SG	Laane-Viru, Tandemagi IV at Vohma, tarand 2	Estonia	59.5313	25.8661	Shotgun	0.305082	309945	M
I11537_published	I11537	Chanchar, Kurgan 2	petrous	2019	NarasimhanPattersonScience2019	2534	752-416 calBCE (2455Â±20 BP, PSUAMS-5721)	Kazakhstan_IA_Chanchar_published	Chanchar	Kazakhstan	50.66865833	57.71856944	1240K	2.65204	725111	M
MJ-16.SG	MJ-16	32	..	2019	JarveCurrentBiology2019	2535	756-413 calBCE (2455Â±30 BP, Poz-)	Ukraine_IA_WesternScythian.SG	Medwin, Group I, mound 6/1	Ukraine	49.40542	30.846856	Shotgun	0.209216	223022	M
DA16.SG	DA16	CGG_2_015473, KG41, Nazar 2, Kurgan 1, Karkarali	..	2018	DamgaardNature2018	2536	756-416 calBCE (2459Â±28 BP, UBA-31141)	Kazakhstan_CentralSaka.SG	Tian Shan, Central Steppe	Kazakhstan	48.48834	74.42547	Shotgun	1.046	679727	M
DA18.SG	DA18	CGG_2_015338, PD28, Sjigerkinskoje 2, Burial 1, Sjiderte, Pavlodar	..	2018	DamgaardNature2018	2540	763-416 calBCE (2463Â±45 BP, UBA-31143)	Kazakhstan_Nomad_IA.SG	Tian Shan, Central Steppe	Kazakhstan	51.71055556	74.88416667	Shotgun	0.36	267754	F
Kivutkalns215	Kivutkalns215	Kivutkalns215	..	2018	MittnikNatureCommunications2018	2543	760-425 calBCE (2462Â±27 BP, Hela-3745)	Latvia_BA	Kivutkalns	Latvia	..	..	1240K	2.622845	860087	F
I8220	I8220	Grave 3, Individual 1, ALIG_3_2	..	2019	NarasimhanPattersonScience2019	2543	756-430 calBCE (2460Â±20 BP, PSUAMS-6196)	Pakistan_H_Aligrama	Swat Valley, Aligrama	Pakistan	34.80489444	72.31816944	1240K	2.869509	909224	M
MJ-33.SG	MJ-33	37	..	2019	JarveCurrentBiology2019	2544	758-429 calBCE (2460Â±30 BP, Poz-)	Ukraine_IA_WesternScythian.SG	Medwin, Group I, mound 18/1	Ukraine	49.40542	30.846856	Shotgun	0.066352	77197	M
MJ-32.SG	MJ-32	112	..	2019	JarveCurrentBiology2019	2547	764-430 calBCE (2465Â±30 BP, Poz-)	Ukraine_Cimmerians_o2.SG	Bidylo I, Mound 2, burial 1	Ukraine	49.971784	35.392952	Shotgun	0.239422	253066	M
DA15.SG	DA15	CGG_2_015472, KG40, Karasjoky 6, Kurgan 1, Karkarali	..	2018	DamgaardNature2018	2549	769-429 calBCE (2470Â±43 BP, UBA-31140)	Kazakhstan_CentralSaka.SG	Tian Shan, Central Steppe	Kazakhstan	48.48221	74.42368	Shotgun	0.247	206865	M
DA14.SG	DA14	CGG_2_015471, KG39, Karasjoky 1, Kurgan 8, Karkarali	..	2018	DamgaardNature2018	2549	767-430 calBCE (2468Â±39 BP, UBA-31139)	Kazakhstan_CentralSaka.SG	Tian Shan, Central Steppe	Kazakhstan	49.12309	75.18855	Shotgun	0.616	449559	F
RISE596.SG	I13170	Grave 36	tooth	2015	AllentoftNature2015	2550	800-400 BCE	Montenegro_IA.SG	Velika Gruda	Montenegro	42.366667	18.733333	Shotgun	0.013	15228	F
I12561	I12561	S-EVA17196, ROD.03/25; UE 1205, Tibia	bone (long bone)	2019	OlaldeScience2019	2550	700-500 BCE	Iberia_Tartessian	Sevilla, AlcalÃ¡ del RÃ­o, La Angorrilla	Spain	37.51833	-5.97833	1240K	0.032983	38717	M
I12877	I12877	MB1 '08 E-448 Ind 2	tooth	2019	OlaldeScience2019	2550	800-400 BCE	Iberia_IA	Barcelona, Pacs del PenedÃ¨s, Mas d'en Boixos-1	Spain	41.3616	1.6694	1240K	0.041343	47627	M
I12171_published	I12171	S-EVA17201, ROD.03/25; UE 1457 Tibia	bone (long bone)	2019	OlaldeScience2019	2550	700-500 BCE	Iberia_Tartessian_published	Sevilla, AlcalÃ¡ del RÃ­o, La Angorrilla	Spain	37.51833	-5.97833	1240K	0.076839	84738	F
I4556_published	I4556	TFC-16.SI.204.Ind 2 (tooth 31 + 32)	tooth	2019	OlaldeScience2019	2550	700-500 BCE	Iberia_IA_PreIberian_published	Barcelona, Avinyonet del PenedÃ¨s, Font de la Canya	Spain	..	..	1240K	0.118176	125078	F
I12878	I12878	MB1 '08 E-449 Ind 1	tooth	2019	OlaldeScience2019	2550	800-400 BCE	Iberia_IA	Barcelona, Pacs del PenedÃ¨s, Mas d'en Boixos-1	Spain	41.3616	1.6694	1240K	0.151636	160910	F
I12879	I12879	HG-E10	tooth	2019	OlaldeScience2019	2550	800-400 BCE	Iberia_IA	Barcelona, CastellvÃ­ de la Marca, Hort d'en Grimau	Spain	41.3324	1.5943	1240K	0.283408	275629	F
DA10.SG	DA10	CGG_2_015448, KG16, Karaganda, Kurgan Sjartas, Shetskiy	..	2018	DamgaardNature2018	2550	800-400 BCE	Kazakhstan_CentralSaka.SG	Tian Shan, Central Steppe	Kazakhstan	49.12888889	72.91333333	Shotgun	0.634	455750	F
I12410	I12410	MB1 '08 E-448 Ind 1	petrous	2019	OlaldeScience2019	2550	800-400 BCE	Iberia_IA	Barcelona, Pacs del PenedÃ¨s, Mas d'en Boixos-1	Spain	41.3616	1.6694	1240K	4.186833	818626	M
DA13.SG	DA13	CGG_2_015470, KG38, Taldy 2, Kurgan 5, Karkarali	..	2018	DamgaardNature2018	2550	769-431 calBCE (2471Â±31 BP, UBA-31138)	Kazakhstan_CentralSaka.SG	Tian Shan, Central Steppe	Kazakhstan	49.060646	75.5032	Shotgun	1.544	850759	M
scy009.SG	scy009	Group 1, Kurgan 1 , Grouping 1	..	2018	KrzewinskaScienceAdvances2018	2550	768-431 calBCE (2470Â±30 BP, Beta-451570)	Ukraine_Scythian.SG	Cherkasy Region, Gorodische District, Starosillya	Ukraine	46.323	29.4702	Shotgun	2.163051	1038655	M
DA195.SG	DA195	CGG_2_019187, Sandorfalva â€šÃ„Ã¬ Eperjes 10 125 9430, Sandorfalva â€šÃ„Ã¬ Eperjes 10 125 9430	..	2018	DamgaardNature2018	2553	774-431 calBCE (2479Â±35 BP, UBA-33597)	Hungary_Scythian.SG	..	Hungary	46.34444444	20.1625	Shotgun	0.871	536402	F
s19_X14_1.SG	X14	AI 5229	tooth (molar)	2019	SaagCurrentBiology2019	2555	780-430 calBCE (2481Â±30 BP, Hela-2061)	Estonia_BA.SG	Harju, Lastekangur 2 at Rebala, cist	Estonia	59.4708	25.0972	Shotgun	0.262365	273432	M
s19_V7_1.SG	V7	AI 6009: L166, Tarand IV, Burial 1	tooth (molar)	2019	SaagCurrentBiology2019	2560	790-430 calBCE (2484Â±41 BP, UBA-26113)	Estonia_IA.SG	Harju, Ilmandu III	Estonia	59.4489	24.4831	Shotgun	0.012713	15241	M
s19_V10_2.SG	V10	TU 1325: L1925	tooth (premolar)	2019	SaagCurrentBiology2019	2560	790-430 calBCE (2484Â±40 BP, UBA-26115)	Estonia_IA.SG	Laane-Viru, HiiemÃ¤gi at Kunda, tarand XI, burial 24	Estonia	59.4967	26.5479	Shotgun	0.340528	340752	M
DA11.SG	DA11	CGG_2_015449, KG17, Kurgan Borli, Osakarovskij	..	2018	DamgaardNature2018	2560	788-432 calBCE (2489Â±39 BP, UBA-31137)	Kazakhstan_CentralSaka.SG	Tian Shan, Central Steppe	Kazakhstan	50.88833333	73.88027778	Shotgun	0.536	391412	F
I12640	I12640	CRCRV285-ADNUB50	tooth	2019	OlaldeScience2019	2575	750-500 BCE [layer date based on horse bones buried beside the human skeleton 696-540 calBCE (2510 BP, Beta-463865)]	Iberia_IA	Barcelona, Can Roqueta-Can Revella	Spain	41.5373	2.1329	1240K	0.053317	61499	M
MJ-08.SG	MJ-08	62	..	2019	JarveCurrentBiology2019	2596	781-511 calBCE (2490Â±30 BP, Poz-)	Ukraine_LateSrubnaya.SG	Kumy, Mound 1, burial 2	Ukraine	49.32555	35.3703667	Shotgun	0.102574	114203	F
R1021.SG	R1021	Boville Ernica T. 1. L. petrous, 2.5.18	..	2019	AntonioGaoMootsScience2019	2600	700-600 BCE	Italy_IA_Republic.SG	Boville Ernica	Italy	41.6433289	12.9126915	Shotgun	0.621767	548009	M
R850.SG	R850	Ardea, T101 II, L. petrous, 2.5.2018	..	2019	AntonioGaoMootsScience2019	2600	800-500 BCE	Italy_IA_Republic_oEasternMediterranean.SG	Ardea	Italy	41.6026782	12.508636	Shotgun	0.720159	608614	M
R851.SG	R851	Ardea, antiquity, T26B, R. petrous, 2.5.2018	..	2019	AntonioGaoMootsScience2019	2600	800-500 BCE	Italy_IA_Republic.SG	Ardea	Italy	41.6026782	12.508636	Shotgun	0.775321	634123	M
R475.SG	R475	Civitavecchia, La Mattonara, T. 6A	..	2019	AntonioGaoMootsScience2019	2600	700-600 BCE	Italy_IA_Republic_oEasternMediterranean.SG	Civitavecchia	Italy	42.0888597	11.7656459	Shotgun	1.293856	830378	F
R474.SG	R474	Civitavecchia, La Mattonara, T. 4	..	2019	AntonioGaoMootsScience2019	2600	700-600 BCE	Italy_IA_Republic.SG	Civitavecchia	Italy	42.0888597	11.7656459	Shotgun	1.335601	860621	M
R473.SG	R473	Civitavecchia, La Mattonara, T. 3	..	2019	AntonioGaoMootsScience2019	2600	700-600 BCE	Italy_IA_Republic.SG	Civitavecchia	Italy	42.0888597	11.7656459	Shotgun	2.498703	1046443	F
I5769	I5769	G8	petrous	2018	MathiesonNature2018	2605	770-540 calBCE (2490Â±20 BP, PSUAMS-4402)	Bulgaria_IA	Veliko Tarnovo, Dzhulyunitsa	Bulgaria	43.16089	25.88341	1240K	5.356	704450	F
MJ-14.SG	MJ-14	34	..	2019	JarveCurrentBiology2019	2613	788-537 calBCE (2500Â±30 BP, Poz-)	Ukraine_IA_WesternScythian_o.SG	Medwin, Group I, mound 22/1	Ukraine	49.40542	30.846856	Shotgun	0.099153	113486	M
Kivutkalns207	Kivutkalns207	Kivutkalns207	..	2018	MittnikNatureCommunications2018	2613	790-535 calBCE (2511Â±30 BP, Hela-3743)	Latvia_BA	Kivutkalns	Latvia	..	..	1240K	6.927471	926899	F
I12641	I12641	CRCRV110-ADNUB52	tooth	2019	OlaldeScience2019	2615	790-540 calBCE (2510 BP, Beta-449093)	Iberia_IA	Barcelona, Can Roqueta-Can Revella	Spain	41.5373	2.1329	1240K	0.063486	73222	M
s19_0LS10_1.SG	0LS10	TU 1325: L777	tooth (premolar)	2019	SaagCurrentBiology2019	2615	800-530 calBCE (2530Â±41 BP, UBA-26114)	Estonia_IA.SG	Laane-Viru, Hiiemagi at Kunda, tarand III, burial 9	Estonia	59.4967	26.5479	Shotgun	0.265721	275630	M
MJ-42.SG	MJ-42	UT-4-16/1-2	..	2019	JarveCurrentBiology2019	2618	795-540 calBCE (2520Â±35 BP, Poz-)	Russia_EasternScythian_SouthernUrals.SG	Nikolaevka II, Mound 1, burial 2	Russia	53.018773	61.97369	Shotgun	0.410461	395041	M
scy010.SG	scy010	Group 1, Kurgan 3	..	2018	KrzewinskaScienceAdvances2018	2619	795-542 calBCE (2520Â±30 BP, Beta-451571)	Ukraine_Scythian.SG	Cherkasy Region, Gorodische District, Starosillya	Ukraine	46.323	29.4702	Shotgun	0.4591	430628	F
DA221.SG	DA221	CGG_2_019115, Karagaly 1 burial site, grave 9, Karagaly 1 burial site, grave 9	..	2018	DamgaardNature2018	2619	799-539 calBCE (2526Â±40 BP, UBA-33605)	Kazakhstan_Nomad_IA.SG	Tian Shan, Central Steppe	Kazakhstan	43.18222222	76.41305556	Shotgun	2.978	1052809	M
RISE276.SG	RISE276	bog find 1940	tooth	2015	AllentoftNature2015	2621	794-547 calBCE (2525Â±25 BP, OxA-30485)	Denmark_LBA.SG	Trundholm II	Denmark	55.914	11.565	Shotgun	0.083	91597	M
MJ-52.SG	MJ-52	UT-4-17	..	2019	JarveCurrentBiology2019	2622	798-546 calBCE (2535Â±30 BP, Poz-)	Kazakhstan_CentralTasmola_o1.SG	Aksu-Ayuly-4, Mound 3	Kazakhstan	48.7493583	73.6997028	Shotgun	0.079125	91326	M
Kivutkalns153	Kivutkalns153	Kivutkalns153	..	2018	MittnikNatureCommunications2018	2623	800-545 calBCE (2542Â±29 BP, Hela-3744)	Latvia_BA	Kivutkalns	Latvia	..	..	1240K	0.319192	250890	M
Kivutkalns25	Kivutkalns25	Kivutkalns25	..	2018	MittnikNatureCommunications2018	2623	800-545 calBCE (2545Â±30 BP, Hela-3738)	Latvia_BA	Kivutkalns	Latvia	..	..	1240K	1.504922	703010	M
DA19.SG	DA19	CGG_2_015361, PD51, Karaterekh, Burial 1, Maiskij rajon	..	2018	DamgaardNature2018	2625	810-540 calBCE (2555Â±46 BP, UBA-31144)	Kazakhstan_OutCentralSaka.SG	Tian Shan, Central Steppe	Kazakhstan	43.06861111	68.24888889	Shotgun	0.469	329625	M
Kivutkalns209	Kivutkalns209	Kivutkalns209	..	2018	MittnikNatureCommunications2018	2628	805-550 calBCE [785-515 (2497Â±30 BP and Hela-3741), 805-550 calBCE (2556Â±30 BP, Hela-3742)]	Latvia_BA	Kivutkalns	Latvia	..	..	1240K	2.149451	833675	M
Kivutkalns42	Kivutkalns42	Kivutkalns42	..	2018	MittnikNatureCommunications2018	2635	810-560 calBCE (2573Â±30 BP, Hela-3740)	Latvia_BA	Kivutkalns	Latvia	..	..	1240K	1.060598	591185	F
DA17.SG	DA17	CGG_2_015474, KG42, Birlik, Kurgan 12, Bajanaul	..	2018	DamgaardNature2018	2642	812-571 calBCE (2577Â±30 BP, UBA-31142)	Kazakhstan_OutCentralSaka.SG	Tian Shan, Central Steppe	Kazakhstan	43.06861111	68.24888889	Shotgun	0.27	225984	M
RISE598.SG	RISE598	1755, bog find	bone	2015	AllentoftNature2015	2647	908-485 calBCE (2590Â±75 BP, Ua-16681)	Lithuania_LBA.SG	Turlojiske	Lithuania	54.358	23.302	Shotgun	0.015	18404	M
I0576	I0576	A17d	tooth	2017	UnterlanderNatureCommunications2017	2650	700 BCE	Russia_Tuva_IA_AldyBel	Arzan	Russia	52.096067	93.711133	1240K	0.175	186569	F
I0577	I0577	A10c	tooth	2017	UnterlanderNatureCommunications2017	2650	700 BCE	Russia_Tuva_IA_AldyBel	Arzan	Russia	52.096067	93.711133	1240K	2.55	803802	M
TSI001.A0101	TSI001.A0101	AT-802	Tooth	2020	JeongCell2020	2693	899-807 BCE	Mongolia_IA_o	Tsaidam Bag (Shiveet Tolgoi)	Mongolia	47.1108	102.079	1240K	..	..	F
IS2.SG	IS2	IS2	..	2017	UnterlanderNatureCommunications2017	2700	900-600 BCE	Kazakhstan_IA_ZevakinoChilikta_1.SG	Ismailovo, East Kazakhstan	Kazakhstan	50.3	81.433333	Shotgun	0.13	146097	M
Ze6b.SG	Ze6b	Ze6b	..	2017	UnterlanderNatureCommunications2017	2700	900-600 BCE	Kazakhstan_IA_ZevakinoChilikta_2.SG	Zevakino, East Kazakhstan	Kazakhstan	50.2	81.816667	Shotgun	0.303	304962	F
BUL001.A0101	BUL001.A0101	AT-923	Petrous	2020	JeongCell2020	2700		Mongolia_IA_Ulaanzuukh_SlabGrave	Bulgiin Ekh	Mongolia	46.2841	111.768	1240K	..	..	M
BUL002.A0101	BUL002.A0101	AT-922	Petrous	2020	JeongCell2020	2700		Mongolia_IA_Ulaanzuukh_SlabGrave	Bulgiin Ekh	Mongolia	46.2841	111.768	1240K	..	..	M
DA111.SG	DA111	CGG_2_017983, Lovosice 2; 16, Lovosice 2; 16, Czech Republic	..	2018	DamgaardNature2018	2702	910-593 calBCE (2630Â±48 BP, UBA-31219)	Czech_HallstattBylany.SG	..	Czech Republic	50.5099972	14.05	Shotgun	0.863	529945	M
I8246_published	I8246	Grave 5, Individual 1	petrous	2019	NarasimhanPattersonScience2019	2710	970-550 BCE	Pakistan_IA_Aligrama2_published	Swat Valley, Aligrama	Pakistan	34.80489444	72.31816944	1240K	0.605312	661402	M
I3313	I3313	JAZ1, Trench D, Grave 01	petrous	2018	MathiesonNature2018	2733	805-761 calBCE (2570Â±20 BP, PSUAMS-1831)	Croatia_EIA	Jazinka Cave	Croatia	43.894	15.977	1240K	4.612	796183	F
s19_X09_1.SG	X09	AM?: L2	tooth (molar)	2019	SaagCurrentBiology2019	2745	820-770 calBCE (2606Â±28 BP, SUERC-80025 (GU47833)	Estonia_BA_o.SG	Harju, Lookese at Muuksi, cist B	Estonia	59.505	25.5281	Shotgun	0.013926	16729	M
R1016.SG	R1016	Castel di Decima Tomba no. 206, R petrous	..	2019	AntonioGaoMootsScience2019	2750	900-700 BCE	Italy_IA_Republic.SG	Castel di Decima	Italy	41.7516182	12.4286064	Shotgun	0.426453	412877	M
I6888	I6888	Grave 29, DA-ALI0317-001	petrous	2019	NarasimhanPattersonScience2019	2754	818-789 calBCE (2620Â±20 BP, PSUAMS-4423)	Pakistan_IA_Aligrama2	Swat Valley, Aligrama	Pakistan	34.80489444	72.31816944	1240K	1.288297	687206	F
I12450	I12450	Grave unrecorded (25?), Individual 1/?, ID 3542, 587	petrous	2019	NarasimhanPattersonScience2019	2758	824-792 calBCE (2630Â±20 BP, PSUAMS-5279)	Pakistan_IA_Butkara	Swat Valley, Butkara II	Pakistan	34.76584167	72.34913333	1240K	1.094883	594351	M
BOR001.A0101	BOR001.A0101	AT-707	Petrous	2020	JeongCell2020	2759	980-829 BCE	Mongolia_IA_Ulaanzuukh_SlabGrave	Bor Bulag	Mongolia	48.6221	110.621	1240K	..	..	F
C1.SG	C1	C1	tooth	2016	JeongPNAS2016	2775	1200-450 BCE	Nepal_Chokhopani_2700BP.SG	Chokhopani Tomb, Nepal	Nepal	..	..	Shotgun	7.182	1178495	M
ULZ001.A0101	ULZ001.A0101	AT-674	Tooth	2020	JeongCell2020	2791	1008-856 BCE	Mongolia_Altai_MLBA	Uliastai Zastav II (Ulastai Zastava; Khudzhirtyn gol)	Mongolia	46.6614	111.877	1240K	..	..	F
s19_X12_1.SG	X12	AM 331: N11	tooth (molar)	2019	SaagCurrentBiology2019	2795	900-790 calBCE (2652Â±26 BP, SUERC-80011 (GU47825)	Estonia_BA.SG	Ida-Viru, Napa 4, cist	Estonia	59.3992	27.0142	Shotgun	0.018465	22067	M
I6556	I6556	Grave 63 (?), Individual 3 in a triple burial, T.163C	petrous	2019	NarasimhanPattersonScience2019	2796	894-798 calBCE (2670Â±20 BP, PSUAMS-2792)	Pakistan_IA_Loebanr	Swat Valley, Loebanr	Pakistan	34.75146111	72.40193611	1240K	1.353164	667506	F
I6292	I6292	Grave 135, Individual 1 in a double burial, TI.35A	petrous	2019	NarasimhanPattersonScience2019	2798	895-801 calBCE (2675Â±20 BP, PSUAMS-2794)	Pakistan_IA_Loebanr	Swat Valley, Loebanr	Pakistan	34.75146111	72.40193611	1240K	2.717336	833971	F
s19_X20_1.SG	X20	AI 4620: L46	tooth (molar)	2019	SaagCurrentBiology2019	2800	900-800 calBCE (2677Â±26 BP, SUERC-80018 (GU47829)	Estonia_BA.SG	Harju, Parna 1 at Vao, cist	Estonia	59.4308	24.9089	Shotgun	0.069847	81187	M
R1015.SG	R1015	Veio Grotta Gramiccia T. 373	..	2019	AntonioGaoMootsScience2019	2800	900-800 BCE	Italy_IA_Republic.SG	Veio Grotta Gramiccia	Italy	42.0168382	12.1004147	Shotgun	0.942467	656616	F
DA382_final.SG	DA382	Excavation 1, burial 2, 6286-2	petrous	2018	DamgaardScience2018	2806	912-799 calBCE (2690Â±40 BP, UBA-33661)	Turkmenistan_IA.SG	Takhirbai 3	Turkmenistan	38.718548	61.692287	Shotgun	1.790135	975763	M
cim357.SG	cim357	..	..	2018	KrzewinskaScienceAdvances2018	2810	914-805 calBCE (2705Â±35 BP, Poz-91084)	Moldova_Cimmerian.SG	Slobodzeya District, Glinoe Sad	Moldova	46.4107	29.4901	Shotgun	0.287804	299742	M
I5396	I5396	Grave 36, single burial	petrous	2019	NarasimhanPattersonScience2019	2811	904-817 calBCE (2715Â±20 BP, PSUAMS-2790)	Pakistan_IA_Katelai	Swat Valley, Katelai	Pakistan	34.76584167	72.34913333	1240K	1.127	665846	M
I2859	I2859	GENSCOT65	petrous	2018	OlaldeNature2018	2811	911-810 calBCE (2714Â±29 BP, SUERC-68714)	Scotland_LBA	Scotland, Covesea Caves	Great Britain	57.72	-3.388	1240K	5.473	810185	M
I8999	I8999	Grave 80, Individual 1 in a double burial	petrous	2019	NarasimhanPattersonScience2019	2817	911-822 calBCE (2725Â±20 BP, PSUAMS-4851)	Pakistan_IA_Loebanr	Swat Valley, Loebanr	Pakistan	34.75146111	72.40193611	1240K	2.192132	803813	F
ETM003	ETM003	TM.83.G.494 (smaller individual)	petrous bone	2020	SkourtaniotietalCell2020	2817.5	3150-2485	Syria_Ebla_EMBA	Tell Mardikh/Ebla	Syria	35.798	36.798	1240K	0.000530408	629	U
I3451	I3451	TB-13/14E22 (below/in)-SF	bone	2019	NarasimhanPattersonScience2019	2818	929-807 calBCE (2720Â±35 BP, OS-97172)	Kazakhstan_IA_Tasbas	Tasbas, Byan Zherek	Kazakhstan	45.13427	79.36794	1240K	0.754	508194	F
DA2.SG	DA2	CGG_2_016454, St.Pet. 63, Grishkin Log 1	..	2018	DamgaardNature2018	2818	925-811 calBCE (2725Â±31 BP, UBA-31135)	Russia_Tagar.SG	Siberia, Tungus & Eastern Steppe	Russia	54.67583333	90.85361111	Shotgun	1.057	667800	M
Turlojiske1	Turlojiske1	Turlojiske1	..	2018	MittnikNatureCommunications2018	2820	930-810 calBCE (2730Â±30 BP, Poz-66904)	Lithuania_BA	TurlojiÅ¡kÄ—	Lithuania	..	..	1240K	0.076926	129183	M
s19_X08_1.SG	X08	AM?: L1	tooth (molar)	2019	SaagCurrentBiology2019	2820	930-810 calBCE (2733Â±26 BP, SUERC-80021 (GU47832)	Estonia_BA.SG	Harju, Lookese at Muuksi, cist A	Estonia	59.505	25.5281	Shotgun	0.256951	269371	M
s19_X17_2.SG	X17	AI 4939: luustik 1	tooth (molar)	2019	SaagCurrentBiology2019	2820	930-810 calBCE (2732Â±28 BP, SUERC-80020 (GU47831)	Estonia_BA.SG	Harju, Kangru 8 at Vao, cist?	Estonia	59.4383	24.8853	Shotgun	0.321701	326022	M
RISE553.SG	RISE553	CGG_2_011881	bone	2015	AllentoftNature2015	2821	926-815 calBCE (2731Â±28 BP, OxA-31140)	Russia_LBA.SG	Afontova Gora	Russia	56.016	92.866	Shotgun	0.062	70711	M
I2469_published	I2469	ES.2/4 - 3	tooth	2019	OlaldeScience2019	2825	910-840 calBCE (Beta-299308)	Iberia_C_BA_published	Basque Country, Alava, El Sotillo	Spain	42.57	-2.62	1240K	0.083	92984	F
I6545	I6545	Grave 2, Individual 1 in a triple burial, BKOT1	petrous	2019	NarasimhanPattersonScience2019	2826	921-831 calBCE (2740Â±20 BP, PSUAMS-2786)	Pakistan_IA_Barikot	Swat Valley, Barikot	Pakistan	34.75700556	72.36238056	1240K	0.744737	506337	F
SHU001.A0101	SHU001.A0101	AT-233	Tooth	2020	JeongCell2020	2826	1056-903 BCE	Mongolia_IA_Ulaanzuukh_SlabGrave	Shunkhlai Mountain (Shunkhlai Uul)	Mongolia	46.911	102.771	1240K	..	..	M
KHI001.A0101	KHI001.A0101	AT-398	Tooth	2020	JeongCell2020	2828	1056-905 BCE	Mongolia_MLBA_o	Khoit Tsenkher (Tarvagatain Am)	Mongolia	47.06	91.8425	1240K	..	..	M
I5400	I5400	Grave 170, single burial	petrous	2019	NarasimhanPattersonScience2019	2829	927-831 calBCE (2745Â±20 BP, PSUAMS-2793)	Pakistan_IA_Loebanr	Swat Valley, Loebanr	Pakistan	34.75146111	72.40193611	1240K	1.969	800820	M
PTO001.A0101	PTO001.A0101	Plitochnaya Mogila 4	Tooth	2020	JeongCell2020	2832	1049-919 BCE	Russia_IA_Ulaanzuukh_SlabGrave	Pesterevo 82	Russia	51.502	107.456	1240K	..	..	F
R1.SG	R1	Martin sicuro; Bronzo Finale; Protovillanovia; No; Inv. Pisa 254	..	2019	AntonioGaoMootsScience2019	2835	930-839 calBCE (2755Â±15 BP, UCIAMS-198573)	Italy_IA_Republic.SG	Martinsicuro	Italy	42.8801396	13.8937652	Shotgun	4.287974	1125318	F
NEO234.SG	NEO234	NEO234	tooth	2019	SikoraNature2019	2837	972-802 calBCE (2714Â±44 BP, UBA-34048)	Russia_Uelen_IA.SG	Uelen	Russia	66.157	-169.798	Shotgun	0.035966	41804	F
cim358.SG	cim358	..	..	2018	KrzewinskaScienceAdvances2018	2840	971-809 calBCE (2730Â±35 BP, Poz-91085)	Moldova_Cimmerian.SG	Slobodzeya District, Glinoe Sad	Moldova	46.4107	29.4901	Shotgun	0.141346	158462	M
I2860	I2860	GENSCOT66	petrous	2018	OlaldeNature2018	2843	970-816 calBCE (2738Â±29 BP, SUERC-68715)	Scotland_LBA	Scotland, Covesea Cave 2	Great Britain	57.721	-3.3881	1240K	6.062	830544	M
I12980	I12980	Grave 145, single burial, 709	petrous	2019	NarasimhanPattersonScience2019	2850	1000-800 BCE	Pakistan_IA_Loebanr	Swat Valley, Loebanr	Pakistan	34.75146111	72.40193611	1240K	0.020434	24259	M
I12473	I12473	Grave 187, Individual 1 (B) in a double burial, 611	petrous	2019	NarasimhanPattersonScience2019	2850	1000-800 BCE	Pakistan_IA_Katelai	Swat Valley, Katelai	Pakistan	34.76584167	72.34913333	1240K	0.052201	60145	M
I12444	I12444	Grave 35, single burial, 581	petrous	2019	NarasimhanPattersonScience2019	2850	1000-800 BCE	Pakistan_IA_Katelai	Swat Valley, Katelai	Pakistan	34.76584167	72.34913333	1240K	0.074732	82148	F
I12144_published	I12144	Grave 237, Individual 1 (A) in a double burial, 563	petrous	2019	NarasimhanPattersonScience2019	2850	1000-800 BCE	Pakistan_IA_Katelai_published	Swat Valley, Katelai	Pakistan	34.76584167	72.34913333	1240K	0.07634	91557	F
I13221	I13221	Grave 176, Individual 2 in a double burial, 932	petrous (CBD)	2019	NarasimhanPattersonScience2019	2850	1000-800 BCE	Pakistan_IA_Loebanr	Swat Valley, Loebanr	Pakistan	34.75146111	72.40193611	1240K	0.100439	110704	M
I12472_published	I12472	610	petrous	2019	NarasimhanPattersonScience2019	2850	1000-800 BCE	Pakistan_MBA_LIA_published	Katelai I	Pakistan	34.7658417	72.3491333	1240K	0.129843	136826	M
I12448	I12448	Grave 46, single burial, 585	petrous	2019	NarasimhanPattersonScience2019	2850	1000-800 BCE	Pakistan_IA_Katelai	Swat Valley, Katelai	Pakistan	34.76584167	72.34913333	1240K	0.150493	157093	F
I6548	I6548	Grave unrecorded, BKOT4 (I6548): Context date of 1000-800 BCE. Genetically male. The grave is one of the features of the Barikot protohistoric graveyard excavated between 1956 and 1958 (see above) which remains unrecorded. No additional archaeological information is available in the archival records.	petrous	2019	NarasimhanPattersonScience2019	2850	1000-800 BCE	Pakistan_IA_Barikot	Swat Valley, Barikot	Pakistan	34.75700556	72.36238056	1240K	0.179339	188029	M
I12141_published	I12141	Grave 158, Individual 2 (A) in a double burial, 560	petrous	2019	NarasimhanPattersonScience2019	2850	1000-800 BCE	Pakistan_IA_Katelai_published	Swat Valley, Katelai	Pakistan	34.76584167	72.34913333	1240K	0.174713	190382	F
I12465	I12465	Grave 186, single burial, 603	petrous	2019	NarasimhanPattersonScience2019	2850	1000-800 BCE	Pakistan_IA_Katelai	Swat Valley, Katelai	Pakistan	34.76584167	72.34913333	1240K	0.196641	200090	M
I6557	I6557	Grave 1, Individual 1	petrous	2019	NarasimhanPattersonScience2019	2850	1000-800 BCE	Pakistan_IA_Arkotkila	Swat Valley, Arkotkila	Pakistan	34.86255833	72.24094444	1240K	0.256993	244325	F
I12475	I12475	Grave 234, single burial, 613	petrous	2019	NarasimhanPattersonScience2019	2850	1000-800 BCE	Pakistan_IA_Katelai	Swat Valley, Katelai	Pakistan	34.76584167	72.34913333	1240K	0.26061	250250	M
I12456	I12456	Grave 60, Individual 1 (A) in a double burial, 593	petrous	2019	NarasimhanPattersonScience2019	2850	1000-800 BCE	Pakistan_IA_Loebanr	Swat Valley, Loebanr	Pakistan	34.75146111	72.40193611	1240K	0.306496	273904	F
I12463	I12463	Grave 30, single burial, 600	petrous	2019	NarasimhanPattersonScience2019	2850	1000-800 BCE	Pakistan_IA_Katelai	Swat Valley, Katelai	Pakistan	34.76584167	72.34913333	1240K	0.316596	287981	M
I5399_published	I5399	Grave 191, single burial, 614	petrous	2019	NarasimhanPattersonScience2019	2850	1000-800 BCE	Pakistan_IA_Katelai_published	Swat Valley, Katelai	Pakistan	34.76584167	72.34913333	1240K	0.328	313441	M
I13222	I13222	Grave 182, single burial, 933	petrous (CBD)	2019	NarasimhanPattersonScience2019	2850	1000-800 BCE	Pakistan_IA_Loebanr	Swat Valley, Loebanr	Pakistan	34.75146111	72.40193611	1240K	0.354191	330079	M
I12455	I12455	Grave 63 (?), Individual 1 (A), 592 (this individual is marked as being from Grave 61 but the attribution is uncertain since archaeological data report no human remains from this grave and a best guess is that this individual is a member of the triple burial in Grave 63	petrous	2019	NarasimhanPattersonScience2019	2850	1000-800 BCE	Pakistan_IA_Loebanr	Swat Valley, Loebanr	Pakistan	34.75146111	72.40193611	1240K	0.404465	337335	F
DA5.SG	DA5	CGG_2_016457, St.Pet. 66, Grishkin Log 1	..	2018	DamgaardNature2018	2850	1000-800 BCE	Russia_Tagar.SG	Siberia, Tungus & Eastern Steppe	Russia	54.67583333	90.85361111	Shotgun	0.485	366706	M
I12461	I12461	Grave 194, Individual 2 (A) of a double burial, 598	petrous	2019	NarasimhanPattersonScience2019	2850	1000-800 BCE	Pakistan_IA_Katelai	Swat Valley, Katelai	Pakistan	34.76584167	72.34913333	1240K	0.505356	399222	F
DA7.SG	DA7	CGG_2_016459, St.Pet. 68, Grishkin Log 1	..	2018	DamgaardNature2018	2850	1000-800 BCE	Russia_Tagar.SG	Siberia, Tungus & Eastern Steppe	Russia	54.67583333	90.85361111	Shotgun	0.572	419156	M
DA3.SG	DA3	CGG_2_016455, St.Pet. 64, Grishkin Log 1	..	2018	DamgaardNature2018	2850	1000-800 BCE	Russia_Tagar.SG	Siberia, Tungus & Eastern Steppe	Russia	54.67583333	90.85361111	Shotgun	0.564	419351	F
I12446	I12446	Grave 233, single burial, 583	petrous	2019	NarasimhanPattersonScience2019	2850	1000-800 BCE	Pakistan_IA_Katelai	Swat Valley, Katelai	Pakistan	34.76584167	72.34913333	1240K	0.552728	420926	F
I12447	I12447	Grave 79, single burial, 584	petrous	2019	NarasimhanPattersonScience2019	2850	1000-800 BCE	Pakistan_IA_Katelai	Swat Valley, Katelai	Pakistan	34.76584167	72.34913333	1240K	0.631899	460430	M
I12143_published	I12143	Grave 237, Individual 2 (B) in a double burial, 562	petrous	2019	NarasimhanPattersonScience2019	2850	1000-800 BCE	Pakistan_IA_Katelai_published	Swat Valley, Katelai	Pakistan	34.76584167	72.34913333	1240K	0.621564	469049	M
I12142_published	I12142	Grave 90, single burial, 561	petrous	2019	NarasimhanPattersonScience2019	2850	1000-800 BCE	Pakistan_IA_Katelai_published	Swat Valley, Katelai	Pakistan	34.76584167	72.34913333	1240K	0.682392	473073	F
I12471	I12471	Grave 61, single burial, 609	petrous	2019	NarasimhanPattersonScience2019	2850	1000-800 BCE	Pakistan_IA_Katelai	Swat Valley, Katelai	Pakistan	34.76584167	72.34913333	1240K	0.739137	501631	M
I12451	I12451	Grave 14, single burial, 588	petrous	2019	NarasimhanPattersonScience2019	2850	1000-800 BCE	Pakistan_IA_Butkara	Swat Valley, Butkara II	Pakistan	34.76584167	72.34913333	1240K	0.742267	510322	M
DA4.SG	DA4	CGG_2_016456, St.Pet. 65, Grishkin Log 1	..	2018	DamgaardNature2018	2850	1000-800 BCE	Russia_Tagar.SG	Siberia, Tungus & Eastern Steppe	Russia	54.67583333	90.85361111	Shotgun	0.745	524433	M
I13224	I13224	Grave 70, Individual 1 in a double secondary burial, 935	petrous (CBD)	2019	NarasimhanPattersonScience2019	2850	1000-800 BCE	Pakistan_IA_Loebanr	Swat Valley, Loebanr	Pakistan	34.75146111	72.40193611	1240K	0.854773	560151	F
I13220	I13220	Grave 169, Individual 1 in a double burial, 931	petrous (CBD)	2019	NarasimhanPattersonScience2019	2850	1000-800 BCE	Pakistan_IA_Loebanr	Swat Valley, Loebanr	Pakistan	34.75146111	72.40193611	1240K	0.901995	568917	F
I13223	I13223	Grave 70, Individual 2 in a double secondary burial, T70B, 934	petrous (CBD)	2019	NarasimhanPattersonScience2019	2850	1000-800 BCE	Pakistan_IA_Loebanr	Swat Valley, Loebanr	Pakistan	34.75146111	72.40193611	1240K	0.829487	570490	M
I12146_published	I12146	Grave 146, Individual 2 (A) in a double burial, 565	petrous	2019	NarasimhanPattersonScience2019	2850	1000-800 BCE	Pakistan_IA_Katelai_published	Swat Valley, Katelai	Pakistan	34.76584167	72.34913333	1240K	1.26931	609366	F
I13227	I13227	Grave 178, Individual 2 (A) in a double burial, 938	petrous (CBD)	2019	NarasimhanPattersonScience2019	2850	1000-800 BCE	Pakistan_IA_Loebanr	Swat Valley, Loebanr	Pakistan	34.75146111	72.40193611	1240K	1.018669	619767	F
I12149_published	I12149	Grave 122, single burial, 606	petrous	2019	NarasimhanPattersonScience2019	2850	1000-800 BCE	Pakistan_IA_Katelai_published	Swat Valley, Katelai	Pakistan	34.76584167	72.34913333	1240K	1.463987	620955	M
DA9.SG	DA9	CGG_2_016461, St.Pet. 70, Grishkin Log 1	..	2018	DamgaardNature2018	2850	1000-800 BCE	Russia_Tagar.SG	Siberia, Tungus & Eastern Steppe	Russia	54.67583333	90.85361111	Shotgun	0.996	622257	F
I12477	I12477	Grave 209, single burial, 615	petrous	2019	NarasimhanPattersonScience2019	2850	1000-800 BCE	Pakistan_IA_Katelai	Swat Valley, Katelai	Pakistan	34.76584167	72.34913333	1240K	1.145887	625449	F
DA6.SG	DA6	CGG_2_016458, St.Pet. 67, Grishkin Log 1	..	2018	DamgaardNature2018	2850	1000-800 BCE	Russia_Tagar.SG	Siberia, Tungus & Eastern Steppe	Russia	54.67583333	90.85361111	Shotgun	1.044	629202	F
I12464	I12464	Grave 159, Individual 1 (A?) in a double burial, 601	petrous	2019	NarasimhanPattersonScience2019	2850	1000-800 BCE	Pakistan_IA_Katelai	Swat Valley, Katelai	Pakistan	34.76584167	72.34913333	1240K	1.427916	635165	F
I12445	I12445	Grave 236, single burial, 582	petrous	2019	NarasimhanPattersonScience2019	2850	1000-800 BCE	Pakistan_IA_Katelai	Swat Valley, Katelai	Pakistan	34.76584167	72.34913333	1240K	1.700993	665526	M
I12137_published	I12137	Grave 136, Individual 2 (A) in a double burial, 546	petrous	2019	NarasimhanPattersonScience2019	2850	1000-800 BCE	Pakistan_IA_Loebanr_published	Swat Valley, Loebanr	Pakistan	34.75146111	72.40193611	1240K	2.215806	668321	F
I13219	I13219	Grave 26, Individual 2 (B) in a triple burial, 930	petrous (CBD)	2019	NarasimhanPattersonScience2019	2850	1000-800 BCE	Pakistan_IA_Butkara	Swat Valley, Butkara II	Pakistan	34.76584167	72.34913333	1240K	1.316398	669748	F
I12458	I12458	Grave 9, single burial, 595	petrous	2019	NarasimhanPattersonScience2019	2850	1000-800 BCE	Pakistan_IA_Loebanr	Swat Valley, Loebanr	Pakistan	34.75146111	72.40193611	1240K	1.511464	672007	M
I12462	I12462	Grave 139, single burial, 599	petrous	2019	NarasimhanPattersonScience2019	2850	1000-800 BCE	Pakistan_IA_Katelai	Swat Valley, Katelai	Pakistan	34.76584167	72.34913333	1240K	1.519457	679046	M
I12460	I12460	Grave 169, single burial, 597	petrous	2019	NarasimhanPattersonScience2019	2850	1000-800 BCE	Pakistan_IA_Katelai	Swat Valley, Katelai	Pakistan	34.76584167	72.34913333	1240K	1.621535	682756	F
I10523	I10523	Grave 153, Individual 1 (B) in a double burial	petrous	2019	NarasimhanPattersonScience2019	2850	1000-800 BCE	Pakistan_IA_Katelai	Swat Valley, Katelai	Pakistan	34.76584167	72.34913333	1240K	1.539975	691959	M
I12459	I12459	Grave 107, single burial, 596	petrous	2019	NarasimhanPattersonScience2019	2850	1000-800 BCE	Pakistan_IA_Loebanr	Swat Valley, Loebanr	Pakistan	34.75146111	72.40193611	1240K	1.554009	692717	M
I12134_published	I12134	Grave 136, Individual 1 (B) in a double burial, 543	petrous	2019	NarasimhanPattersonScience2019	2850	1000-800 BCE	Pakistan_IA_Loebanr_published	Swat Valley, Loebanr	Pakistan	34.75146111	72.40193611	1240K	2.354609	693958	M
I12968	I12968	Grave 26 C (?), single burial, BI T26/C, 695	petrous	2019	NarasimhanPattersonScience2019	2850	1000-800 BCE	Pakistan_IA_Butkara	Swat Valley, Butkara II	Pakistan	34.76584167	72.34913333	1240K	1.619783	715206	M
I12454	I12454	Grave 131, single burial, 591	petrous	2019	NarasimhanPattersonScience2019	2850	1000-800 BCE	Pakistan_IA_Katelai	Swat Valley, Katelai	Pakistan	34.76584167	72.34913333	1240K	2.759312	735296	F
I12470	I12470	Grave 113 (?) in a single burial, 608	petrous	2019	NarasimhanPattersonScience2019	2850	1000-800 BCE	Pakistan_IA_Katelai	Swat Valley, Katelai	Pakistan	34.76584167	72.34913333	1240K	2.37315	746244	M
I13228	I13228	Grave 168, single burial, 939	petrous (CBD)	2019	NarasimhanPattersonScience2019	2850	1000-800 BCE	Pakistan_IA_Loebanr	Swat Valley, Loebanr	Pakistan	34.75146111	72.40193611	1240K	1.682646	750512	M
I12984	I12984	Grave 137, single burial, 713	petrous	2019	NarasimhanPattersonScience2019	2850	1000-800 BCE	Pakistan_IA_Loebanr	Swat Valley, Loebanr	Pakistan	34.75146111	72.40193611	1240K	2.280058	760311	F
I10000	I10000	Grave 108, Individual 1 in a double burial	petrous	2019	NarasimhanPattersonScience2019	2850	1000-800 BCE	Pakistan_IA_Loebanr	Swat Valley, Loebanr	Pakistan	34.75146111	72.40193611	1240K	1.681005	766731	M
I12982	I12982	Grave 178, Individual 1 (B) in a double burial, 711	petrous	2019	NarasimhanPattersonScience2019	2850	1000-800 BCE	Pakistan_IA_Loebanr	Swat Valley, Loebanr	Pakistan	34.75146111	72.40193611	1240K	2.26158	768526	M
I12988	I12988	Grave 131, Individual 2 in a double burial, 717	petrous	2019	NarasimhanPattersonScience2019	2850	1000-800 BCE	Pakistan_IA_Loebanr	Swat Valley, Loebanr	Pakistan	34.75146111	72.40193611	1240K	2.264351	778923	M
I12983_published	I12983	Grave 133, Individual 2 (B) in a double burial, 712	petrous	2019	NarasimhanPattersonScience2019	2850	1000-800 BCE	Pakistan_IA_Loebanr_published	Swat Valley, Loebanr	Pakistan	34.75146111	72.40193611	1240K	2.503762	780943	F
I12979	I12979	Grave 131, Individual 1 in a double burial, 708	petrous	2019	NarasimhanPattersonScience2019	2850	1000-800 BCE	Pakistan_IA_Loebanr	Swat Valley, Loebanr	Pakistan	34.75146111	72.40193611	1240K	2.455518	782741	F
I12981	I12981	Grave 174, Individual 2 (B) of a double burial, 710	petrous	2019	NarasimhanPattersonScience2019	2850	1000-800 BCE	Pakistan_IA_Loebanr	Swat Valley, Loebanr	Pakistan	34.75146111	72.40193611	1240K	3.245522	803520	F
I12987	I12987	Grave 90, single burial, 716	petrous	2019	NarasimhanPattersonScience2019	2850	1000-800 BCE	Pakistan_IA_Loebanr	Swat Valley, Loebanr	Pakistan	34.75146111	72.40193611	1240K	3.4598	806323	F
I5398	I5398	Grave 141, single burial	petrous	2019	NarasimhanPattersonScience2019	2850	1000-800 BCE	Pakistan_IA_Katelai	Swat Valley, Katelai	Pakistan	34.76584167	72.34913333	1240K	3.052	850658	F
I10001	I10001	Grave 112, single burial	petrous	2019	NarasimhanPattersonScience2019	2850	1000-800 BCE	Pakistan_IA_Loebanr	Swat Valley, Loebanr	Pakistan	34.75146111	72.40193611	1240K	3.366522	866802	M
DA8.SG	DA8	CGG_2_016460, St.Pet. 69, Grishkin Log 1	..	2018	DamgaardNature2018	2850	1000-800 BCE	Russia_Tagar.SG	Siberia, Tungus & Eastern Steppe	Russia	54.67583333	90.85361111	Shotgun	1.826	868405	F
I8998	I8998	Grave 78, single burial	petrous	2019	NarasimhanPattersonScience2019	2850	1000-800 BCE	Pakistan_IA_Loebanr	Swat Valley, Loebanr	Pakistan	34.75146111	72.40193611	1240K	3.95464	880790	M
I5397	I5397	Grave 53, single burial	petrous	2019	NarasimhanPattersonScience2019	2851	968-833 calBCE (2750Â±20 BP, PSUAMS-2791)	Pakistan_IA_Katelai	Swat Valley, Katelai	Pakistan	34.76584167	72.34913333	1240K	2.75	839349	F
F38.SG	F38	HAS70	petrous	2016	BroushakiScience2016	2852	971-832 calBCE (2753Â±21 BP, MAMS-22352)	Iran_IA_Hasanlu.SG	Hasanlu	Iran	37.005	45.459	Shotgun	2.041	1006536	M
I6553	I6553	Grave 135, Individual 1 (?) in a double burial, LOEB_53	petrous	2019	NarasimhanPattersonScience2019	2853	971-834 calBCE (2755Â±20 BP, PSUAMS-2795)	Pakistan_IA_Loebanr	Swat Valley, Loebanr	Pakistan	34.75146111	72.40193611	1240K	0.603595	446528	M
I2861	I2861	GENSCOT67	petrous	2018	OlaldeNature2018	2853	977-829 calBCE (2757Â±29 BP, SUERC-68716)	Scotland_LBA	Scotland, Covesea Cave 2	Great Britain	57.721	-3.3881	1240K	4.829	615178	F
I3130	I3130	GENSCOT64	petrous	2018	OlaldeNature2018	2854	978-830 calBCE (2758Â±29 BP, SUERC-68713)	Scotland_LBA	Scotland, Covesea Caves	Great Britain	57.72	-3.388	1240K	4.673	811519	F
Turlojiske3	Turlojiske3	Turlojiske3	..	2018	MittnikNatureCommunications2018	2855	1010-800 calBCE (2736Â±60 BP, Vs-1188)	Lithuania_BA	TurlojiÅ¡kÄ—	Lithuania	..	..	1240K	0.644469	484441	M
I6546	I6546	Grave 2, Individual 3 in a triple burial, BKOT2	petrous	2019	NarasimhanPattersonScience2019	2855	974-836 calBCE (2760Â±20 BP, PSUAMS-2787)	Pakistan_IA_Barikot	Swat Valley, Barikot	Pakistan	34.75700556	72.36238056	1240K	1.037839	597160	F
IR1.SG	I1503	HUNG418, IR1	petrous	2014	GambaNatureCommunications2014	2855	980-830 calBCE (2763Â±26 BP, OxA-27860)	Hungary_Prescythian_IA.SG	Ludas-Varju-Dulo	Hungary	47.82	19.95	Shotgun	1.117	793281	M
I8219_published	I8219	Grave 2, Individual 2 in a double burial, 589	..	2019	NarasimhanPattersonScience2019	2855	974-836 calBCE (2760Â±20 BP, PSUAMS-4853)	Pakistan_IA_Aligrama2_published	Swat Valley, Aligrama	Pakistan	34.80489444	72.31816944	1240K	1.65374	856388	F
MJ-12.SG	MJ-12	4	..	2019	JarveCurrentBiology2019	2861	992-830 calBCE (2760Â±30 BP, Poz-)	Ukraine_Cimmerians.SG	Cartal III, NW part of the burial ground, plot I, grave 101	Ukraine	45.319997	28.411989	Shotgun	0.219206	226536	F
I8190	I8190	Grave 28, Individual 2, UDG31, DA-UDE0317-050	petrous	2019	NarasimhanPattersonScience2019	2861	992-830 calBCE (2760Â±30 BP, Beta-428664, based on 14C date on I1796, UDG31, Grave 28, Individual 1, which is genetically a duplicate and dropped due to lower quality)	Pakistan_IA_Udegram	Swat Valley, Udegram	Pakistan	34.74319444	72.31421667	1240K	0.914541	580106	F
I6899	I6899	Grave 1, Individual 1 or 2 in a double burial, DA-UDE0317-024	petrous	2019	NarasimhanPattersonScience2019	2868	1044-792 calBCE [1044-830 calBCE (2785Â±45 BP, CEDAD-LTL13328A), 901-792 calBCE (2659Â±40 BP, CEDAD-LTL13328A)]	Pakistan_IA_Udegram	Swat Valley, Udegram	Pakistan	34.74319444	72.31421667	1240K	2.884011	838191	M
cim359.SG	cim359	..	..	2018	KrzewinskaScienceAdvances2018	2873	1008-838 calBCE (2780Â±35 BP, Poz-91086)	Moldova_Cimmerian.SG	Rybnitsa District, Mokra	Moldova	47.3753	29.0907	Shotgun	0.622497	536249	F
RISE554.SG	RISE554	CGG_2_011884	bone	2015	AllentoftNature2015	2875	1005-844 calBCE (2782Â±30 BP, OxA-31141)	Russia_LBA.SG	Afontova Gora	Russia	56.016	92.866	Shotgun	0.163	177867	M
MIT001.A0101	MIT001.A0101	AT-975	Tooth	2020	JeongCell2020	2880	1181-952 BCE	Mongolia_IA_Ulaanzuukh_SlabGrave	Morin Tolgoi	Mongolia	47.3297	105.665	1240K	..	..	M
ARS001.A0101	ARS001	2006-1	bone (long bone)	2018	JeongPNAS2018	2883	1046-820 calBCE (2779Â±50 BP, A-)	Mongolia_Khovsgol_LBA	Eastern Steppe, Khovsgol aimag, Arbulag sorum	Mongolia	49.656833	99.726694	1240k	1.4927	739937	M
MA2197_final.SG	MA2197	P1056 94 07 11 North, Sector XV, Grid XXXVI-52 (5) Provisional Layer 10	..	2018	DamgaardScience2018	2900	1300-600 BCE	Anatolia_IA.SG	KalehÃ¶yÃ¼k	Turkey	39.345805	33.78813	Shotgun	0.083519	94188	F
MA2198_final.SG	MA2198	P1156 94 09 08, North, Sector XXVII, Grid XLVI-52 (67) B+C (Female C)	..	2018	DamgaardScience2018	2900	1300-600 BCE	Anatolia_IA.SG	KalehÃ¶yÃ¼k	Turkey	39.345805	33.78813	Shotgun	0.570802	506826	F
I7688	I7688	GM-23	tooth	2019	OlaldeScience2019	2900	1200-700 BCE	Iberia_LBA	Coimbra, Medronhal	Portugal	40.08694	-8.5166	1240K	0.017992	21027	F
I7687	I7687	GM-504	tooth	2019	OlaldeScience2019	2900	1200-700 BCE	Iberia_LBA	Coimbra, Medronhal	Portugal	40.08694	-8.5166	1240K	0.023283	27578	M
ARS009.A0101	ARS009	2007-12	tooth	2018	JeongPNAS2018	2900	1200-700 BCE	Mongolia_Khovsgol_LBA	Eastern Steppe, Khovsgol aimag, Arbulag sorum	Mongolia	49.657028	99.725861	1240k	1.071375	657731	F
RISE397.SG	RISE397	tomb 6 skeleton 2	tooth	2015	AllentoftNature2015	2902	1048-855 calBCE (2807Â±31 BP, OxA-31002)	Armenia_LBA.SG	Kapan	Armenia	39.2	46.4	Shotgun	0.241	243091	M
s19_0LS11_1.SG	0LS11	AI 5306: kogum 1	tooth (premolar)	2019	SaagCurrentBiology2019	2905	1060-850 calBCE (2815Â±33 BP, Hela-2361)	Estonia_BA.SG	Harju, Joelahtme 34, cist?	Estonia	59.4403	25.1349	Shotgun	0.180211	196614	M
I10974	I10974	Grave unrecorded, LOEB_163	petrous	2019	NarasimhanPattersonScience2019	2905	1006-904 calBCE (2800Â±20 BP, PSUAMS-4867)	Pakistan_IA_Loebanr	Swat Valley, Loebanr	Pakistan	34.75146111	72.40193611	1240K	1.229949	568563	M
ULI003.A0101	ULI003.A0101	AT-680	Petrous	2020	JeongCell2020	2906	1196-1011 BCE	Mongolia_Altai_MLBA	Uliastai River, lower and middle terraces (Uliastai Dood Denzh, Ulianstain dood denj)	Mongolia	45.8564	91.9318	1240K	..	..	F
I6195	I6195	Grave 7, Individual 1, UDG48	tooth	2019	NarasimhanPattersonScience2019	2910	1011-909 calBCE (2810Â±20 BP, PSUAMS-2841)	Pakistan_IA_Udegram	Swat Valley, Udegram	Pakistan	34.74319444	72.31421667	1240K	0.058369	66220	F
s19_X11_1.SG	X11	AM 331: N10	tooth (molar)	2019	SaagCurrentBiology2019	2910	1030-890 calBCE (2805Â±26 BP, SUERC-80010 (GU47824)	Estonia_BA.SG	Ida-Viru, Napa 3, cist	Estonia	59.3992	27.0142	Shotgun	0.191091	206954	M
I13226	I13226	Grave 127, Individual 2 in a double burial, 937	petrous (CBD)	2019	NarasimhanPattersonScience2019	2910	1011-909 calBCE (2810Â±20 BP, PSUAMS-5503)	Pakistan_IA_Loebanr	Swat Valley, Loebanr	Pakistan	34.75146111	72.40193611	1240K	0.662206	463483	F
I3772	I3772	CII-56, stone fencing 34, Skeleton 2	tooth	2019	NarasimhanPattersonScience2019	2913	1025-901 calBCE (2810Â±25 BP, PSUAMS-2080)	Kazakhstan_LBA_Zevakinskiy	Zevakinskiy stone fence	Kazakhstan	50.2249	81.83678333	1240K	1.811	746643	F
I1994	I1994	Grave 10, Individual 2, UDG38	tooth	2019	NarasimhanPattersonScience2019	2924	1107-840 calBCE [1027-848 calBCE (2800Â±30 BP, Beta-428666), 1107-840 calBCE (2808Â±45 BP, CEDAD-LTL13329A]	Pakistan_IA_Udegram	Swat Valley, Udegram	Pakistan	34.74319444	72.31421667	1240K	0.455248	370900	F
I12457	I12457	Grave 65, Individual 2 (A) in a double burial, 594	petrous	2019	NarasimhanPattersonScience2019	2933	1044-922 calBCE (2830Â±20 BP, PSUAMS-5280)	Pakistan_IA_Loebanr	Swat Valley, Loebanr	Pakistan	34.75146111	72.40193611	1240K	1.010838	574632	M
s19_X16_1.SG	X16	AI 4303	tooth (molar)	2019	SaagCurrentBiology2019	2945	1080-910 calBCE (2834Â±26 BP, SUERC-80019 (GU47830)	Estonia_BA.SG	Harju, Kangru 1 at Vao, cist	Estonia	59.4383	24.8853	Shotgun	0.014782	17706	M
I5383	I5383	SB 468B3	petrous	2018	OlaldeNature2018	2945	1090-900 BCE	England_LBA	England, North Yorkshire, Ingleton, Raven Scar Cave	Great Britain	54.176006	-2.416361	1240K	0.307063	291948	F
I12138_published	I12138	Grave 140, single burial, 547	petrous	2019	NarasimhanPattersonScience2019	2948	1071-925 calBCE (2845Â±20 BP, PSUAMS-5277)	Pakistan_IA_Loebanr_o_published	Swat Valley, Loebanr	Pakistan	34.75146111	72.40193611	1240K	2.209798	666810	F
RISE595.SG	RISE595	Grave 3	tooth	2015	AllentoftNature2015	2950	1200-800 BCE	Montenegro_LBA.SG	Velika Gruda	Montenegro	42.366667	18.733333	Shotgun	0.022	25715	F
s19_X02_1.SG	X02	AI 4810: L5	tooth (molar)	2019	SaagCurrentBiology2019	2950	1090-910 calBCE (2834Â±28 BP, SUERC-80017 (GU47828)	Estonia_BA.SG	Harju, Iru 14, cist	Estonia	59.4564	24.9217	Shotgun	0.02599	30950	M
I6198	I6198	Grave 4, Individual 1 in a double burial, UDG60, DA-UDE0317-034	petrous	2019	NarasimhanPattersonScience2019	2950	1200-800 BCE	Pakistan_IA_Udegram	Swat Valley, Udegram	Pakistan	34.74319444	72.31421667	1240K	0.718819	515354	F
I6901	I6901	Grave 6, Individual 1 in a double burial, DA-UDE0317-032	petrous	2019	NarasimhanPattersonScience2019	2950	1200-800 BCE	Pakistan_IA_Udegram	Swat Valley, Udegram	Pakistan	34.74319444	72.31421667	1240K	1.73059	716629	F
I6897	I6897	Grave 12, Individual 1, DA-UDE0317-003	petrous	2019	NarasimhanPattersonScience2019	2950	1200-800 BCE	Pakistan_IA_Udegram	Swat Valley, Udegram	Pakistan	34.74319444	72.31421667	1240K	1.704088	718364	F
I6194	I6194	Grave 5, Individual 2 in a double burial, UDG45, DA-UDE0317-055	tooth	2019	NarasimhanPattersonScience2019	2950	1200-800 BCE	Pakistan_IA_Udegram	Swat Valley, Udegram	Pakistan	34.74319444	72.31421667	1240K	2.163694	776502	M
I8194	I8194	G IV Grave C, Individual 1, DA-UDE0317-072	petrous	2019	NarasimhanPattersonScience2019	2950	1100-900 BCE	Pakistan_IA_Gogdara	Swat Valley, Gogdara	Pakistan	34.74876389	72.30835833	1240K	3.867075	831565	M
I6197	I6197	Grave 4, Individual 2, UDG58, DA-UDE0317-48, Luca58	tooth	2019	NarasimhanPattersonScience2019	2950	1200-800 BCE	Pakistan_IA_Udegram	Swat Valley, Udegram	Pakistan	34.74319444	72.31421667	1240K	2.939387	836021	M
RISE407.SG	RISE407	#5	tooth	2015	AllentoftNature2015	2955	1115-895 calBCE (2827Â±40 BP, UBA-27938)	Armenia_LBA.SG	Norabak	Armenia	40.15	45.86	Shotgun	0.249	182052	F
I1985	I1985	Grave 10, Individual 1, UDG34+UDG39, DA-UDE0317-040	bone	2019	NarasimhanPattersonScience2019	2958	1192-824 calBCE [1192-939 calBCE (2880Â±30 BP, Beta-428667), 1001-824 calBCE (2758Â±40 BP, CEDAD-LTL13334A)]	Pakistan_IA_Udegram	Swat Valley, Udegram	Pakistan	34.74319444	72.31421667	1240K	4.204466	897462	M
ARS026.A0101	ARS026	2009-52	tooth	2018	JeongPNAS2018	2962	1126-898 calBCE (2842Â±42 BP, A-)	Mongolia_Khovsgol_LBA	Eastern Steppe, Khovsgol aimag, Arbulag sorum	Mongolia	49.694333	99.780417	1240k	4.726683	966257	M
ARS018.A0101	ARS018	2007-27	tooth	2018	JeongPNAS2018	2967	1188-846 calBCE (2835Â±50 BP, A-)	Mongolia_Khovsgol_LBA	Eastern Steppe, Khovsgol aimag, Arbulag sorum	Mongolia	49.657167	99.725944	1240k	0.109017	104430	M
ULI001.B0101	ULI001.B0101	AT-676	Tooth	2020	JeongCell2020	2967	1277-1073 BCE	Mongolia_Altai_MLBA	Uliastai River, lower and middle terraces (Uliastai Dood Denzh, Ulianstain dood denj)	Mongolia	45.8564	91.9318	1240K	..	..	M
MJ-09.SG	MJ-09	9	..	2019	JarveCurrentBiology2019	2973	1127-919 calBCE (3860Â±35 BP, Poz-)	Ukraine_BA_Catacomb.SG	Mamai-Gora, The central sector of the burial. Mound 162, burial 15, skeleton 2	Ukraine	47.4333333	34.2666667	Shotgun	0.157125	168796	F
I3753	I3753	CII No 51, stone fencing 43, skull 1	tooth	2019	NarasimhanPattersonScience2019	2976	1111-941 calBCE (2860Â±20 BP, PSUAMS-2540)	Kazakhstan_LBA_Zevakinskiy	Zevakinskiy stone fence	Kazakhstan	50.2249	81.83678333	1240K	1.973	745643	M
BER002.A0101	BER002.A0101	AT-905	Tooth	2020	JeongCell2020	2989	1296-1121 BCE	Mongolia_Altai_MLBA	Berkh Mountain	Mongolia	47.06	91.8425	1240K	..	..	M
I3456	I3456	TB Ctx 129. Bag ZA-0255	bone	2019	NarasimhanPattersonScience2019	2997	1117-976 calBCE (2870Â±20 BP, PSUAMS-2538)	Kazakhstan_LBA_Tasbas	Tasbas, Byan Zherek	Kazakhstan	45.13427	79.36794	1240K	0.020526	21625	M
RISE524.SG	RISE524	Square E-7, N:25, southern sector	tooth	2015	AllentoftNature2015	3000	1300-800 BCE	Russia_Mezhovskaya.SG	Kapova cave	Russia	53.043	57.066	Shotgun	0.037	38526	M
RISE525.SG	RISE525	Square R-8, depth -4/-10	bone (cranial)	2015	AllentoftNature2015	3000	1300-800 BCE	Russia_Mezhovskaya.SG	Kapova cave	Russia	53.043	57.066	Shotgun	0.247	257782	M
UUS001.B0101	UUS001.B0101	AT-613	Tooth	2020	JeongCell2020	3000		Mongolia_MLBA_o	Uushigiin Uver	Mongolia	49.4022	100.413	1240K	..	..	M
ARS004.A0101	ARS004	2006-6	bone (long bone)	2018	JeongPNAS2018	3004	1207-901 calBCE (2857Â±54 BP, A-)	Mongolia_Khovsgol_LBA	Eastern Steppe, Khovsgol aimag, Arbulag sorum	Mongolia	49.692222	99.766361	1240k	0.559155	428775	M
ARS006.A0101	ARS006	2007-8	bone (long bone)	2018	JeongPNAS2018	3013	1206-919 calBCE (2872Â±48 BP, A-)	Mongolia_Khovsgol_LBA	Eastern Steppe, Khovsgol aimag, Arbulag sorum	Mongolia	49.690139	99.760694	1240k	1.400376	736368	F
I3977	I3977	CII No 44, stone fencing 27	tooth	2019	NarasimhanPattersonScience2019	3013	1126-1000 calBCE (2885Â±20 BP, PSUAMS-2507)	Kazakhstan_LBA_Zevakinskiy	Zevakinskiy stone fence	Kazakhstan	50.2249	81.83678333	1240K	1.799	754202	M
RISE396.SG	RISE396	tomb 6 skeleton 1	tooth	2015	AllentoftNature2015	3015	1192-937 calBCE (2879Â±31 BP, OxA-31001)	Armenia_LBA.SG	Kapan	Armenia	39.2	46.4	Shotgun	0.056	64240	F
RISE412.SG	RISE412	#10	tooth	2015	AllentoftNature2015	3019	1193-945 calBCE (2885Â±31 BP, UBA-27940)	Armenia_LBA.SG	Noratus	Armenia	40.38	45.18	Shotgun	0.105	116662	F
Turlojiske1932	Turlojiske1932	Turlojiske1932	..	2018	MittnikNatureCommunications2018	3025	1230-920 calBCE (2895Â±55 BP, OxA-5931)	Lithuania_BA	TurlojiÅ¡kÄ—	Lithuania	..	..	1240K	0.076926	82988	F
I0099_published	I0099	HAL36C	tooth	2015	MathiesonNature2015	3036	1193-979 calBCE (2889Â±30 BP, MAMS-21484)	Germany_LBA_Halberstadt_published	Halberstadt-Sonntagsfeld	Germany	51.89583333	11.04666667	1240K	4.948	959437	M
I1992	I1992	Grave 29, Individual 1 in a double burial, UDG12	tooth	2019	NarasimhanPattersonScience2019	3037	1195-978 calBCE (2890Â±30 BP, Beta-428665)	Pakistan_IA_Udegram_o	Swat Valley, Udegram	Pakistan	34.74319444	72.31421667	1240K	0.039648	45938	M
ARS005.A0101	ARS005	2006-7	bone (long bone)	2018	JeongPNAS2018	3040	1255-925 calBCE (2897Â±55 BP, A-)	Mongolia_Khovsgol_LBA	Eastern Steppe, Khovsgol aimag, Arbulag sorum	Mongolia	49.692583	99.76675	1240k	0.76306	538773	M
I7949	I7949	BILI_7958	petrous	2019	NarasimhanPattersonScience2019	3046	1187-1004 calBCE (2890Â±20 BP, PSUAMS-6927)	Czech_BA	Bilina	Czech Republic	50.548056	13.776111	1240K	5.470052	857331	M
ARS002.B0101	ARS002	2006-2	tooth	2018	JeongPNAS2018	3048	1259-936 calBCE (2910Â±52 BP, A-)	Mongolia_Khovsgol_LBA	Eastern Steppe, Khovsgol aimag, Arbulag sorum	Mongolia	49.659472	99.72775	1240k	0.87199	556613	F
I4153	I4153	UZ-KKC-001, Kashkarchi, burial N. 1, 14-46	petrous	2019	NarasimhanPattersonScience2019	3050	1200-1000 BCE	Uzbekistan_BA_Kashkarchi	Ferghana, Burial Kashkarchi	Uzbekistan	40.37722222	71.855	1240K	0.635	421725	M
M0831.SG	M0831	M0831	bone (rib)	2019	SikoraNature2019	3050	1300-900 BCE	Magadan_BA.SG	Ol'skaya	Russia	59.6	151	Shotgun	0.795409	631857	F
I4255	I4255	UZ-KKC-003, Kashkarchi, N. 3, 14-47	petrous	2019	NarasimhanPattersonScience2019	3050	1200-1000 BCE	Uzbekistan_BA_Kashkarchi	Ferghana, Burial Kashkarchi	Uzbekistan	40.37722222	71.855	1240K	2.486	732809	M
I3976	I3976	CII No 43, stone fencing 1, extension 1	tooth	2019	NarasimhanPattersonScience2019	3051	1191-1010 calBCE (2900Â±20 BP, PSUAMS-2506)	Kazakhstan_LBA_Zevakinskiy	Zevakinskiy stone fence	Kazakhstan	50.2249	81.83678333	1240K	1.429	736054	M
I4267	I4267	KZ-KP-004, Ð¦Ð¼Ðº, ÐºÐ¿27390, 6Ð°	petrous	2019	NarasimhanPattersonScience2019	3053	1193-1013 calBCE (2905Â±20 BP, PSUAMS-2512)	Kazakhstan_LBA_Zevakinskiy	Zevakinskiy stone fence	Kazakhstan	50.2249	81.83678333	1240K	3.761	788293	M
s19_X15_2.SG	X15	AI 6950: luustik III	tooth (molar)	2019	SaagCurrentBiology2019	3055	1210-1000 calBCE (2899Â±28 BP, SUERC-80016 (GU47827)	Estonia_BA.SG	Tartu, Vehendi 11, peripheral, square 4/d	Estonia	58.2186	26.1125	Shotgun	0.282999	291522	M
I2327	I2327	FH8, K10 B1	tooth (molar)	2019	NarasimhanPattersonScience2019	3056	1193-1019 calBCE (2910Â±20 BP, PSUAMS-4413)	Iran_IA_HajjiFiruz	Hajji Firuz	Iran	36.9944	45.4744	1240K	0.641309	487276	M
RISE408.SG	RISE408	#6	tooth	2015	AllentoftNature2015	3059	1209-1009 calBCE (2908Â±32 BP, UBA-27939)	Armenia_LBA.SG	Norabak	Armenia	40.15	45.86	Shotgun	0.106	117119	M
I12147	I12147	Grave 145, single burial, 566	petrous	2019	NarasimhanPattersonScience2019	3061	1207-1014 calBCE (2910Â±25 BP, PSUAMS-5426)	Pakistan_IA_Katelai	Swat Valley, Katelai	Pakistan	34.76584167	72.34913333	1240K	0.601535	430947	M
s19_V9_2.SG	V9	AI 5306: kogum 3	tooth (premolar)	2019	SaagCurrentBiology2019	3065	1220-1010 calBCE (2924Â±32 BP, Hela-2365)	Estonia_BA.SG	Harju, Joelahtme 7, cist	Estonia	59.4403	25.1349	Shotgun	0.403226	390127	M
s19_X10_1.SG	X10	AM?: L3	tooth (molar)	2019	SaagCurrentBiology2019	3070	1220-1020 calBCE (2926Â±28 BP, SUERC-80026 (GU47834)	Estonia_BA.SG	Harju, Lookese at Muuksi, cist C	Estonia	59.505	25.5281	Shotgun	0.188669	204714	M
M9984.SG	M9984	M9984	bone (long bone)	2019	SikoraNature2019	3070	1263-977 calBCE (2920Â±49 BP, UBA-34732)	Magadan_BA.SG	Ol'skaya	Russia	59.6	151	Shotgun	1.418644	870270	F
ULN003.A0101	ULN003.A0101	AT-921	Petrous	2020	JeongCell2020	3075	1412-1266 BCE	Mongolia_MLBA_Ulaanzuukh_SlabGrave	Ulaanzuukh	Mongolia	46.2841	111.768	1240K	..	..	F
ARS011.A0101	ARS011	2007-16	bone (long bone)	2018	JeongPNAS2018	3079	1278-979 calBCE (2930Â±50 BP, A-)	Mongolia_Khovsgol_LBA	Eastern Steppe, Khovsgol aimag, Arbulag sorum	Mongolia	49.657333	99.725944	1240k	0.108194	107144	M
I2656_published_d	I2656	GENSCOT25	petrous	2018	OlaldeNature2018	3080	1279-980 calBCE (2930Â±50 BP, GU-2762)	Scotland_LBA_published	Scotland, Longniddry, Grainfoot	Great Britain	55.97	-2.896	1240K	0.013	15271	M
I4295	I4295	KZ-KP-001, Ð¦Ð¼Ðº, ÐºÐ¿27390, 9Ð°	petrous	2019	NarasimhanPattersonScience2019	3084	1211-1056 calBCE (2935Â±20 BP, PSUAMS-2515)	Kazakhstan_LBA_Zevakinskiy	Zevakinskiy stone fence	Kazakhstan	50.2249	81.83678333	1240K	3.36	778826	M
BIL001.A0101	BIL001.A0101	AT-340	Tooth	2020	JeongCell2020	3086	1491-1278 BCE	Mongolia_Altai_MLBA	Biluutiin Am	Mongolia	49.3515	96.4015	1240K	..	..	F
ASH135	ASH135	N5.13.Burial 343 [ASH0059650]	..	2019	FeldmanScienceAdvances2019	3100	1200-1100 BCE	Israel_IA2_Ashkelon	Ashkelon	Israel	31.666667	34.566667	1240K	0.080714	82063	F
ASH087	ASH087	N5.24.Burial 260 [ASH0074895]	..	2019	FeldmanScienceAdvances2019	3100	1200-1100 BCE	Israel_IA2_Ashkelon	Ashkelon	Israel	31.666667	34.566667	1240K	0.198213	185158	M
I8570	I8570	ID6 (3.7)	tooth	2019	OlaldeScience2019	3100	1300-1000 BCE	Iberia_BA	Castell, Cabanes, TÃºmulo Mortorum	Spain	40.1425	0.1091666	1240K	0.232846	236532	M
ASH008	ASH008	N5.14.Burial 226 [ASH0027291]	..	2019	FeldmanScienceAdvances2019	3100	1258-1041 calBCE (2941Â±31 BP, MAMS-30688)	Israel_IA2_Ashkelon	Ashkelon	Israel	31.666667	34.566667	1240K	0.622724	402624	M
I10110	I10110	Tomsk_4376, inventory number 4376	petrous	2019	NarasimhanPattersonScience2019	3100	1400-900 BCE	Kazakhstan_MLBA_Fedorovo_Shoindykol	Shoendykol	Kazakhstan	50.82	75.6	1240K	3.756894	814690	F
RISE499.SG	RISE499	5909-5	tooth	2015	AllentoftNature2015	3100	1400-900 BCE	Russia_Karasuk.SG	Bystrovka	Russia	51.909	88.574	Shotgun	1.549	854012	F
RISE495.SG	RISE495	7332-175	tooth	2015	AllentoftNature2015	3100	1400-900 BCE	Russia_Karasuk.SG	Arban 1	Russia	52.954	90.187	Shotgun	4.394	1129596	M
RISE497.SG	RISE497	7332-188	tooth	2015	AllentoftNature2015	3100	1400-900 BCE	Russia_Karasuk_o.SG	Arban 1	Russia	52.954	90.187	Shotgun	9.086	1134584	F
ULN006.A0101	ULN006.A0101	AT-962	Petrous	2020	JeongCell2020	3100		Mongolia_MLBA_Ulaanzuukh_SlabGrave	Ulaanzuukh	Mongolia	46.2841	111.768	1240K	..	..	F
ULN007.A0101	ULN007.A0101	AT-883	Petrous	2020	JeongCell2020	3100		Mongolia_MLBA_Ulaanzuukh_SlabGrave	Ulaanzuukh	Mongolia	46.2841	111.768	1240K	..	..	M
ULN009.A0101	ULN009.A0101	AT-884	Petrous	2020	JeongCell2020	3100		Mongolia_MLBA_Ulaanzuukh_SlabGrave	Ulaanzuukh	Mongolia	46.2841	111.768	1240K	..	..	F
ULN010.A0101	ULN010.A0101	AT-964	Petrous	2020	JeongCell2020	3100		Mongolia_MLBA_Ulaanzuukh_SlabGrave	Ulaanzuukh	Mongolia	46.2841	111.768	1240K	..	..	F
SBG001.A0201	SBG001.A0201	AT-960	Tooth	2020	JeongCell2020	3107	1436-1284 BCE	Mongolia_Altai_MLBA	Shar Gobi-3 (Shar gov' 3)	Mongolia	47.06	91.8425	1240K	..	..	M
ULN015.A0101	ULN015.A0101	AT-824	Tooth	2020	JeongCell2020	3110	1439-1285 BCE	Mongolia_MLBA_Ulaanzuukh_SlabGrave	Ulaanzuukh	Mongolia	46.2841	111.768	1240K	..	..	F
s19_V14_2.SG	V14	AM 365: T4	tooth (premolar)	2019	SaagCurrentBiology2019	3115	1280-1050 calBCE (2966Â±29 BP, SUERC-44064 (GU29245)	Estonia_BA.SG	Harju, Toomani 5 at Muuksi, cist 1	Estonia	59.4972	25.5114	Shotgun	0.384443	376317	M
MJ-31.SG	MJ-31	151	..	2019	JarveCurrentBiology2019	3120	1281-1058 calBCE (2970Â±30 BP, Poz-)	Ukraine_Cimmerians_o1.SG	Dykyi Sad hillfort, "Citadel", Room â„–7 in the "Citadel"	Ukraine	46.9666667	32	Shotgun	0.169665	186078	M
BR2.SG	I1504	HUNG381, BR2	petrous	2014	GambaNatureCommunications2014	3140	1270-1110 calBCE (2769Â±24 BP, OxA-27859)	Hungary_LBA.SG	Ludas-Varju-Dulo	Hungary	47.82	19.95	Shotgun	19.164	1182644	M
I8193	I8193	G IV Grave B, Individual 1, DA-UDE0317-071	petrous	2019	NarasimhanPattersonScience2019	3150	1372-1027 calBCE (2964Â±45 BP, CEDAD-LTL12131A	Pakistan_IA_Gogdara	Swat Valley, Gogdara	Pakistan	34.74876389	72.30835833	1240K	0.846299	560056	F
I3769	I3769	BI-25	tooth	2019	NarasimhanPattersonScience2019	3150	1400-1000 BCE	Kazakhstan_LBA_Molaly	Talpaty II, Almaty, Karasu, Molaly Kurgan	Kazakhstan	43.37376667	76.5845	1240K	1.753	733200	F
ASH068	ASH068	38.74.L985 [ASH0074953]	..	2019	FeldmanScienceAdvances2019	3155	1285-1125 calBCE (2989Â±24 BP, MAMS-33790)	Israel_IA1_Ashkelon	Ashkelon	Israel	31.666667	34.566667	1240K	0.250589	222944	F
I1799	I1799	Grave 5, Individual 1 in a double burial, UDG53, DA-UDE0317-053	bone	2019	NarasimhanPattersonScience2019	3157	1491-922 calBCE [1044-922 calBCE (2830Â±20 BP, PSUAMS-2632), 1491-1231 calBCE (3098Â±45 BP, CEDAD-LTL13335A)]	Pakistan_IA_Udegram	Swat Valley, Udegram	Pakistan	34.74319444	72.31421667	1240K	3.638625	817478	M
ARS024.A0101	ARS024	2009-55	tooth	2018	JeongPNAS2018	3172	1385-1059 calBCE (2990Â±38 BP, A-)	Mongolia_Khovsgol_LBA	Eastern Steppe, Khovsgol aimag, Arbulag sorum	Mongolia	49.695556	99.778667	1240k	0.531992	406892	F
ARS007.B0101	ARS007	2007-9	tooth	2018	JeongPNAS2018	3172	1388-1055 calBCE (2991Â±48 BP, A-)	Mongolia_Khovsgol_LBA	Eastern Steppe, Khovsgol aimag, Arbulag sorum	Mongolia	49.689639	99.773611	1240k	1.624319	795186	M
ARS008.A0101	ARS008	2007-10	tooth	2018	JeongPNAS2018	3172	1389-1055 calBCE (2992Â±48 BP, A-)	Mongolia_Khovsgol_LBA	Eastern Steppe, Khovsgol aimag, Arbulag sorum	Mongolia	49.690444	99.773917	1240k	3.481693	924751	M
I2062	I2062	Tel Shadud L.112	petrous	2017	VanDenBrink2017	3197	1383-1111 calBCE (2990Â±35 BP, Poz-83506)	Israel_MLBA	Tel Shadud	Israel	..	..	1240K	1.148	621941	M
I1934_published	I1934	TelShadudL.126	tooth (molar)	2017	VanDenBrink2017	3200	1400-1100 BCE (based on other samples)	Israel_MLBA_published	Tel Shadud	Israel	..	..	1240K	0.028	31970	M
ASH066	ASH066	38.74.L1066 [ASH0074950]	..	2019	FeldmanScienceAdvances2019	3200	1372-1128 calBCE (2998Â±23 BP, MAMS-33789)	Israel_IA1_Ashkelon	Ashkelon	Israel	31.666667	34.566667	1240K	0.167507	161785	M
DA31.SG	DA31	NO_CGG#, Lchascehn t 199_16, Lchascehn t 199_16	..	2018	DamgaardNature2018	3200	1400-1100 BCE	Armenia_LchashenMetsamor.SG	Caucasus	Armenia	40.52027778	44.93083333	Shotgun	0.331	244088	M
ASH067	ASH067	38.74.L963 [ASH0074954]	..	2019	FeldmanScienceAdvances2019	3205	1379-1131 calBCE (3009Â±25 BP, MAMS-33792)	Israel_IA1_Ashkelon	Ashkelon	Israel	31.666667	34.566667	1240K	0.157958	154068	M
ASH2-3	ASH2-3	38.75.U386.B1871 [ASH0018456]	..	2019	FeldmanScienceAdvances2019	3206	1379-1133 calBCE (3013Â±21 BP, MAMS-31617)	Israel_IA1_Ashkelon	Ashkelon	Israel	31.666667	34.566667	1240K	0.07327	70987	F
I2653	I2653	GENSCOT22	petrous	2018	OlaldeNature2018	3211	1388-1133 calBCE (3019Â±26 BP, SUERC-75916)	Scotland_MBA	Scotland, Longniddry, Evergreen	Great Britain	55.98	-2.896	1240K	0.84	574585	M
I6900	I6900	Grave 3, Individual 1 in a single burial, DA-UDE0317-026	petrous	2019	NarasimhanPattersonScience2019	3213	1400-1126 calBCE (3018Â±45 BP, CEDAD-LTL13327A)	Pakistan_IA_Udegram	Swat Valley, Udegram	Pakistan	34.74319444	72.31421667	1240K	2.11586	764737	M
RISE175.SG	RISE175	barrow I grave 14:1	tooth	2015	AllentoftNature2015	3214	1395-1132 calBCE (3025Â±30 BP, OxA-28998)	Sweden_BA.SG	AbekÃ¥s 1	Sweden	55.397	13.6	Shotgun	0.104	111000	M
ULN005.A0102	ULN005.A0102	AT-769	Tooth	2020	JeongCell2020	3215	1562-1416 BCE	Mongolia_MLBA_Ulaanzuukh_SlabGrave	Ulaanzuukh	Mongolia	46.2841	111.768	1240K	..	..	F
ARS012.A0101	ARS012	2007-17	bone (long bone)	2018	JeongPNAS2018	3218	1410-1126 calBCE (3029Â±49 BP, A-)	Mongolia_Khovsgol_LBA	Eastern Steppe, Khovsgol aimag, Arbulag sorum	Mongolia	49.657361	99.726389	1240k	0.2793	255344	F
ARS014.B0101	ARS014	2007-22	tooth	2018	JeongPNAS2018	3220	1412-1127 calBCE (3033Â±49 BP, A-)	Mongolia_Khovsgol_LBA	Eastern Steppe, Khovsgol aimag, Arbulag sorum	Mongolia	49.6575	99.723667	1240k	0.355871	308364	F
ARS003.B0101	ARS003	2006-3	tooth	2018	JeongPNAS2018	3225	1421-1128 calBCE (3044Â±50 BP, A-)	Mongolia_Khovsgol_LBA	Eastern Steppe, Khovsgol aimag, Arbulag sorum	Mongolia	49.506111	99.69325	1240k	0.190507	172181	M
DA35.SG	DA35	NO_CGG#, Lchascehn t 211_46, Lchascehn t 211_46	..	2018	DamgaardNature2018	3227	1419-1135 calBCE (3050Â±42 BP, UBA-33655)	Armenia_LchashenMetsamor.SG	Caucasus	Armenia	40.52027778	44.93083333	Shotgun	1.583	774401	F
ARS017.A0101	ARS017	2007-25	bone (long bone)	2018	JeongPNAS2018	3229	1428-1130 calBCE (3052Â±50 BP, A-)	Mongolia_Khovsgol_LBA	Eastern Steppe, Khovsgol aimag, Arbulag sorum	Mongolia	49.657194	99.725778	1240k	1.629054	747762	F
ARS015.A0101	ARS015	2007-23	bone (long bone)	2018	JeongPNAS2018	3230	1429-1130 calBCE (3052Â±52 BP, A-)	Mongolia_Khovsgol_LBA	Eastern Steppe, Khovsgol aimag, Arbulag sorum	Mongolia	49.65725	99.725833	1240k	0.620442	467840	M
ARS025.A0101	ARS025	2009-58	tooth	2018	JeongPNAS2018	3231	1427-1134 calBCE (3056Â±46 BP, A-)	Mongolia_Khovsgol_LBA	Eastern Steppe, Khovsgol aimag, Arbulag sorum	Mongolia	49.683889	99.806333	1240k	0.162243	154467	M
I4787	I4787	KZ-UKZ-002, Grave (?) 1, KV E7,	petrous	2019	NarasimhanPattersonScience2019	3238	1379-1196 calBCE (3015Â±20 BP, PSUAMS-2614)	Kazakhstan_MLBA1_Taldysay	Aktobe, Koboda, Taldysay	Kazakhstan	48.2144	67.0205	1240K	4.599	792678	M
I9123	I9123	Armenoi 503 S-EVA 1263	..	2017	LazaridisNature2017	3240	1390-1190 BCE	Greece_Crete_Armenoi	Armenoi, Crete	Greece	35.45	24.16666667	1240K	0.041	45158	F
I12208	I12208	SRH-02	petrous	2019	OlaldeScience2019	3240	1368-1338 calBCE, 1322-1211 calBCE	Iberia_LBA_Cogotas	Valladolid, San RomÃ¡n de Hornija, La Requejada	Spain	41.459	-5.289	1240K	3.656066	860198	F
I12209	I12209	SRH-03	petrous	2019	OlaldeScience2019	3240	1368-1338 calBCE, 1322-1211 calBCE	Iberia_LBA_Cogotas	Valladolid, San RomÃ¡n de Hornija, La Requejada	Spain	41.459	-5.289	1240K	4.907739	899574	M
I6709	I6709	StPet38, collection 6095, burial place 1, grave 5g, individual 13	petrous	2019	NarasimhanPattersonScience2019	3244	1391-1196 calBCE (3025Â±25 BP, PSUAMS-2940)	Kazakhstan_LBA	East Kazakhstan region, Katon Karagai district, Ulâ€™ken Narym, Malaya Krasnoyarka	Kazakhstan	49.1244	84.3041	1240K	0.526188	435683	F
I6047	I6047	Tomsk_2124, inventory number 2124	petrous	2019	NarasimhanPattersonScience2019	3249	1384-1213 calBCE (3025Â±20 BP, PSUAMS-2917)	Russia_LBA_Priobrazhenka	Priobrazhenka 3	Russia	55.51	77.05	1240K	0.312	299441	M
I11542_published	I11542	Guruldek, Kurgan 1, Burial 2, right skeleton, female	petrous	2019	NarasimhanPattersonScience2019	3250	1500-1100 BCE	Kazakhstan_LBA_Guruldek_published	Guruldek	Kazakhstan	51.00611389	57.92825278	1240K	0.014346	21104	F
I9010	I9010	Galatas19	..	2017	LazaridisNature2017	3250	1400-1200 BCE	Greece_BA_Mycenaean	Peloponnese, Galatas Apatheia	Greece	37.501	23.451	1240K	0.379	242265	F
I9041	I9041	Galatas4	..	2017	LazaridisNature2017	3250	1400-1200 BCE	Greece_BA_Mycenaean	Peloponnese, Galatas Apatheia	Greece	37.501	23.451	1240K	1.558	417898	M
I10140	I10140	KZ-AKT-006, Object 7, kurgan 3, burial 1 (south)	tooth	2019	NarasimhanPattersonScience2019	3250	1400-1200 BCE	Kazakhstan_MLBA_Aktogai	Aktogai	Kazakhstan	46.96586667	80.03473333	1240K	1.03763	597074	M
I6675	I6675	StPet34, grave 16, Museum ID 7651-153	petrous	2019	NarasimhanPattersonScience2019	3250	1600-1000 BCE	Turkmenistan_LBA_Sumbar	Sumbar	Turkmenistan	37.9316	58.432537	1240K	0.985655	658949	M
I6668	I6668	StPet24, site II, grave 265, Museum ID 7651-136	petrous	2019	NarasimhanPattersonScience2019	3250	1600-1000 BCE	Turkmenistan_LBA_Parkhai	Parkhai II	Turkmenistan	38.348048	56.24543	1240K	2.461807	821527	F
RISE423.SG	RISE423	#21	tooth	2015	AllentoftNature2015	3257	1402-1211 calBCE (3038Â±32 BP, UBA-27944)	Armenia_MBA.SG	Nerquin Getashen	Armenia	40.14	45.26	Shotgun	0.642	383841	M
I2051	I2051	I2051, MG13, Marchenkova Gora, D13, Dolmen 13	tooth	2019	WangNatureCommunications2019	3260	1410-1210 BCE	Russia_Caucasus_LBA_Dolmen	North Caucasus, Marchenkova Gora	Russia	44.58333333	38.16666667	1240K	0.058151	65562	M
I2470_published	I2470	ES.3/4 - 1	tooth	2019	OlaldeScience2019	3271	1411-1231 calBCE (3060Â±30 BP, Beta-299307)	Iberia_BA_published	Basque Country, Alava, El Sotillo	Spain	42.57	-2.62	1240K	0.708	408097	M
I2574_published	I2574	NFC07151	tooth	2018	OlaldeNature2018	3272	1415-1228 calBCE (3065Â±36 BP, SUERC-62072)	Wales_EBA_published	Wales, North Wales, Llandudno, Great Orme	Great Britain	53.33	-3.84	1240K	0.072	77807	F
ARS013.A0101	ARS013	2007-18	bone (long bone)	2018	JeongPNAS2018	3275	1442-1208 calBCE (3074Â±49 BP, A-)	Mongolia_Khovsgol_LBA	Eastern Steppe, Khovsgol aimag, Arbulag sorum	Mongolia	49.6575	99.727556	1240k	0.137924	134259	F
I2654	I2654	GENSCOT23	petrous	2018	OlaldeNature2018	3278	1395-1261 calBCE (3074Â±29 BP, SUERC-75917)	Scotland_MBA	Scotland, Longniddry, Evergreen	Great Britain	55.98	-2.896	1240K	0.713	518165	F
I9006	I9006	Salamis31	..	2017	LazaridisNature2017	3287	1411-1262 calBCE (3067Â±25 BP, DEM-2905, MAMS-25209)	Greece_BA_Mycenaean	Agia Kyriaki, Salamis	Greece	37.966284	23.495244	1240K	1.387	361193	F
RISE496.SG	RISE496	7332-172	tooth	2015	AllentoftNature2015	3288	1414-1261 calBCE (3070Â±28 BP, OxA-31213)	Russia_Karasuk.SG	Arban 1	Russia	52.954	90.187	Shotgun	3.031	1014261	F
RISE494.SG	I3425	StPet80, collection 7332, individual 35	petrous	2015	AllentoftNature2015	3292	1416-1268 calBCE (3081Â±27 BP, OxA-31212)	Russia_Karasuk.SG	Sabinka 2	Russia	53.152	91.05	Shotgun	0.284	290320	M
I9033	I9033	Peristeria4	..	2017	LazaridisNature2017	3298	1416-1280 calBCE (3084Â±24 BP, DEM-2903, MAMS-25207)	Greece_BA_Mycenaean_Pylos	Pylos Tryfilia, Peloponnese	Greece	36.91666667	21.7	1240K	0.439	248912	F
Turlojiske5	Turlojiske5	Turlojiske5	..	2018	MittnikNatureCommunications2018	3300	2100-600 BCE	Lithuania_BA	TurlojiÅ¡kÄ—	Lithuania	..	..	1240K	0.055352	60338	M
I3493	I3493	S-EVA 26050	tooth	2019	OlaldeScience2019	3302	1420-1283 calBCE (3090Â±25 BP, PSUAMS-2072)	Iberia_BA_Cogotas	Salamanca, Aldeaseca de la Frontera, Tordillos	Spain	40.8586	-5.3518	1240K	0.347	288946	F
RISE21.SG	RISE21	barrow 4 central grave, N skeleton #1	tooth	2015	AllentoftNature2015	3304	1426-1281 calBCE (3092Â±29 BP, OxA-28047)	Denmark_BA.SG	Karlstrup	Denmark	55.55	12.209	Shotgun	0.023	26670	F
I2655	I2655	GENSCOT24	tooth	2018	OlaldeNature2018	3308	1442-1273 calBCE (3105Â±35 BP, SUERC-9172)	Scotland_MBA	Scotland, Pabbay Mor	Great Britain	58.23	-6.935	1240K	3.639	835188	M
RISE210.SG	RISE210	Cranium VI	tooth	2015	AllentoftNature2015	3312	1432-1292 calBCE (3105Â±28 BP, OxA-29654)	Sweden_BA.SG	Ã„ngamÃ¶llan	Sweden	55.997	14.104	Shotgun	0.046	50468	M
I7640	I7640	SB617A	petrous	2018	OlaldeNature2018	3316	1436-1296 calBCE (3100Â±30, SUERC-28349)	England_MBA	England, Cambridgeshire, Trumpington, Clay Farm	Great Britain	52.17839	0.122544	1240K	3.615529	801057	M
RISE512.SG	RISE512	6652-39	tooth	2015	AllentoftNature2015	3322	1446-1298 calBCE (3119Â±27 BP, OxA-31217)	Russia_Andronovo.SG	Kytmanovo	Russia	53.456	85.447	Shotgun	0.303	304204	M
ALA039	ALA039	44.85, Locus 15, AT 14466	petrous bone	2020	SkourtaniotietalCell2020	3325.5	3398-3253	Anatolia_Alalakh_MLBA	Tell Atchana/Alalakh	Turkey	36.2378	36.3847	1240K	0.628166	746835	F
I2458	I2458	85680_61231	petrous	2018	OlaldeNature2018	3340	1490-1290 calBCE (3122Â±34 BP, SUERC-49182)	England_MBA	England, Wiltshire, Amesbury Down	Great Britain	51.168023	-1.7725402	1240K	3.26	812721	F
RISE207.SG	RISE207	Cranium XII	tooth	2015	AllentoftNature2015	3348	1493-1302 calBCE (3130Â±27 BP, OxA-29651)	Sweden_BA.SG	Ã„ngamÃ¶llan	Sweden	55.997	14.104	Shotgun	0.017	19669	M
I1931	I1931	DL-Br-2, sample KZBR-2-012, individual 1	bone (phalanx)	2019	NarasimhanPattersonScience2019	3348	1495-1300 calBCE (3130Â±30 BP, Beta-391198)	Kazakhstan_MLBA_Dali	Byan Zherek, eastern spur, Dali	Kazakhstan	45.13237778	79.36439444	1240K	0.327	296774	F
I5364	I5364	SB583A	petrous	2018	OlaldeNature2018	3350	1600-1200 BCE	Wales_MBA	Wales, West Glamorgan, Culverhole Cave	Great Britain	51.537627	-4.211801	1240K	0.024	27760	F
RISE502.SG	RISE502	5909-4	tooth	2015	AllentoftNature2015	3351	1496-1306 calBCE (3140Â±27 BP, OxA-31214)	Russia_Karasuk.SG	Bystrovka	Russia	51.909	88.574	Shotgun	1.45	830467	F
I2573	I2573	GENSCOT21	petrous	2018	OlaldeNature2018	3352	1501-1302 calBCE (3144Â±37 BP, OxA-16486)	Scotland_MBA	Scotland, Longniddry, Evergreen	Great Britain	55.98	-2.896	1240K	0.913	611500	F
I12499	I12499	MOS308, Kokcha 3 1951, Grave N90, IE-60-8, 659	petrous	2019	NarasimhanPattersonScience2019	3358	1497-1318 calBCE (3145Â±25 BP, PSUAMS-5284)	Uzbekistan_BA_Kokcha	Kokcha 3	Uzbekistan	40.54	64.99	1240K	3.155089	805590	M
ALA001	ALA001	45.71, Locus 03-3017, Pail 257, Skeleton S04-9	petrous bone	2020	SkourtaniotietalCell2020	3360.5	3446-3275	Anatolia_Alalakh_MLBA	Tell Atchana/Alalakh	Turkey	36.2378	36.3847	1240K	0.610475	721123	M
ALA018	ALA018	42.29, 44, L. 237, AT 019127	petrous bone	2020	SkourtaniotietalCell2020	3361.5	3447-3276	Anatolia_Alalakh_MLBA	Tell Atchana/Alalakh	Turkey	36.2378	36.3847	1240K	0.569812	673554	M
RISE47.SG	RISE47	N 358 grave 3 skeleton 8	tooth	2015	AllentoftNature2015	3362	1499-1324 calBCE (3153Â±26 BP, OxA-28258)	Denmark_BA.SG	Sebber skole	Denmark	56.97	9.552	Shotgun	0.105	102112	M
esp005.SG	esp005	CL1	tooth	2018	ValdioseraPNAS2018	3370	1430-1410 BCE	Iberia_BA.SG	La Rioja, Cueva de los Lagos	Spain	..	..	Shotgun	1.774241	943381	M
ALA002	ALA002	45.71, Locus 03-3017, Pail 246, Skeleton S04-8	petrous bone	2020	SkourtaniotietalCell2020	3398.5	3446-3351	Anatolia_Alalakh_MLBA	Tell Atchana/Alalakh	Turkey	36.2378	36.3847	1240K	0.638415	753171	M
ALA020	ALA020	44.86, Locus 22, AT 15460	petrous bone	2020	SkourtaniotietalCell2020	3398.5	3452-3345	Anatolia_Alalakh_MLBA	Tell Atchana/Alalakh	Turkey	36.2378	36.3847	1240K	0.565477	672010	F
I4156	I4156	UZ-BST-004, Site 7, Grave 33 (1), 44-91	petrous	2019	NarasimhanPattersonScience2019	3400	1600-1300 BCE	Uzbekistan_BA_Bustan	Bustan	Uzbekistan	37.66666667	67	1240K	0.02	24080	M
I11025	I11025	UZ-BST-001, Site 4, Grave 37	petrous	2019	NarasimhanPattersonScience2019	3400	1600-1300 BCE	Uzbekistan_BA_Bustan	Bustan	Uzbekistan	37.66666667	67	1240K	0.023062	26490	F
I7569	I7569	596	petrous	2018	OlaldeNature2018	3400	1600-1300 BCE	England_MBA	England, Langtoft	Great Britain	52.696301	-0.34	1240K	0.048296	55212	F
I4899	I4899	UZ-BST-014, Site 5, Grave 11	petrous	2019	NarasimhanPattersonScience2019	3400	1600-1300 BCE	Uzbekistan_BA_Bustan	Bustan	Uzbekistan	37.66666667	67	1240K	0.069	77841	M
I11519	I11519	UZ-BST-013, Site 4, Grave 20	petrous	2019	NarasimhanPattersonScience2019	3400	1600-1300 BCE	Uzbekistan_BA_Bustan	Bustan	Uzbekistan	37.66666667	67	1240K	0.07936	86645	F
I4159	I4159	UZ-BST-007, Site 4, Grave 12	petrous	2019	NarasimhanPattersonScience2019	3400	1600-1300 BCE	Uzbekistan_BA_Bustan	Bustan	Uzbekistan	37.66666667	67	1240K	0.265	242409	M
I5605	I5605	UZ-BST-010, Site 7, Grave 84, 56-62	petrous	2019	NarasimhanPattersonScience2019	3400	1600-1300 BCE	Uzbekistan_BA_Bustan	Bustan	Uzbekistan	37.66666667	67	1240K	0.263	254447	F
VAD004	VAD004	E74	..	2019	OlaldeScience2019	3400	1700-1200 BCE [1673-1255 BCE (3479Â±209 BP, MADN-6392), associated pottery date]	Iberia_BA	Castilla y LeÃ³n, La Rioja, Valdescusa, HervÃ­as	Spain	42.419242	-3.484756	1240K	0.319468	280199	M
I4157	I4157	UZ-BST-005, Site 7, Grave 60, 56-63	petrous	2019	NarasimhanPattersonScience2019	3400	1600-1300 BCE	Uzbekistan_BA_Bustan	Bustan	Uzbekistan	37.66666667	67	1240K	0.293322	281113	M
I11026	I11026	UZ-BST-008, Site 7, Grave 84 (2), 58-20,	petrous	2019	NarasimhanPattersonScience2019	3400	1600-1300 BCE	Uzbekistan_BA_Bustan	Bustan	Uzbekistan	37.66666667	67	1240K	0.32537	290796	F
I7628	I7628	10423	petrous	2018	OlaldeNature2018	3400	1600-1300 BCE	England_MBA	England, Bedfordshire, Biddenham Loop	Great Britain	52.122402	-0.511365	1240K	0.522439	409042	M
I7572	I7572	8248	petrous	2018	OlaldeNature2018	3400	1600-1300 BCE	England_MBA	England, Cambridgeshire, Over, Over Narrows	Great Britain	52.346588	0.031827	1240K	1.200177	653485	M
I11521	I11521	UZ-BST-012, Site 4, Grave 41, 57-29	petrous	2019	NarasimhanPattersonScience2019	3400	1600-1300 BCE	Uzbekistan_BA_Bustan_o1	Bustan	Uzbekistan	37.66666667	67	1240K	1.541477	683196	F
I7573	I7573	410	petrous	2018	OlaldeNature2018	3400	1600-1300 BCE	England_MBA	England, Fordham	Great Britain	52.310608	0.386227	1240K	2.985658	709969	F
I7626	I7626	556	petrous	2018	OlaldeNature2018	3400	1600-1300 BCE	England_MBA	England, Bedfordshire, Biddenham Loop	Great Britain	52.122402	-0.511365	1240K	3.094021	768487	F
I7568	I7568	896	petrous	2018	OlaldeNature2018	3400	1600-1300 BCE	England_MBA	England, Cambridgeshire, Over, Over Narrows	Great Britain	52.346588	0.031827	1240K	3.795249	769990	F
I7580	I7580	425	petrous	2018	OlaldeNature2018	3400	1600-1300 BCE	England_MBA	England, Bedfordshire, Biddenham Loop	Great Britain	52.122402	-0.511365	1240K	3.993794	770757	F
I7571	I7571	8389	petrous	2018	OlaldeNature2018	3400	1600-1300 BCE	England_MBA	England, Cambridgeshire, Over, Over Narrows	Great Britain	52.346588	0.031827	1240K	3.489105	771850	M
I7578	I7578	2528	petrous	2018	OlaldeNature2018	3400	1600-1300 BCE	England_MBA	England, Bedfordshire, Biddenham Loop	Great Britain	52.122402	-0.511365	1240K	3.878426	775926	F
I7570	I7570	3043	petrous	2018	OlaldeNature2018	3400	1600-1300 BCE	England_MBA	England, Langtoft	Great Britain	52.696301	-0.34	1240K	2.960615	776537	M
I7577	I7577	1115	petrous	2018	OlaldeNature2018	3400	1600-1300 BCE	England_MBA	England, Bedfordshire, Biddenham Loop	Great Britain	52.122402	-0.511365	1240K	3.494553	778782	M
I7627	I7627	1327	petrous	2018	OlaldeNature2018	3400	1600-1300 BCE	England_MBA	England, Bedfordshire, Biddenham Loop	Great Britain	52.122402	-0.511365	1240K	4.199714	780131	F
I7576	I7576	1113	petrous	2018	OlaldeNature2018	3400	1600-1300 BCE	England_MBA	England, Bedfordshire, Biddenham Loop	Great Britain	52.122402	-0.511365	1240K	2.807235	785241	M
I7574	I7574	6036	petrous	2018	OlaldeNature2018	3400	1600-1300 BCE	England_MBA	England, Cambridgeshire, Trumpington, Clay Farm	Great Britain	52.17839	0.122544	1240K	4.208989	789405	F
I7575	I7575	1100	petrous	2018	OlaldeNature2018	3400	1600-1300 BCE	England_MBA	England, Bedfordshire, Biddenham Loop	Great Britain	52.122402	-0.511365	1240K	3.84103	804207	M
I1656	I1656	Kat16	petrous	2016	LazaridisNature2016	3402	1501-1402 calBCE (3168Â±27 BP, OxA-31674)	Armenia_MBA	Katnaghbiur 1	Armenia	40.377222	43.938333	1240K	3.507	830061	F
I6717	I6717	StPet58, collection 3390, individual 5	petrous	2019	NarasimhanPattersonScience2019	3402	1497-1406 calBCE (3160Â±20 BP, PSUAMS-4447)	Russia_MLBA_Krasnoyarsk_o	Krasnoyarsk Krai, near Orak Ulus, Orak burial place	Russia	55.1924	89.3053	1240K	4.139634	855416	M
ARS016.A0101	ARS016	2007-24	tooth	2018	JeongPNAS2018	3402	1606-1298 calBCE (3174Â±53 BP, A-)	Mongolia_Khovsgol_LBA	Eastern Steppe, Khovsgol aimag, Arbulag sorum	Mongolia	49.657222	99.726	1240k	3.568292	960718	M
I10111	I10111	Tomsk_4377, inventory number 4377	petrous	2019	NarasimhanPattersonScience2019	3404	1497-1410 calBCE (3165Â±20 BP, PSUAMS-6971)	Kazakhstan_MLBA_Fedorovo_Shoindykol	Shoendykol	Kazakhstan	50.82	75.6	1240K	4.669616	838551	M
I6667	I6667	StPet23, site I, grave 28, Museum ID 7651-1	petrous	2019	NarasimhanPattersonScience2019	3405	1497-1413 calBCE (3170Â±20 BP, PSUAMS-2998)	Turkmenistan_LBA_Parkhai_o	Parkhai I	Turkmenistan	38.348048	56.24543	1240K	2.499934	811059	F
UAA001.A0101	UAA001.A0101	AT-614	Tooth	2020	JeongCell2020	3421	1874-1631 BCE	Mongolia_MLBA_o	Ulaan Goviin Uzuur 2	Mongolia	47.0474	91.8396	1240K	..	..	M
I4313	I4313	UZ-JAR-005 , Jarkutan 4a-86, Grave 106, 44-20	petrous	2019	NarasimhanPattersonScience2019	3422	1513-1431 calBCE (3210Â±20 BP, PSUAMS-2517)	Uzbekistan_BA_Dzharkutan1	Dzharkutan	Uzbekistan	37.75	67	1240K	3.556	747332	F
I4257	I4257	UZ-DK-003, Dashti-Kozy 1985, Burial 12, 44-34, individual 1	petrous	2019	NarasimhanPattersonScience2019	3426	1518-1434 calBCE (3215Â±20 BP, PSUAMS-2510)	Tajikistan_BA_DashtiKozy	Dashty-Kozy	Tajikistan	39.44805556	68.03138889	1240K	3.354	755420	F
RISE493.SG	RISE493	7332-45	tooth	2015	AllentoftNature2015	3429	1531-1427 calBCE (3214Â±26 BP, OxA-31211)	Russia_Karasuk.SG	Sabinka 2	Russia	53.152	91.05	Shotgun	8.081	1145689	M
I4790	I4790	KZ-DJA-004, Oy-Dzhaylau 7a, Grave 7 (Construction 3)	petrous	2019	NarasimhanPattersonScience2019	3433	1527-1439 calBCE (3220Â±20 BP, PSUAMS-2547)	Kazakhstan_MLBA_OyDzhaylau	Oy-Dzhaylau III	Kazakhstan	42.68943333	73.11748333	1240K	4.334	851851	M
RISE523.SG	RISE523	Square E-7, N:14 (-26.5 cm), 2011	tooth	2015	AllentoftNature2015	3448	1598-1398 calBCE (3192Â±37 BP, OxA-31447)	Russia_Mezhovskaya.SG	Kapova cave	Russia	53.043	57.066	Shotgun	2.741	1024216	F
I8045	I8045	CV-Sep30.8	tooth	2019	OlaldeScience2019	3450	1700-1300 BCE	Iberia_MBA	Setabal, Casas Velhas	Portugal	38.1988	-9.2011	1240K	0.02856	32990	F
I4794	I4794	KZ-TAL-001, Taldysay 1, Grave N5, Central Kazakhstan Archaeology (project) 7.02 (?)	petrous	2019	NarasimhanPattersonScience2019	3450	1600-1400 BCE	Kazakhstan_MLBA2_Taldysay	Aktobe, Koboda, Taldysay	Kazakhstan	48.2144	67.0205	1240K	0.483	369196	M
I3082	I3082	SB 409B	petrous	2018	OlaldeNature2018	3455	1620-1390 calBCE (3157Â±25, NZA34643)	England_MBA	England, Dorset, Sixpenny Handley, Canada Farm	Great Britain	50.919204	-2.015441	1240K	1.267442	692741	M
I2472	I2472	ES.3/4 - 4	tooth	2019	OlaldeScience2019	3465	1605-1425 calBCE (3220Â±30 BP, Beta-299309)	Iberia_BA	Basque Country, Alava, El Sotillo	Spain	42.57	-2.62	1240K	0.138	145526	M
I2639	I2639	53535_25217	petrous	2018	OlaldeNature2018	3465	1600-1430 calBCE (3225Â±25 BP, NZA-32497)	England_MBA	England, Wiltshire, Amesbury Down	Great Britain	51.168023	-1.7725402	1240K	1.956	579584	F
DA231.SG	DA231	CGG_2_016405, Mitjurino, 24th april 1989, Mitjurino, 24th april 1989	..	2018	DamgaardNature2018	3468	1611-1425 calBCE (3225Â±43 BP, UBA-33602)	Kazakhstan_Andronovo.SG	Tian Shan, Central Steppe	Kazakhstan	52.49083333	76.83944444	Shotgun	0.582	390029	F
I6707	I6707	StPet36, collection 6037, individual 3, engraving 6, skeleton 9	petrous	2019	NarasimhanPattersonScience2019	3468	1596-1439 calBCE (3230Â±20 BP, PSUAMS-2978)	Kazakhstan_MLBA_Bylkyldak	Karaganda region, Bylkyldak	Kazakhstan	49.709894	73.882838	1240K	3.828264	831975	F
I7060	I7060	KZ-DJA-005, Oy-Dzhaylau 7, Grave 4	tooth (molar)	2019	NarasimhanPattersonScience2019	3473	1608-1437 calBCE (3235Â±25 BP, PSUAMS-3728)	Kazakhstan_MLBA_OyDzhaylau	Oy-Dzhaylau III	Kazakhstan	42.68943333	73.11748333	1240K	1.08389	662193	F
I0233	I0233	SVP13, Novosel'ki, kurgan 2, grave 4	bone (long bone)	2019	NarasimhanPattersonScience2019	3475	1850-1200 BCE	Russia_Srubnaya	Samara Oblast, Volga River Valley, Tatarstan oblast, forest-steppe zone, Novosel'ki	Russia	48.1	54.44	1240K	0.03	35413	M
I0423	I0423	SVP HB 31, Kurgan 2, grave 17	bone (long bone)	2015	MathiesonNature2015	3475	1850-1200 BCE	Russia_Srubnaya	Samara Oblast, Volga River Valley, Samara River, Barinovka I	Russia	52.54	50.5	1240K	0.485	412140	M
BOO002.A0101	BOO002	BOO72.1	tooth	2018	LamnidisNatureCommunications2018	3475	1400-1650 BCE (based on other dates at same site)	Russia_Bolshoy	Murmansk, Bolshoy Oleniy Ostrov	Russia	..	..	1240K	0.75012	537219	M
I0361	I0361	SVP9, Spiridonovka IV, kurgan 2, grave 5	bone (long bone)	2015	NarasimhanPattersonScience2019 (supplement of MathiesonNature2018)	3475	1850-1200 BCE	Russia_Srubnaya	Samara Oblast, Volga River Valley, Samara River, Spiridonovka IV	Russia	53.03	50.39	1240K	0.692967	550931	M
BOO006.A0101	BOO006	BOO72.15	tooth	2018	LamnidisNatureCommunications2018	3475	1400-1650 BCE (based on other dates at same site)	Russia_Bolshoy	Murmansk, Bolshoy Oleniy Ostrov	Russia	..	..	1240K	0.99568	602052	F
BOO003.A0101	BOO003	BOO72.4	tooth	2018	LamnidisNatureCommunications2018	3475	1400-1650 BCE (based on other dates at same site)	Russia_Bolshoy	Murmansk, Bolshoy Oleniy Ostrov	Russia	..	..	1240K	1.00643	609521	F
BOO005.A0101	BOO005	BOO72.10	tooth	2018	LamnidisNatureCommunications2018	3475	1400-1650 BCE (based on other dates at same site)	Russia_Bolshoy	Murmansk, Bolshoy Oleniy Ostrov	Russia	..	..	1240K	2.690273	717504	F
BOO004.A0101	BOO004	BOO72.7	tooth	2018	LamnidisNatureCommunications2018	3475	1400-1650 BCE (based on other dates at same site)	Russia_Bolshoy	Murmansk, Bolshoy Oleniy Ostrov	Russia	..	..	1240K	2.730692	777001	M
I4160	I4160	UZ-DK-004, Dashti-Kozy 1985, Burial 12, 44-35, individual 3	petrous	2019	NarasimhanPattersonScience2019	3475	1650-1400 BCE [context from radiocarbon dates of two other skeletons from the same graveyard]	Tajikistan_BA_DashtiKozy	Dashty-Kozy	Tajikistan	39.44805556	68.03138889	1240K	2.452	829426	F
I0359	I0359	SVP7, Spiridonovka IV, kurgan 1, grave 6	bone (long bone)	2015	NarasimhanPattersonScience2019 (supplement of MathiesonNature2018, which itself supplements MathiesonNature2015)	3475	1850-1200 BCE	Russia_Srubnaya	Samara Oblast, Volga River Valley, Samara River, Spiridonovka IV	Russia	53.03	50.39	1240K	2.202642	866715	F
I0422	I0422	SVP30, Barinovka I, kurgan 2, grave 24	bone (long bone)	2015	NarasimhanPattersonScience2019 (supplement of MathiesonNature2018)	3475	1850-1200 BCE	Russia_Srubnaya	Samara Oblast, Volga River Valley, Samara River, Barinovka I	Russia	52.54	50.5	1240K	2.297808	876789	F
I0232	I0232	SVP12, Novoselâ€™ki, kurgan 6, grave 1	bone (long bone)	2015	NarasimhanPattersonScience2019 (supplement of MathiesonNature2018)	3475	1850-1200 BCE	Russia_Srubnaya	Samara Oblast, Volga River Valley, Tatarstan oblast, forest-steppe zone, Novosel'ki	Russia	48.1	54.44	1240K	8.649537	1112239	M
OTTM_156	OTTM_156	OTTM_156	tooth	2019	MittnikScience2019	3476	1609-1442 calBCE (3241Â±28 BP, MAMS-21559)	Germany_Lech_MBA	Oberottmarshausen-Kiesgrube Lauter	Germany	48.22519	10.84977	1240k.and.shotgun.merge	0.159455	138644	M
I3763	I3763	CII-47, stone fencing 35, grave 1	tooth	2019	NarasimhanPattersonScience2019	3476	1609-1443 calBCE (3240Â±25 BP, PSUAMS-2502)	Kazakhstan_MLBA_Zevakinskiy	Zevakinskiy stone fence	Kazakhstan	50.2249	81.83678333	1240K	1.505	724973	M
I4791	I4791	KZ-DJA-006, Oy-Dzhaylau 7, Grave 5 (Construction 3)	petrous	2019	NarasimhanPattersonScience2019	3480	1609-1450 calBCE (3245Â±20 BP, PSUAMS-2548)	Kazakhstan_MLBA_OyDzhaylau	Oy-Dzhaylau III	Kazakhstan	42.68943333	73.11748333	1240K	0.116	123356	M
I4163	I4163	UZ-JAR-011, Jarkutan 4a 1975, Grave 211	petrous	2019	NarasimhanPattersonScience2019	3482	1611-1453 calBCE (3250Â±25 BP, PSUAMS-2112)	Uzbekistan_BA_Dzharkutan1	Dzharkutan	Uzbekistan	37.75	67	1240K	0.9	571489	F
I4783	I4783	KZ-KAZ-006, Kazakh Mys 2015, Area 3, Grave 1	petrous	2019	NarasimhanPattersonScience2019	3482	1610-1454 calBCE (3250Â±20 BP, PSUAMS-2612)	Kazakhstan_MLBA_KazakhMys	Kazakh Mys	Kazakhstan	46.94785	79.98808333	1240K	2.431	731426	M
ALA030	ALA030	45.44, Locus 105, AT 10669	petrous bone	2020	SkourtaniotietalCell2020	3484.5	3562-3407	Anatolia_Alalakh_MLBA	Tell Atchana/Alalakh	Turkey	36.2378	36.3847	1240K	0.663416	788986	F
I1851	I1851	SS7800-24, Ust-Bir IV, grave 28	bone (cranial)	2019	NarasimhanPattersonScience2019	3485	1611-1459 calBCE (3255Â±20 BP, PSUAMS-2436)	Russia_MLBA_Krasnoyarsk	Minusinsk Basin, Ust-Bir IV	Russia	54.17931667	91.57886667	1240K	0.495	404194	M
I4315	I4315	UZ-JAR-004, Jarkutan 4b-85, Grave 60	petrous	2019	NarasimhanPattersonScience2019	3487	1609-1465 calBCE (3255Â±15 BP, PSUAMS-2518)	Uzbekistan_BA_Dzharkutan1	Dzharkutan	Uzbekistan	37.75	67	1240K	3.011	732399	M
ALA017	ALA017	32.57, Locus 164, AT 10070	petrous bone	2020	SkourtaniotietalCell2020	3490	3564-3416	Anatolia_Alalakh_MLBA	Tell Atchana/Alalakh	Turkey	36.2378	36.3847	1240K	0.443081	528261	F
RISE416.SG	RISE416	#14	tooth	2015	AllentoftNature2015	3494	1643-1445 calBCE (3259Â±40 BP, UBA-27942)	Armenia_MBA.SG	Nerquin Getashen	Armenia	40.14	45.26	Shotgun	0.025	29391	M
I1977	I1977	ES.2/4-4	tooth	2019	OlaldeScience2019	3507	1660-1454 calBCE (3260Â±30 BP, Beta-299312)	Iberia_BA	Basque Country, Alava, El Sotillo	Spain	42.57	-2.62	1240K	0.106	116699	F
I1853	I1853	SS8993-10, Potroshilovo II, enclosure 7	bone (cranial)	2019	NarasimhanPattersonScience2019	3507	1611-1503 calBCE (3270Â±20 BP, PSUAMS-2437)	Russia_MLBA_Krasnoyarsk	Minusinsk Basin, Potroshilovo II	Russia	53.87313333	91.46046667	1240K	0.107	118752	M
I1828	I1828	SS7800-23, Ust-Bir IV, grave 26	bone (cranial)	2019	NarasimhanPattersonScience2019	3507	1611-1503 calBCE (3270Â±20 BP, PSUAMS-2960)	Russia_MLBA_Krasnoyarsk	Minusinsk Basin, Ust-Bir IV	Russia	54.17931667	91.57886667	1240K	0.115	125632	F
I4322	I4322	KZ-KAZ-005, Kazakh Mys 2015, Area 1, Grave 1	petrous	2019	NarasimhanPattersonScience2019	3507	1611-1503 calBCE (3270Â±20 BP, PSUAMS-2544)	Kazakhstan_MLBA_KazakhMys	Kazakh Mys	Kazakhstan	46.94785	79.98808333	1240K	0.841	518037	M
I1840	I1840	ES.2/4-1	tooth	2019	OlaldeScience2019	3507	1660-1454 calBCE (3260Â±30 BP, Beta-299302)	Iberia_BA	Basque Country, Alava, El Sotillo	Spain	42.57	-2.62	1240K	0.988	661465	M
I4789	I4789	KZ-DJA-001 + KZ-DJA-002, Oy-Dzhaylau 7, Construction 3, Grave 1, bones without skull	petrous	2019	NarasimhanPattersonScience2019	3508	1617-1498 calBCE (3270Â±25 BP, PSUAMS-2964)	Kazakhstan_MLBA_OyDzhaylau	Oy-Dzhaylau III	Kazakhstan	42.68943333	73.11748333	1240K	5.027272	848198	F
I1821	I1821	SS8993-8, Potroshilovo II, enclosure 5, grave 1	bone (cranial)	2019	NarasimhanPattersonScience2019	3509	1612-1506 calBCE (3275Â±20 BP, PSUAMS-2435)	Russia_MLBA_Krasnoyarsk	Minusinsk Basin, Potroshilovo II	Russia	53.87313333	91.46046667	1240K	0.477	417553	M
I6718	I6718	StPet64, collection 3864, individual 4	petrous	2019	NarasimhanPattersonScience2019	3509	1616-1501 calBCE (3275Â±25 BP, PSUAMS-3911)	Russia_MLBA_Krasnoyarsk	Krasnoyarsk Krai, near Orak Ulus, Orak burial place	Russia	55.1924	89.3053	1240K	3.933119	848573	M
I11214	I11214	138	petrous	2019	NarasimhanPattersonScience2019	3511	1613-1509 calBCE (3280Â±20 BP, PSUAMS-6984)	Russia_MLBA_Krasnoyarsk	Chumysh-Perekat-1	Russia	53.82419444	84.61233333	1240K	0.088378	97901	F
I11520	I11520	UZ-BST-015, Site 4, Grave 4, 57-27	petrous	2019	NarasimhanPattersonScience2019	3511	1613-1509 calBCE (3280Â±20 BP, PSUAMS-4605)	Uzbekistan_BA_Bustan_o2	Bustan	Uzbekistan	37.66666667	67	1240K	3.64891	783715	M
I10112	I10112	Tomsk_4379, inventory number 4379	petrous	2019	NarasimhanPattersonScience2019	3511	1613-1509 calBCE (3280Â±20 BP, PSUAMS-6929)	Kazakhstan_MLBA_Fedorovo_Shoendykol	Shoendykol	Kazakhstan	50.82	75.6	1240K	4.761182	844185	M
ALA016	ALA016	32.54, Locus 85, AT 017541	petrous bone	2020	SkourtaniotietalCell2020	3511.5	3567-3456	Anatolia_Alalakh_MLBA	Tell Atchana/Alalakh	Turkey	36.2378	36.3847	1240K	0.308999	368153	F
I4774	I4774	KZ-AKT-008, Object 7, Kurgan 4	petrous	2019	NarasimhanPattersonScience2019	3512	1615-1509 calBCE (3285Â±20 BP, PSUAMS-2608)	Kazakhstan_MLBA_Aktogai	Aktogai	Kazakhstan	46.96586667	80.03473333	1240K	4.541	801882	M
I4258	I4258	UZ-DK-001, Dashti-Kozy, 44-33, burial 15	petrous	2019	NarasimhanPattersonScience2019	3513	1620-1506 calBCE (3285Â±25 BP, PSUAMS-2121)	Tajikistan_BA_DashtiKozy	Dashty-Kozy	Tajikistan	39.44805556	68.03138889	1240K	3.235	758945	F
I2471	I2471	ES.3/4 - 2	tooth	2019	OlaldeScience2019	3514	1630-1497 calBCE (3280Â±30 BP, Beta-299311)	Iberia_BA	Basque Country, Alava, El Sotillo	Spain	42.57	-2.62	1240K	0.194826	197794	F
OTTM_151ind2_d	OTTM_151ind2	OTTM_151ind2	tooth	2019	MittnikScience2019	3514	1623-1504 calBCE (3288Â±27 BP, MAMS-21556)	Germany_Lech_MBA	Oberottmarshausen-Kiesgrube Lauter	Germany	48.22519	10.84977	1240k.and.shotgun.merge	0.130786	222578	F
I4332	I4332	VV3, Grave 2C	petrous	2018	MathiesonNature2018	3516	1618-1513 calBCE (3290Â±20 BP, PSUAMS-2258)	Croatia_MBA	Veliki Vanik	Croatia	43.194	17.344	1240K	3.228	730118	F
I4784	I4784	KZ-KUZ-001, Grave 46	petrous	2019	NarasimhanPattersonScience2019	3516	1618-1513 calBCE (3290Â±20 BP, PSUAMS-2613)	Kazakhstan_MLBA2_Kyzlbulak	Kyzyl Bulak 1	Kazakhstan	43.24655	77.813814	1240K	4.481	792744	M
I4773	I4773	KZ-AKT-002, Object 7, Burial enclosure 2, Grave 2	petrous	2019	NarasimhanPattersonScience2019	3516	1618-1513 calBCE (3290Â±20 BP, PSUAMS-2607)	Kazakhstan_MLBA_Aktogai	Aktogai	Kazakhstan	46.96586667	80.03473333	1240K	5.029	802159	M
ALA019	ALA019	32.57, Locus 247, AT 15878	petrous bone	2020	SkourtaniotietalCell2020	3518	3575-3461	Anatolia_Alalakh_MLBA_outlier	Tell Atchana/Alalakh	Turkey	36.2378	36.3847	1240K	0.616156	733730	F
I1852	I1852	SS7800-9, Ust-Bir IV, grave 10	bone	2019	NarasimhanPattersonScience2019	3521	1623-1518 calBCE (3295Â±20 BP, PSUAMS-2865)	Russia_MLBA_Krasnoyarsk	Minusinsk Basin, Ust-Bir IV	Russia	54.17931667	91.57886667	1240K	0.363	326313	F
ASH029	ASH029	50.58.LF424.Burial 110	..	2019	FeldmanScienceAdvances2019	3522	1622-1521 calBCE (3296Â±18 BP, MAMS-30689)	Israel_LBA_Ashkelon	Ashkelon	Israel	31.666667	34.566667	1240K	0.124017	111838	F
I4331	I4331	VV1, Grave 2A	petrous	2018	MathiesonNature2018	3526	1631-1521 calBCE (3305Â±20 BP, PSUAMS-2257)	Croatia_MBA	Veliki Vanik	Croatia	43.194	17.344	1240K	3.141	725669	M
I8567	I8567	C.E.-1, 92.11	tooth	2019	OlaldeScience2019	3530	1730-1430 BCE	Iberia_BA	Coveta Empareta	Spain	38.762271	-0.586981	1240K	0.145333	159270	M
I4321	I4321	KZ-KAZ-003, Kazakh Mys 2015, Area 6, Grave 1	petrous	2019	NarasimhanPattersonScience2019	3534	1640-1527 calBCE (3310Â±20 BP, PSUAMS-2962)	Kazakhstan_MLBA_KazakhMys	Kazakh Mys	Kazakhstan	46.94785	79.98808333	1240K	3.651	737799	F
I4265	I4265	KZ-AKT-003, Object 7, Burial enclosure 2, Grave 3	petrous	2019	NarasimhanPattersonScience2019	3534	1640-1527 calBCE (3310Â±20 BP, PSUAMS-2511)	Kazakhstan_MLBA_Aktogai	Aktogai	Kazakhstan	46.96586667	80.03473333	1240K	3.964	804977	M
MonteGato104.SG	MonteGato104	MG104	petrous	2017	MartinianoPLoSGenetics2017	3535	1740-1430 calBCE [1640-1430 calBCE (3260Â±50, Sac-2573), 1740-1545 calBCE (3360Â±30 BP, Beta-318379)]	Iberia_MBA.SG	Monte do Gato de Cima 3	Portugal	..	..	Shotgun	1.167729	739513	M
I11027	I11027	UZ-BST-002, Site 7, Grave 33 (2), 44-92	petrous	2019	NarasimhanPattersonScience2019	3542	1662-1521 calBCE (3315Â±25 BP, PSUAMS-6198)	Uzbekistan_BA_Bustan	Bustan	Uzbekistan	37.66666667	67	1240K	2.414842	757100	M
OTTM_142_d	OTTM_142	OTTM_142	tooth	2019	MittnikScience2019	3543	1682-1504 calBCE (3309Â±37 BP, MAMS-21554)	Germany_Lech_MBA	Oberottmarshausen-Kiesgrube Lauter	Germany	48.22519	10.84977	1240k.and.shotgun.merge	0.010555	56011	F
I1836	I1836	CG-13-Ind2	tooth	2019	OlaldeScience2019	3544	1682-1505 calBCE (3310Â±35 BP, Poz-83482)	Iberia_BA	Barcelona, Cova del Gegant	Spain	41.223	1.77416	1240K	0.316	289553	M
VAD003	VAD003	E69	..	2019	OlaldeScience2019	3550	1700-1500 BCE [1689-1528 BCE (3330Â±30 BP, Beta-479536), associated date]	Iberia_BA	Castilla y LeÃ³n, La Rioja, Valdescusa, HervÃ­as	Spain	42.419242	-3.484756	1240K	0.038698	33922	F
VAD002	VAD002	E47	..	2019	OlaldeScience2019	3550	1700-1500 BCE [1689-1528 BCE (3330Â±30 BP, Beta-479536), associated date]	Iberia_BA	Castilla y LeÃ³n, La Rioja, Valdescusa, HervÃ­as	Spain	42.419242	-3.484756	1240K	0.104743	96050	M
RISE480.SG	RISE480	ID 1039/1550 Q1 (P24)	bone	2015	AllentoftNature2015	3550	1700-1500 BCE	Hungary_MBA_Vatya.SG	Erd 4	Hungary	47.341	18.896	Shotgun	0.148	153887	F
ValeOuro10207.SG	ValeOuro10207	VO10207	petrous	2017	MartinianoPLoSGenetics2017	3550	1800-1400 BCE	Iberia_MBA.SG	Monte do Vale do Ouro 2	Portugal	..	..	Shotgun	0.247264	254645	F
ASH034	ASH034	50.58.F423.Burial 128	..	2019	FeldmanScienceAdvances2019	3550	1700-1500 BCE	Israel_LBA_Ashkelon	Ashkelon	Israel	31.666667	34.566667	1240K	0.375484	302850	F
I4559	I4559	GC.2.127.n147	tooth	2019	OlaldeScience2019 (the correct coverage is shown here but is underreported in Table S1 of the publication)	3550	1700-1500 BCE	Iberia_BA	Tarragona, Galls Carboners	Spain	41.2916	1.0638	1240K	0.389425	358175	M
TV32032extra.SG	TV32032extra	TV32032	petrous	2017	MartinianoPLoSGenetics2017	3550	1800-1400 BCE	Iberia_MBA.SG	Torre Velha 3	Portugal	..	..	Shotgun	0.86101	664207	M
TV3831.SG	TV3831	TV3831	petrous	2017	MartinianoPLoSGenetics2017	3550	1800-1400 BCE	Iberia_MBA.SG	Torre Velha 3	Portugal	..	..	Shotgun	0.981257	725249	M
I4560	I4560	GC.2.132.n152	tooth	2019	OlaldeScience2019 (the correct coverage is shown here but is underreported in Table S1 of the publication)	3550	1700-1500 BCE	Iberia_BA	Tarragona, Galls Carboners	Spain	41.2916	1.0638	1240K	2.704637	871169	F
RISE500.SG	RISE500	6652-38	tooth	2015	AllentoftNature2015	3550	1700-1500 BCE	Russia_Andronovo.SG	Kytmanovo	Russia	53.456	85.447	Shotgun	1.818	871809	F
I4561	I4561	GC.2.135.n155	tooth	2019	OlaldeScience2019 (the correct coverage is shown here but is underreported in Table S1 of the publication)	3550	1700-1500 BCE	Iberia_BA	Tarragona, Galls Carboners	Spain	41.2916	1.0638	1240K	2.568995	894637	F
mur002.SG	mur002	Square 143, Burial 1	..	2018	KrzewinskaScienceAdvances2018	3552	1683-1521 calBCE (3320Â±30 BP, Beta-497471)	Russia_Srubnaya_Alakul.SG	Republic of Bashkorstan, Near Usmanovo Village, Muradym 8	Russia	..	..	Shotgun	0.033088	39234	M
OTTM_87_d	OTTM_87	OTTM_87	tooth	2019	MittnikScience2019	3552	1687-1517 calBCE (3324Â±34 BP, MAMS-21544)	Germany_Lech_MBA	Oberottmarshausen-Kiesgrube Lauter	Germany	48.22519	10.84977	1240k.and.shotgun.merge	0.017062	65490	F
RISE471.SG	RISE471	burial 1	tooth	2015	AllentoftNature2015	3555	1691-1519 calBCE (3330Â±29, OxA-32104)	Germany_BA.SG	Untermeitingen	Germany	48.17	10.814	Shotgun	0.101	114375	M
I3788	I3788	BI (XIII-XI BCE) No21	tooth	2019	NarasimhanPattersonScience2019	3558	1683-1532 calBCE (3330Â±20 BP, PSUAMS-2499)	Kazakhstan_MLBA_OyDzhaylau	Oy-Dzhaylau III	Kazakhstan	42.68943333	73.11748333	1240K	0.339	302934	M
I1856	I1856	SS8993-9, Potroshilovo II, enclosure 5, grave 3	bone (cranial)	2019	NarasimhanPattersonScience2019	3558	1685-1531 calBCE (3330Â±25 BP, PSUAMS-2067)	Russia_MLBA_Krasnoyarsk	Minusinsk Basin, Potroshilovo II	Russia	53.87313333	91.46046667	1240K	1.642	717312	M
I7411	I7411	UZ-JAR-007, Jarkutan 4a 1976, Grave 384	petrous	2019	NarasimhanPattersonScience2019	3560	1686-1534 calBCE (3335Â±20 BP, PSUAMS-3227)	Uzbekistan_BA_Dzharkutan1	Dzharkutan	Uzbekistan	37.75	67	1240K	1.253612	719490	F
I4264	I4264	KZ-AKT-001, Object 7, Burial enclosure 2, Grave 1	petrous	2019	NarasimhanPattersonScience2019	3560	1691-1528 calBCE (3335Â±30 BP, PSUAMS-2124)	Kazakhstan_MLBA_Aktogai	Aktogai	Kazakhstan	46.96586667	80.03473333	1240K	4.246	806683	F
RISE503.SG	RISE503	6652-41	tooth	2015	AllentoftNature2015	3569	1727-1511 calBCE (3328Â±38 BP, OxA-31445)	Russia_Andronovo.SG	Kytmanovo	Russia	53.456	85.447	Shotgun	0.879	653791	F
OTTM_165_d	OTTM_165	OTTM_165	tooth	2019	MittnikScience2019	3585	1735-1535 calBCE (3349Â±29 BP, MAMS-21561)	Germany_Lech_MBA	Oberottmarshausen-Kiesgrube Lauter	Germany	48.22519	10.84977	1240k.and.shotgun.merge	0.008795	17852	F
rath3.SG	rath3	rath3	petrous	2016	CassidyPNAS2016	3585	1736-1534 calBCE (3354Â±28 BP, UBA-8706)	Ireland_BA.SG	Rathlin Island, County Antrim	Ireland	55.292132	-6.191685	Shotgun	0.838	673050	M
I3864	I3864	DI No 59, Kurgan 4, Grave 3 or 4	tooth	2019	NarasimhanPattersonScience2019	3587	1728-1546 calBCE (3345Â±20 BP, PSUAMS-3183)	Kazakhstan_MLBA_Solyanka	Solyanka Vodokhranilische, West Kazakhstan	Kazakhstan	..	..	1240K	0.517	379892	F
I6716	I6716	StPet55, collection 6141, individual 12	petrous	2019	NarasimhanPattersonScience2019	3587	1740-1534 calBCE [1740-1614 calBCE (3370Â±25 BP, PSUAMS-3910), 1686-1534 calBCE (3335Â±20 BP, PSUAMS-4254)]	Russia_MLBA_Krasnoyarsk	Krasnoyarsk Krai, near Orak Ulus, Orak burial place	Russia	55.1924	89.3053	1240K	4.149442	832816	F
OTTM_151ind1_d	OTTM_151ind1	OTTM_151ind1	tooth	2019	MittnikScience2019	3592	1749-1535 calBCE (3370Â±38 BP, MAMS-21555)	Germany_Lech_MBA	Oberottmarshausen-Kiesgrube Lauter	Germany	48.22519	10.84977	1240k.and.shotgun.merge	0.023164	42180	F
kzb001.SG	kzb001	Kurgan 4, Burial 2	..	2018	KrzewinskaScienceAdvances2018	3594	1742-1546 calBCE (3360Â±30 BP, Beta-451578)	Russia_Srubnaya_Alakul.SG	Republic of Bashkorstan, Near Usmanovo village, Kazburun 1	Russia	..	..	Shotgun	0.186713	200323	F
VAD005	VAD005	E77	..	2019	OlaldeScience2019	3594	1742-1546 BCE (3360Â±30 BP, Beta-479535)	Iberia_BA	Castilla y LeÃ³n, La Rioja, Valdescusa, HervÃ­as	Spain	42.419242	-3.484756	1240K	0.562692	391791	M
I1982	I1982	Ondarre	..	2019	OlaldeScience2019	3595	1680-1610 calBCE (Beta-350136)	Iberia_BA	Ondarre	Spain	42.9933	-2.11339	1240K	0.013496	15788	F
I6048	I6048	Tomsk_2125, inventory number 2125	petrous	2019	NarasimhanPattersonScience2019	3596	1729-1563 calBCE (3350Â±20 BP, PSUAMS-2918)	Russia_MLBA_Priobrazhenka	Priobrazhenka 3	Russia	55.51	77.05	1240K	0.025226	29317	F
I4566	I4566	KZ-KAN-004, Kairan I, Enclosure 7a, Grave 2	tooth (molar)	2019	NarasimhanPattersonScience2019	3596	1729-1563 calBCE (3350Â±20 BP, PSUAMS-2991)	Kazakhstan_MLBA_Kairan_o	Kairan	Kazakhstan	48.74175	76.99573333	1240K	0.328	307396	F
I1775	I1775	GOM245	tooth	2018	OlaldeNature2018	3597	1693-1600 calBCE (3344Â±27 BP, OxA-14308)	Wales_C_EBA	Wales, North Wales, Llandudno, Great Orme	Great Britain	53.33	-3.84	1240K	0.495	410642	M
I10940	I10940	121	petrous (CBD)	2019	OlaldeScience2019	3600	1900-1400 BCE	Gibraltar_BA	Bray Cave	Gibraltar	36.132004	-5.343773	1240K	0.028457	32841	M
I3486	I3486	S-EVA 26078	tooth	2019	OlaldeScience2019	3600	2100-1200 BCE	Iberia_BA	Alicante, Villena, Cabezo Redondo	Spain	38.6314	-0.8615	1240K	0.039	45898	M
I3488	I3488	S-EVA 22926	tooth	2019	OlaldeScience2019	3600	2100-1200 BCE	Iberia_BA	Alicante, Villena, Cabezo Redondo	Spain	38.6314	-0.8615	1240K	0.072	81914	M
I3491	I3491	S-EVA 26054	tooth	2019	OlaldeScience2019	3600	2100-1200 BCE	Iberia_BA_Cogotas	Madrid, LeganÃ©s, Fuente la Mora	Spain	40.3321	-3.7688	1240K	0.081	90484	F
I3492	I3492	S-EVA 26043	tooth	2019	OlaldeScience2019	3600	2100-1200 BCE	Iberia_BA_Cogotas	Salamanca, Aldeaseca de la Frontera, Tordillos	Spain	40.8586	-5.3518	1240K	0.123808	137831	M
I3490	I3490	S-EVA 9674	tooth	2019	OlaldeScience2019	3600	2100-1200 BCE	Iberia_BA_Cogotas	Burgos, La Horra	Spain	41.7412	-3.8744	1240K	0.21	212012	F
I10939	I10939	119	petrous (CBD)	2019	OlaldeScience2019	3600	1900-1400 BCE	Gibraltar_BA	Bray Cave	Gibraltar	36.132004	-5.343773	1240K	0.388301	336204	M
I10941	I10941	120	petrous (CBD)	2019	OlaldeScience2019	3600	1900-1400 BCE	Gibraltar_BA	Bray Cave	Gibraltar	36.132004	-5.343773	1240K	0.658517	438556	M
I3391	I3391	StPet59, collection 3390, individual 6	petrous	2019	NarasimhanPattersonScience2019	3600	1900-1400 BCE	Russia_MLBA_Krasnoyarsk	Krasnoyarsk Krai, near Orak Ulus, Orak burial place	Russia	55.1924	89.3053	1240K	1.932	774254	M
I3392	I3392	StPet60, collection 3390, individual 7	petrous	2019	NarasimhanPattersonScience2019	3600	1900-1400 BCE	Russia_MLBA_Krasnoyarsk	Krasnoyarsk Krai, near Orak Ulus, Orak burial place	Russia	55.1924	89.3053	1240K	2.188	777732	M
I3396	I3396	StPet65, collection 3864, individual 5	petrous	2019	NarasimhanPattersonScience2019	3600	1900-1400 BCE	Russia_MLBA_Krasnoyarsk	Krasnoyarsk Krai, near Orak Ulus, Orak burial place	Russia	55.1924	89.3053	1240K	3.483	789432	M
I3390	I3390	StPet57, collection 3390, individual 2	petrous	2019	NarasimhanPattersonScience2019	3600	1900-1400 BCE	Russia_MLBA_Krasnoyarsk	Krasnoyarsk Krai, near Orak Ulus, Orak burial place	Russia	55.1924	89.3053	1240K	3.367	792629	F
I3395	I3395	StPet63, collection 3864, individual 3	petrous	2019	NarasimhanPattersonScience2019	3600	1900-1400 BCE	Russia_MLBA_Krasnoyarsk	Krasnoyarsk Krai, near Orak Ulus, Orak burial place	Russia	55.1924	89.3053	1240K	3.779	801039	F
I3394	I3394	StPet62, collection 3864, individual 2	petrous	2019	NarasimhanPattersonScience2019	3600	1900-1400 BCE	Russia_MLBA_Krasnoyarsk	Krasnoyarsk Krai, near Orak Ulus, Orak burial place	Russia	55.1924	89.3053	1240K	2.759	811090	M
I3389	I3389	StPet56, collection 3390, individual 4	petrous	2019	NarasimhanPattersonScience2019	3600	1900-1400 BCE	Russia_MLBA_Krasnoyarsk	Krasnoyarsk Krai, near Orak Ulus, Orak burial place	Russia	55.1924	89.3053	1240K	4.6	822898	M
I6470	I6470	RISE912	tooth	2019	OlaldeScience2019	3601	1753-1549 calBCE (3375Â±35 BP, Poz-49177)	Iberia_BA	Ciempozuelos, Burgos, Virgazal	Spain	..	..	1240K	1.132	687251	M
mur001.SG	mur001	Square 21, Burial 2	..	2018	KrzewinskaScienceAdvances2018	3604	1700-1607 calBCE (3360Â±30 BP, Beta-497470)	Russia_Srubnaya_Alakul.SG	Republic of Bashkorstan, Near Usmanovo Village, Muradym 8	Russia	..	..	Shotgun	0.06748	76857	F
I3487	I3487	S-EVA 26688	tooth	2019	OlaldeScience2019	3626	1734-1617 calBCE (3365Â±20 BP, PSUAMS-2161)	Iberia_BA	Alicante, Villena, Cabezo Redondo	Spain	38.6314	-0.8615	1240K	0.077	87652	M
I3860	I3860	BI No 20, Grave 24, Section D-4	tooth	2019	NarasimhanPattersonScience2019	3626	1734-1617 calBCE (3365Â±20 BP, PSUAMS-2492)	Kazakhstan_MLBA_OyDzhaylau_o	Oy-Dzhaylau III	Kazakhstan	42.68943333	73.11748333	1240K	0.264	238218	M
AITI_98	AITI_98	AITI_98	tooth	2019	MittnikScience2019	3628	1742-1613 calBCE (3370Â±27 BP, MAMS-21592)	Germany_Lech_EBA	Kleinaitingen-Gewerbegebiet Nord	Germany	48.22281	10.84499	1240k.and.shotgun.merge	0.402646	336848	M
RISE247.SG	RISE247	ID 3437	bone	2015	AllentoftNature2015	3629	1746-1611 calBCE (3372Â±29 BP, OxA-29769)	Hungary_MBA_Vatya.SG	SzÃ¡zhalombatta-FÃ¶ldvÃ¡r	Hungary	47.327	18.962	Shotgun	0.273	233887	M
I4312	I4312	UZ-JAR-001, Jarkutan 4a 1976, Grave 401	petrous	2019	NarasimhanPattersonScience2019	3629	1736-1621 calBCE (3370Â±20 BP, PSUAMS-2516)	Uzbekistan_BA_Dzharkutan1	Dzharkutan	Uzbekistan	37.75	67	1240K	1.89	662617	F
I4782	I4782	KZ-KAZ-004, Kazakh Mys 2015, Area 6, Grave 1	petrous	2019	NarasimhanPattersonScience2019	3629	1736-1621 calBCE (3370Â±20 BP, PSUAMS-2915)	Kazakhstan_MLBA_KazakhMys	Kazakh Mys	Kazakhstan	46.94785	79.98808333	1240K	4.271	771240	F
I2464	I2464	62260_39	bone (long bone)	2018	OlaldeNature2018	3630	1750-1610 calBCE (3379Â±30 BP, NZA-28700)	England_C_EBA	England, Wiltshire, Boscombe Airfield	Great Britain	51.15	-1.75	1240K	0.046	52649	M
I8506	I8506	MOS309, 1955, Kokcha 3 1955, Grave N77, IE-60-I9	petrous (CBD)	2019	NarasimhanPattersonScience2019	3631	1738-1623 calBCE (3375Â±20 BP, PSUAMS-5275)	Uzbekistan_BA_Kokcha	Kokcha 3	Uzbekistan	40.54	64.99	1240K	0.707453	551548	M
I4562	I4562	GC.2.138.n158	tooth	2019	OlaldeScience2019	3631	1738-1623 calBCE (3375Â±20 BP, PSUAMS-3191)	Iberia_BA	Tarragona, Galls Carboners	Spain	41.2916	1.0638	1240K	2.395	714863	F
I11538_published	I11538	Chanchar, Kurgan 2, Burial 1	petrous	2019	NarasimhanPattersonScience2019	3631	1738-1623 calBCE (3375Â±20 BP, PSUAMS-5722)	Kazakhstan_Chanchar_MBA_published	Chanchar	Kazakhstan	50.66865833	57.71856944	1240K	3.568355	733397	F
ALA011	ALA011	45.44, Locus 146, AT 18960	petrous bone	2020	SkourtaniotietalCell2020	3632.5	3691-3574	Anatolia_Alalakh_MLBA	Tell Atchana/Alalakh	Turkey	36.2378	36.3847	1240K	0.58006	684768	M
ATP9.SG	ATP9	ATP9	..	2015	GuntherPNAS2015	3634	1750-1618 calBCE (3390Â±30 BP, Beta-386395)	Iberia_BA.SG	El Portalon Cave, Sierra de Atapuerca	Spain	42.3525	-3.518333333	Shotgun	0.461	430551	F
I4323	I4323	KZ-KUZ-002, Kyzylbulak 1, burial 45	petrous	2019	NarasimhanPattersonScience2019	3634	1741-1627 calBCE (3385Â±20 BP, PSUAMS-2963)	Kazakhstan_MLBA1_Kyzlbulak	Kyzyl Bulak 1	Kazakhstan	43.24655	77.813814	1240K	3.501	730820	F
I3997	I3997	LLBE-30593	tooth	2019	OlaldeScience2019	3635	1760-1610 calBCE (3400Â±40 BP, Beta-195318)	Iberia_BA	Valencia, Paterna, Lloma de BetxÃ­	Spain	35.26798	-0.509749	1240K	2.473003	979277	M
ALA026	ALA026	45.44, Locus 70, AT 6931	petrous bone	2020	SkourtaniotietalCell2020	3636	3694-3578	Anatolia_Alalakh_MLBA	Tell Atchana/Alalakh	Turkey	36.2378	36.3847	1240K	0.819454	958886	M
RISE505.SG	RISE505	6652-42	tooth	2015	AllentoftNature2015	3636	1746-1626 calBCE (3391Â±27 BP, OxA-31216)	Russia_Andronovo.SG	Kytmanovo	Russia	53.456	85.447	Shotgun	5.277	1122100	F
ALA014	ALA014	45.45, Locus 8, AT 8836	petrous bone	2020	SkourtaniotietalCell2020	3636.5	3693-3580	Anatolia_Alalakh_MLBA	Tell Atchana/Alalakh	Turkey	36.2378	36.3847	1240K	0.537027	635819	M
I4567_published	I4567	KZ-KAN-006	tooth (molar)	2019	NarasimhanPattersonScience2019	3637	1743-1631 calBCE (3390Â±20 BP, PSUAMS-2545)	Kazakhstan_MLBA_Kairan_published	Kairan	Kazakhstan	48.74175	76.99573333	1240K	0.183085	195944	M
I2163	I2163	Merich2, Burial Mound N1; individual N5	petrous	2018	MathiesonNature2018	3638	1750-1625 calBCE (3400Â±30 BP, Beta-432796)	Bulgaria_MLBA	Merichleri, Kairyaka necropolis	Bulgaria	42.132897	25.496288	1240K	4.106	825494	M
I5516	I5516	Doune, cist with two Food Vessels and miniature battle axehead	petrous	2018	OlaldeNature2018	3640	1750-1630 calBCE (3400Â±35, SUERC-2869)	Scotland_C_EBA	Scotland, Doune, Perth and Kinross	Great Britain	56.192656	-4.057702	1240K	0.261	246356	M
I4568	I4568	KZ-KAR-006, Kairan I, Enclosure 11, Grave 3	tooth	2019	NarasimhanPattersonScience2019	3641	1745-1636 calBCE (3395Â±20 BP, PSUAMS-2546)	Kazakhstan_MLBA_Kairan	Kairan	Kazakhstan	48.74175	76.99573333	1240K	0.199563	208845	M
I4779	I4779	KZ-KAR005, Kairan I, Enclosure 11, Grave 3	petrous	2019	NarasimhanPattersonScience2019	3641	1745-1636 calBCE (3395Â±20 BP, PSUAMS-2939)	Kazakhstan_MLBA_Kairan	Kairan	Kazakhstan	48.74175	76.99573333	1240K	2.395	727580	F
I6793	I6793	Tomsk_4346, inventory number 4346	petrous	2019	NarasimhanPattersonScience2019	3641	1745-1636 calBCE (3395Â±20 BP, PSUAMS-2925)	Kazakhstan_MLBA_Alakul_Maitan	Maitan	Kazakhstan	50.09	74.44	1240K	4.057975	854228	M
kzb009.SG	kzb009	Kurgan 23, Burial 6	..	2018	KrzewinskaScienceAdvances2018	3644	1764-1624 calBCE (3401Â±29 BP, Ua-56449)	Russia_Srubnaya_Alakul.SG	Republic of Bashkorstan, Near Usmanovo village, Kazburun 1	Russia	..	..	Shotgun	0.7598	618190	F
ASH033	ASH033	50.58.LF424.Burial 111	..	2019	FeldmanScienceAdvances2019	3646	1749-1643 calBCE (3403Â±19 BP, MAMS-30691)	Israel_LBA_Ashkelon	Ashkelon	Israel	31.666667	34.566667	1240K	0.098964	99751	F
I7412	I7412	UZ-JAR-018, Jarkutan 4a 1977, Grave 673, 57-25	petrous	2019	NarasimhanPattersonScience2019	3646	1749-1642 calBCE (3405Â±20 BP, PSUAMS-3228)	Uzbekistan_BA_Dzharkutan1	Dzharkutan	Uzbekistan	37.75	67	1240K	1.095567	654512	F
I6795	I6795	Tomsk_4350, inventory number 4350	petrous	2019	NarasimhanPattersonScience2019	3646	1749-1642 calBCE (3405Â±20 BP, PSUAMS-2927)	Kazakhstan_MLBA_Alakul_Maitan_o	Maitan	Kazakhstan	50.09	74.44	1240K	4.317369	851892	F
I4780	I4780	KZ-KAR009, Kairan I, Enclosure 7a, Grave 1	petrous	2019	NarasimhanPattersonScience2019	3648	1754-1642 calBCE (3410Â±20 BP, PSUAMS-2913)	Kazakhstan_MLBA_Kairan_o	Kairan	Kazakhstan	48.74175	76.99573333	1240K	0.294723	263269	F
kzb006.SG	kzb006	Kurgan 23, Burial 4 (left)	..	2018	KrzewinskaScienceAdvances2018	3649	1771-1626 calBCE (3407Â±30 BP, Ua-56446)	Russia_Srubnaya_Alakul.SG	Republic of Bashkorstan, Near Usmanovo village, Kazburun 1	Russia	..	..	Shotgun	1.132964	779532	F
kzb003.SG	kzb003	Kurgan 5, Burial 1	..	2018	KrzewinskaScienceAdvances2018	3650	1773-1627 calBCE (3410Â±30 BP, Beta-451577)	Russia_Srubnaya_Alakul.SG	Republic of Bashkorstan, Near Usmanovo village, Kazburun 1	Russia	..	..	Shotgun	0.127188	143688	M
I1312_d	I1312	E-459_No6	petrous	2019	OlaldeScience2019	3650	2000-1400 BCE [1930-1634 calBCE (3465Â±60 BP, UBAR-697), 1867-1526 calBCE (3370Â±50 BP, UBAR-670), 1744-1461 calBCE (3305Â±55 BP, UBAR-671), 1877-1526 calBCE (3380Â±60 BP, UBAR-672), four dates of the whole stratigraphy of the site]	Iberia_BA	Barcelona, Sabadell, Can Roquetes	Spain	41.5373	2.1329	1240K	0.149133	157827	M
I1313_d	I1313	E-459_No147	petrous	2019	OlaldeScience2019	3650	2000-1400 BCE [1930-1634 calBCE (3465Â±60 BP, UBAR-697), 1867-1526 calBCE (3370Â±50 BP, UBAR-670), 1744-1461 calBCE (3305Â±55 BP, UBAR-671), 1877-1526 calBCE (3380Â±60 BP, UBAR-672), four dates of the whole stratigraphy of the site]	Iberia_BA	Barcelona, Sabadell, Can Roquetes	Spain	41.5373	2.1329	1240K	0.35602	306462	F
I1310	I1310	E-459_No148	tooth	2019	OlaldeScience2019	3650	2000-1400 BCE [1930-1634 calBCE (3465Â±60 BP, UBAR-697), 1867-1526 calBCE (3370Â±50 BP, UBAR-670), 1744-1461 calBCE (3305Â±55 BP, UBAR-671), 1877-1526 calBCE (3380Â±60 BP, UBAR-672), four dates of the whole stratigraphy of the site]	Iberia_BA	Barcelona, Sabadell, Can Roquetes	Spain	41.5373	2.1329	1240K	0.539	414591	F
ERS1790730.SG	burial 65	ERS1790730	petrous	2017	HaberAJHG2017	3650	1800-1600 BCE	Lebanon_MLBA_Canaanite_MBA.SG	Tell el-Burak, Sidon	Lebanon	33.560556	35.398056	Shotgun	1.259127	800077	F
ERS1790732.SG	burial 63	ERS1790732	petrous	2017	HaberAJHG2017	3650	1800-1600 BCE	Lebanon_MLBA_Canaanite_MBA.SG	Tell el-Burak, Sidon	Lebanon	33.560556	35.398056	Shotgun	1.716626	933527	M
I6800	I6800	Tomsk_4387, inventory number 4387	petrous	2019	NarasimhanPattersonScience2019	3663	1767-1658 calBCE (3415Â±20 BP, PSUAMS-2942)	Kazakhstan_MLBA_Alakul_Lisakovskiy	Lisakovskiy	Kazakhstan	52.61	62.69	1240K	1.315554	711231	F
I4776	I4776	KZ-KAN005, Kairan I, Enclosure 5, Grave 2	petrous	2019	NarasimhanPattersonScience2019	3663	1767-1658 calBCE (3415Â±20 BP, PSUAMS-2912)	Kazakhstan_MLBA_Kairan	Kairan	Kazakhstan	48.74175	76.99573333	1240K	4.234	773829	F
I4318	I4318	KZ-KAN-002 + KZ-KAY-002, Kairan I, Enclosure 7b	petrous	2019	NarasimhanPattersonScience2019	3663	1767-1658 calBCE (3415Â±20 BP, PSUAMS-2961)	Kazakhstan_MLBA_Kairan	Kairan	Kazakhstan	48.74175	76.99573333	1240K	5.152	863091	F
I0431	I0431	SVP40, Spiridonovka II, kurgan 1, grave 2	bone (long bone)	2015	NarasimhanPattersonScience2019 (supplement of MathiesonNature2018)	3675	1850-1600 BCE	Russia_Srubnaya	Samara Oblast, Volga River Valley, Samara River, Spiridonovka II	Russia	53.08	50.36	1240K	0.265684	253515	F
I0235	I0235	SVP26	bone (long bone)	2015	MathiesonNature2015	3675	1850-1600 BCE	Russia_Srubnaya	Samara Oblast, Volga River Valley, Samara Steppes, Rozhdestveno I	Russia	53.14	50.01	1240K	0.454	404082	F
I0234	I0234	SVP HB 25, K. 5, gr. 7	bone (long bone)	2015	MathiesonNature2015	3675	1850-1600 BCE	Russia_Srubnaya	Samara Oblast, Volga River Valley, Samara Steppes, Rozhdestveno I	Russia	53.14	50.01	1240K	0.513	451400	F
I0424	I0424	SVP32, Uvarovka I, kurgan 2, grave 1	bone (long bone)	2015	NarasimhanPattersonScience2019 (supplement of MathiesonNature2018)	3675	1850-1600 BCE	Russia_Srubnaya	Samara Oblast, Volga River Valley, Samara River, Uvarovka I	Russia	53.12	48.37	1240K	0.818094	619183	M
I0430	I0430	SVP39, Spiridonovka II, kurgan 1, grave 1	bone (long bone)	2015	NarasimhanPattersonScience2019 (supplement of MathiesonNature2018)	3675	1850-1600 BCE	Russia_Srubnaya	Samara Oblast, Volga River Valley, Samara River, Spiridonovka II	Russia	53.08	50.36	1240K	4.494341	978891	M
I8144	I8144	Cerro de la Virgen-Orce 21	tooth	2019	OlaldeScience2019	3676	2034-1418 BCE [should ask the archaeologist for more details]	Iberia_BA	Granada, Orce	Spain	37.7263	-2.5141	1240K	0.095202	106105	F
I8136	I8136	Cerro de la Virgen-Orce 19	tooth	2019	OlaldeScience2019	3676	2034-1418 BCE [should ask the archaeologist for more details]	Iberia_BA	Granada, Orce	Spain	37.7263	-2.5141	1240K	0.795404	580533	F
VAD001	VAD001	E45	..	2019	OlaldeScience2019	3691	1866-1616 BCEÂ (3400Â±35 BP, Ua-36345)	Iberia_BA	Castilla y LeÃ³n, La Rioja, Valdescusa, HervÃ­as	Spain	42.419242	-3.484756	1240K	1.022477	570346	M
RISE374.SG	RISE374	Grave # 147	tooth	2015	AllentoftNature2015	3693	1866-1619 calBCE (3402Â±34 BP, OxA-30989)	Hungary_Maros_EBA.SG	SzÃ¶reg, Sziv Utca	Hungary	46.22	20.199	Shotgun	0.149	143488	M
kzb004.SG	kzb004	Kurgan 23, Burial 2	..	2018	KrzewinskaScienceAdvances2018	3700	1871-1628 calBCE (3415Â±31 BP, Ua-56444)	Russia_Srubnaya_Alakul.SG	Republic of Bashkorstan, Near Usmanovo village, Kazburun 1	Russia	..	..	Shotgun	0.018771	22010	F
RISE483.SG	RISE483	ID 106/159 Q2 (P27)	bone	2015	AllentoftNature2015	3700	2000-1500 BCE	Hungary_MBA_Vatya.SG	Erd 4	Hungary	47.341	18.896	Shotgun	0.121	130881	F
RISE484.SG	RISE484	ID 772/1170 Q3 (P28)	bone	2015	AllentoftNature2015	3700	2000-1500 BCE	Hungary_MBA_Vatya.SG	Erd 4	Hungary	47.341	18.896	Shotgun	0.152	163477	F
I8566	I8566	C.560	tooth	2019	OlaldeScience2019	3700	2500-1000 BCE	Iberia_BA	Valencia, Cova de Sant Gomengo, La Font de la Figuera	Spain	38.824511	-0.864165	1240K	0.256849	254642	F
I3448	I3448	DL-BR1-B, CTX 2-B3, #21, individual 2, Dali 1, burial 1	bone (phalanx)	2019	NarasimhanPattersonScience2019	3700	1900-1600 BCE [layer date of another sample from the same grave at 1871-1636 calBCE (3420Â±30 BP, Beta-391199)]	Kazakhstan_MLBA_Dali	Byan Zherek, eastern spur, Dali	Kazakhstan	45.13237778	79.36439444	1240K	0.350632	323601	F
I4263	I4263	KZ-KAR-004, Karagash 1994, ÐšÐ’. 1A. Grave 1	petrous	2019	NarasimhanPattersonScience2019	3700	1861-1639 calBCE (3415Â±25 BP, PSUAMS-2123)	Kazakhstan_MLBA_Karagash	Karagash 2	Kazakhstan	48.78176667	76.45303333	1240K	1.085	499717	M
RISE479.SG	RISE479	ID 1129/1706 Q3 (P23)	bone	2015	AllentoftNature2015	3700	2000-1500 BCE	Hungary_MBA_Vatya.SG	Erd 4	Hungary	47.341	18.896	Shotgun	1.4	861756	M
I6680	I6680	UK_LH10, LH-02, Cairn 2, Burial 10	petrous	2018	OlaldeNature2018	3702	1877-1626 calBCE (3420Â±38, OxA-5555/6)	England_C_EBA	England, Northumberland, Low Hauxley	Great Britain	55.309983	-1.553328	1240K	3.77803	891333	M
I2981	I2981	GENSCOT80	petrous	2018	OlaldeNature2018	3703	2009-1497 calBCE [1741-1497 calBCE (3320Â±50 BP, AA-51418), 2009-1696 calBCE (3520Â±40 BP, AA-43651)]	Scotland_C_EBA	Scotland, Orkney, Lop Ness, Stenchme	Great Britain	59.281	-2.425	1240K	4.644	788384	F
I0507	I0507	KzHS7, individual 1, Dali 1, burial 1	bone (phalanx)	2019	NarasimhanPattersonScience2019	3704	1871-1636 calBCE (3420Â±30 BP, Beta-391199)	Kazakhstan_MLBA_Dali	Byan Zherek, eastern spur, Dali	Kazakhstan	45.13237778	79.36439444	1240K	2.114	872974	M
AITI_95_d	AITI_95	AITI_95	tooth	2019	MittnikScience2019	3705	1870-1640 calBCE (3422Â±28 BP, MAMS-21591)	Germany_Lech_EBA	Kleinaitingen-Gewerbegebiet Nord	Germany	48.22281	10.84499	1240k.and.shotgun.merge	0.145711	137139	F
kzb007.SG	kzb007	Kurgan 23, Burial 4 (right)	..	2018	KrzewinskaScienceAdvances2018	3705	1873-1637 calBCE (3422Â±30 BP, Ua-56447)	Russia_Srubnaya_Alakul.SG	Republic of Bashkorstan, Near Usmanovo village, Kazburun 1	Russia	..	..	Shotgun	2.438215	1072298	M
OTTM_154	OTTM_154	OTTM_154	tooth	2019	MittnikScience2019	3706	1949-1563 calBCE (3449Â±72 BP, MAMS-21558)	Germany_Lech_MBA	Oberottmarshausen-Kiesgrube Lauter	Germany	48.22519	10.84977	1240k.and.shotgun.merge	0.0444568	41813	M
I6788	I6788	Tomsk_4114, inventory number 4114	petrous	2019	NarasimhanPattersonScience2019	3713	1862-1664 calBCE (3425Â±20 BP, PSUAMS-2921)	Kazakhstan_MLBA_Alakul_Lisakovskiy	Lisakovskiy	Kazakhstan	52.61	62.69	1240K	0.254859	244356	F
I6791	I6791	Tomsk_4341, inventory number 4341	petrous	2019	NarasimhanPattersonScience2019	3713	1862-1664 calBCE (3425Â±20 BP, PSUAMS-2923)	Kazakhstan_MLBA_Alakul_Maitan	Maitan	Kazakhstan	50.09	74.44	1240K	4.431851	846916	F
I4070	I4070	skeleton 230 barrow I-M7	petrous	2018	OlaldeNature2018	3714	1881-1646 calBCE (3440Â±40 BP, GrA-17225)	Netherlands_BA	Noord-Holland, Oostwoud, De Tuithoorn	Netherlands	52.733563	5.096183	1240K	1.782	697834	M
I4285	I4285	UZ-ST-003, Sappali Tepe (ST) 1971, 38, Grave 00-95	petrous	2019	NarasimhanPattersonScience2019	3717	1873-1661 calBCE (3430Â±25 BP, PSUAMS-2536)	Uzbekistan_BA_SappaliTepe	Sappali Tepe	Uzbekistan	37.41666667	66.83333333	1240K	0.341	316114	M
I11541_published	I11541	Georgievsky bugor, Burial 8	petrous	2019	NarasimhanPattersonScience2019	3717	1869-1665 calBCE (3430Â±20 BP, PSUAMS-5724)	Kazakhstan_Georgievsky_MBA_published	Georgievsky Bugor	Kazakhstan	50.4501	57.04005556	1240K	1.119765	621186	M
I3767	I3767	AI-1, Kurgan 2	tooth	2019	NarasimhanPattersonScience2019	3717	1869-1665 calBCE (3430Â±20 BP, PSUAMS-2496)	Kazakhstan_MLBA1_AkMoustafa	Ak-Moustafa	Kazakhstan	47.77798333	72.00968333	1240K	1.877	769075	M
I0358	I0358	SVP6, Spiridonovka IV, kurgan 2, grave 1	bone (long bone)	2015	NarasimhanPattersonScience2019 (supplement of MathiesonNature2018)	3719	1906-1631 calBCE (3455Â±56 BP, AA-47808)	Russia_Srubnaya	Samara Oblast, Volga River Valley, Samara River, Spiridonovka IV	Russia	53.03	50.39	1240K	0.465684	406361	F
ALA034	ALA034	45.45, Locus 6, AT 8830	petrous bone	2020	SkourtaniotietalCell2020	3720	3824-3616	Anatolia_Alalakh_MLBA	Tell Atchana/Alalakh	Turkey	36.2378	36.3847	1240K	0.694925	825538	F
oll010	oll010	oll010	tooth	2019	MalmstromProcBiolSci2019	3720	1880-1660 calBCE (3440Â±30 BP, Beta-417632)	Sweden_Megalithic	Olljso	Sweden	..	..	Shotgun	0.120869	132466	F
I1028	I1028	976	bone (long bone)	2019	NarasimhanPattersonScience2019	3721	1878-1664 calBCE (3440Â±30 BP, Beta-436293)	Russia_MLBA_Sintashta_o3	Kamennyi Ambar 5 Cemetery	Russia	52.81666667	60.46666667	1240K	1.029	679080	M
kzb002.SG	kzb002	Kurgan 4, Burial 1	..	2018	KrzewinskaScienceAdvances2018	3721	1878-1664 calBCE (3440Â±30 BP, Beta-451579)	Russia_Srubnaya_Alakul.SG	Republic of Bashkorstan, Near Usmanovo village, Kazburun 1	Russia	..	..	Shotgun	2.919189	1107285	M
ALA028	ALA028	45.44, Locus 73, AT 7395	petrous bone	2020	SkourtaniotietalCell2020	3721.5	3827-3616	Anatolia_Alalakh_MLBA	Tell Atchana/Alalakh	Turkey	36.2378	36.3847	1240K	0.725065	861383	F
I4071	I4071	skeleton 231 barrow I-M1	petrous	2018	OlaldeNature2018	3724	1883-1665 calBCE (3450Â±40 BP, GrA-17226)	Netherlands_BA	Noord-Holland, Oostwoud, De Tuithoorn	Netherlands	52.733563	5.096183	1240K	3.909	774001	F
pir001.SG	pir001	P1/1988/67/1	tooth	2018	ValdioseraPNAS2018	3725	2100-1450 BCE	Iberia_BA.SG	Andalusia, Priego de CoÌrdoba	Spain	..	..	Shotgun	0.148705	164144	M
I3861	I3861	BI No 22, Grave 4	tooth	2019	NarasimhanPattersonScience2019	3728	1872-1684 calBCE (3435Â±20 BP, PSUAMS-3115)	Kazakhstan_MLBA_OyDzhaylau	Oy-Dzhaylau III	Kazakhstan	42.68943333	73.11748333	1240K	0.594	397566	F
I6790	I6790	Tomsk_4337, inventory number 4337	petrous	2019	NarasimhanPattersonScience2019	3728	1872-1684 calBCE (3435Â±20 BP, PSUAMS-2980)	Kazakhstan_MLBA_Alakul_Maitan	Maitan	Kazakhstan	50.09	74.44	1240K	4.09889	824759	F
I6797	I6797	Tomsk_4352, inventory number 4352	petrous	2019	NarasimhanPattersonScience2019	3728	1872-1684 calBCE (3435Â±20 BP, PSUAMS-2929)	Kazakhstan_MLBA_Alakul_Maitan	Maitan	Kazakhstan	50.09	74.44	1240K	4.087319	858101	F
ALA025	ALA025	45.44, Locus 66, AT 6032	petrous bone	2020	SkourtaniotietalCell2020	3731.5	3827-3636	Anatolia_Alalakh_MLBA	Tell Atchana/Alalakh	Turkey	36.2378	36.3847	1240K	0.589286	701021	F
I6794	I6794	Tomsk_4347, inventory number 4347	petrous	2019	NarasimhanPattersonScience2019	3732	1876-1688 calBCE (3445Â±20 BP, PSUAMS-2926)	Kazakhstan_MLBA_Alakul_Maitan	Maitan	Kazakhstan	50.09	74.44	1240K	4.087137	863097	M
I6799	I6799	Tomsk_4371, inventory number 4371	petrous	2019	NarasimhanPattersonScience2019	3732	1876-1688 calBCE (3445Â±20 BP, PSUAMS-2981)	Kazakhstan_MLBA_Alakul_Satan	Satan	Kazakhstan	49.12	75.81	1240K	3.784221	886521	M
I6792	I6792	Tomsk_4344, inventory number 4344	petrous	2019	NarasimhanPattersonScience2019	3734	1876-1691 calBCE (3450Â±20 BP, PSUAMS-2924)	Kazakhstan_MLBA_Alakul_Maitan_o	Maitan	Kazakhstan	50.09	74.44	1240K	4.100401	836234	F
mur003.SG	mur003	Square 207, Burial 3	..	2018	KrzewinskaScienceAdvances2018	3734	1880-1688 calBCE (3450Â±30 BP, Beta-451574)	Russia_Srubnaya_Alakul.SG	Republic of Bashkorstan, Near Usmanovo Village, Muradym 8	Russia	..	..	Shotgun	2.464898	1075122	M
I6789	I6789	Tomsk_4335, inventory number 4335	petrous	2019	NarasimhanPattersonScience2019	3735	1877-1693 calBCE (3455Â±20 BP, PSUAMS-2922)	Kazakhstan_MLBA_Alakul_Maitan	Maitan	Kazakhstan	50.09	74.44	1240K	3.777477	843409	M
ALA013	ALA013	45.44, Locus 152, AT 19260	petrous bone	2020	SkourtaniotietalCell2020	3735.5	3828-3643	Anatolia_Alalakh_MLBA	Tell Atchana/Alalakh	Turkey	36.2378	36.3847	1240K	0.827767	982324	F
I7630	I7630	ERYM5:2003:115, Sk1009	bone (long bone)	2018	OlaldeNature2018	3736	1880-1692 calBCE (3458Â±27 BP, SUERC-72661, GU43493)	England_C_EBA	England, East Riding of Yorkshire, North Ferriby, Melton Quarry	Great Britain	53.726187	-0.529641	1240K	0.014381	17171	M
AITI_65adult_d	AITI_65adult	AITI_65adult	tooth	2019	MittnikScience2019	3736	1881-1690 calBCE (3456Â±34 BP, MAMS-21578)	Germany_Lech_EBA	Kleinaitingen-Gewerbegebiet Nord	Germany	48.22281	10.84499	1240k.and.shotgun.merge	0.066444	71686	F
I6618	I6618	Hume 1A, 443	tooth	2019	OlaldeScience2019	3736	1879-1693 calBCE (3458Â±24 BP, MAMS-32475)	Iberia_EBA	Madrid, Humanejos	Spain	40.22	-3.76	1240K	0.628	491332	M
I1064	I1064	1010, kurgan 2, burial 8, skeleton 4	bone (long bone)	2019	NarasimhanPattersonScience2019	3737	1879-1694 calBCE (3460Â±20 BP, PSUAMS-2102)	Russia_MLBA_Sintashta	Kamennyi Ambar 5 Cemetery	Russia	52.81666667	60.46666667	1240K	2.08	840565	M
ALA029	ALA029	45.44, Locus 79, AT 7695	petrous bone	2020	SkourtaniotietalCell2020	3737.5	3830-3645	Anatolia_Alalakh_MLBA	Tell Atchana/Alalakh	Turkey	36.2378	36.3847	1240K	0.581695	692251	F
I4262	I4262	KZ-KAR-002, Karagash 1994, ÐšÐ’. 4Ð“. Grave 3	petrous	2019	NarasimhanPattersonScience2019	3738	1881-1695 calBCE (3465Â±25 BP, PSUAMS-2122)	Kazakhstan_MLBA_Karagash	Karagash 2	Kazakhstan	48.78176667	76.45303333	1240K	3.111	778899	M
AITI_77B_d	AITI_77B	AITI_77B	tooth	2019	MittnikScience2019	3739	1885-1693 calBCE (3469Â±35 BP, MAMS-21585)	Germany_Lech_EBA	Kleinaitingen-Gewerbegebiet Nord	Germany	48.22281	10.84499	1240k.and.shotgun.merge	0.022626	25692	F
AITI_40	AITI_40	AITI_40	tooth	2019	MittnikScience2019	3739	1882-1695 calBCE (3469Â±28 BP, MAMS-21570)	Germany_Lech_EBA	Kleinaitingen-Gewerbegebiet Nord	Germany	48.22281	10.84499	1240k.and.shotgun.merge	0.24514	205188	M
AITI_119	AITI_119	AITI_119	tooth	2019	MittnikScience2019	3739	1882-1696 calBCE (3470Â±27 BP, MAMS-21594)	Germany_Lech_EBA	Kleinaitingen-Gewerbegebiet Nord	Germany	48.22281	10.84499	1240k	0.804863	548554	M
RISE150.SG	RISE150	grave 02	bone	2015	AllentoftNature2015	3739	1885-1693 calBCE (3469Â±31 BP, Ua-42401)	Poland_Unetice_EBA.SG	Przeclawice	Poland	50.918	16.957	Shotgun	2.653	635649	F
I5604	I5604	UZ-BST-011, Site 4, Grave 26, 57-030	petrous	2019	NarasimhanPattersonScience2019	3739	1880-1697 calBCE (3465Â±20 BP, PSUAMS-2774)	Uzbekistan_BA_Bustan	Bustan	Uzbekistan	37.66666667	67	1240K	1.582	777954	M
ALA008	ALA008	45.44, Locus 133, AT 17652	petrous bone	2020	SkourtaniotietalCell2020	3740.5	3831-3650	Anatolia_Alalakh_MLBA	Tell Atchana/Alalakh	Turkey	36.2378	36.3847	1240K	0.630875	743292	M
RISE373.SG	RISE373	Grave # 123	tooth	2015	AllentoftNature2015	3741	1886-1696 calBCE (3476Â±30 BP, OxA-31104)	Hungary_Maros_EBA.SG	SzÃ¶reg, Sziv Utca	Hungary	46.22	20.199	Shotgun	0.282	250888	F
AITI_78	AITI_78	AITI_78	tooth	2019	MittnikScience2019	3741	1887-1694 calBCE (3474Â±34 BP, MAMS-21586)	Germany_Lech_EBA	Kleinaitingen-Gewerbegebiet Nord	Germany	48.22281	10.84499	1240k.and.shotgun.merge	2.30525	679165	M
AITI_2	AITI_2	AITI_2	tooth	2019	MittnikScience2019	3741	1884-1698 calBCE (3477Â±28 BP, MAMS-21562)	Germany_Lech_EBA	Kleinaitingen-Gewerbegebiet Nord	Germany	48.22281	10.84499	1240k	2.64126	769657	M
I4892	I4892	feature 551	petrous	2018	OlaldeNature2018	3741	1881-1701 calBCE (3475Â±20 BP, PSUAMS-2849)	Czech_EBA	Prague 8, Kobylisy, Ke StÃ­rce Street	Czech Republic	50.1217475	14.4569508	1240K	4.673	808531	F
I7419	I7419	UZ-ST-001, Sappali Tepe (ST), Grave 00-56	petrous	2019	NarasimhanPattersonScience2019	3741	1881-1701 calBCE (3475Â±20 BP, PSUAMS-3229)	Uzbekistan_BA_SappaliTepe	Sappali Tepe	Uzbekistan	37.41666667	66.83333333	1240K	2.631643	873180	M
ALA037	ALA037	45.45, Locus 30, AT 11452	petrous bone	2020	SkourtaniotietalCell2020	3741.5	3832-3651	Anatolia_Alalakh_MLBA	Tell Atchana/Alalakh	Turkey	36.2378	36.3847	1240K	0.187409	223306	F
kzb008.SG	kzb008	Kurgan 23, Burial 5	..	2018	KrzewinskaScienceAdvances2018	3742	1888-1696 calBCE (3479Â±30 BP, Ua-56448)	Russia_Srubnaya_Alakul.SG	Republic of Bashkorstan, Near Usmanovo village, Kazburun 1	Russia	..	..	Shotgun	1.196319	824064	M
mur004.SG	mur004	Square 207, Burial 4	..	2018	KrzewinskaScienceAdvances2018	3743	1888-1697 calBCE (3480Â±30 BP, Beta-451573)	Russia_Srubnaya_Alakul.SG	Republic of Bashkorstan, Near Usmanovo Village, Muradym 8	Russia	..	..	Shotgun	1.279401	833938	F
AITI_92_d	AITI_92	AITI_92	tooth	2019	MittnikScience2019	3745	1889-1701 calBCE (3489Â±28 BP, MAMS-21590)	Germany_Lech_EBA	Kleinaitingen-Gewerbegebiet Nord	Germany	48.22281	10.84499	1240k.and.shotgun.merge	0.084237	84699	F
BOO001.A0101	BOO001	BOO57.1	tooth	2018	LamnidisNatureCommunications2018	3745	2029-1561 calBCE (3473Â±87 BP)	Russia_Bolshoy	Murmansk, Bolshoy Oleniy Ostrov	Russia	..	..	1240K	1.126532	615153	F
I2602	I2602	EXEKA09_136128	petrous	2018	OlaldeNature2018	3745	1900-1690 calBCE (3490Â±30 BP, SUERC-40290)	England_C_EBA	England, Kent, Thanet	Great Britain	51.33	1.36	1240K	1.616	641305	M
I5377	I5377	SB 412B3	petrous	2018	OlaldeNature2018	3745	1900-1690 calBCE (3485Â±33, OxA-14731)	England_C_EBA	England, London, Mortlake, River Thames Skulls	Great Britain	51.471197	-0.266408	1240K	2.31049	836940	M
AITI_43	AITI_43	AITI_43	tooth	2019	MittnikScience2019	3745	1888-1701 calBCE (3486Â±27 BP, MAMS-21571)	Germany_Lech_EBA	Kleinaitingen-Gewerbegebiet Nord	Germany	48.22281	10.84499	1240k	5.70325	883256	M
AITI_66_d	AITI_66	AITI_66	tooth	2019	MittnikScience2019	3748	1899-1696 calBCE (3489Â±34 BP, MAMS-21580)	Germany_Lech_EBA	Kleinaitingen-Gewerbegebiet Nord	Germany	48.22281	10.84499	1240k.and.shotgun.merge	0.210596	177695	F
I5441	I5441	SB 434A3	petrous	2018	OlaldeNature2018	3750	2000-1600 BCE	England_C_EBA	England, Somerset, Paington, Neale's Cave	Great Britain	50.426084	-3.580537	1240K	0.216	215435	M
I10410	I10410	UfaNov17-017 3734	tooth	2019	NarasimhanPattersonScience2019	3750	1900-1700 BCE	Turkmenistan_Gonur_BA_1	Gonur	Turkmenistan	38.21228	62.03443	1240K	0.256483	249248	F
I7493	I7493	UZ-ST-010, Sappali Tepe (ST) 1975, 6, Grave 02-05	petrous	2019	NarasimhanPattersonScience2019	3750	2000-1600 BCE	Uzbekistan_BA_SappaliTepe_o	Sappali Tepe	Uzbekistan	37.41666667	66.83333333	1240K	0.361499	337508	M
ERS1790729.SG	burial 46	ERS1790729	petrous	2017	HaberAJHG2017	3750	1900-1700 BCE	Lebanon_MLBA_Canaanite_MBA.SG	Tell el-Burak, Sidon	Lebanon	33.560556	35.398056	Shotgun	0.402865	380557	F
I4288	I4288	UZ-ST-015, Sappali Tepe (ST), Grave 00-75	petrous	2019	NarasimhanPattersonScience2019	3750	2000-1600 BCE	Uzbekistan_BA_SappaliTepe	Sappali Tepe	Uzbekistan	37.41666667	66.83333333	1240K	0.545	437892	F
KDC002	KDC002	KDC002.A0101, BZNK-300/1, Kudachurt, kurgan 14, grave 50	petrous	2019	WangNatureCommunications2019	3750	1900-1700 BCE	Russia_North_Caucasus_MBA	Piedmont/mountains, Kudachurt	Russia	43.354032	43.721893	1240K	1.689177	659735	F
I7420	I7420	UZ-ST-012, Sappali Tepe (ST), Grave 00-61	petrous	2019	NarasimhanPattersonScience2019	3750	2000-1600 BCE	Uzbekistan_BA_SappaliTepe	Sappali Tepe	Uzbekistan	37.41666667	66.83333333	1240K	2.189652	899293	M
ERS1790731.SG	burial 75	ERS1790731	petrous	2017	HaberAJHG2017	3750	1900-1700 BCE	Lebanon_MLBA_Canaanite_MBA.SG	Tell el-Burak, Sidon	Lebanon	33.560556	35.398056	Shotgun	2.102087	960003	F
RISE413.SG	RISE413	#11	tooth	2015	AllentoftNature2015	3752	1906-1698 calBCE (3493Â±34 BP, UBA-28941)	Armenia_MBA.SG	Nerquin Getashen	Armenia	40.14	45.26	Shotgun	0.034	25573	M
AITI_50	AITI_50	AITI_50	tooth	2019	MittnikScience2019	3763	1920-1705 calBCE (3505Â±33 BP, MAMS-21572)	Germany_Lech_EBA	Kleinaitingen-Gewerbegebiet Nord	Germany	48.22281	10.84499	1240k.and.shotgun.merge	0.408617	327708	M
I4884	I4884	feature 515	petrous	2018	OlaldeNature2018	3764	1882-1745 calBCE (3480Â±20 BP, PSUAMS-2842)	Czech_EBA	Prague 8, Kobylisy, Ke StÃ­rce Street	Czech Republic	50.1217475	14.4569508	1240K	4.512	854624	M
I7162_published	I7162	LM-16-Sep1	tooth	2019	OlaldeScience2019	3765	1932-1697 calBCE [1932-1756 calBCE (3524Â±30 BP, CNA4237.1.1), 1880-1697 calBCE (3465Â±20 BP, PSUAMS-4262)]	Iberia_North_BA_Africa_published	CÃ¡diz, Chiclana de la Frontera, Loma del Puerco	Spain	36.336	-6.157	1240K	0.393572	366033	F
I6796	I6796	Tomsk_4351, inventory number 4351	petrous	2019	NarasimhanPattersonScience2019	3765	1882-1748 calBCE (3485Â±20 BP, PSUAMS-2928)	Kazakhstan_MLBA_Alakul_Maitan	Maitan	Kazakhstan	50.09	74.44	1240K	2.992177	802803	F
AITI_72	AITI_72	AITI_72	tooth	2019	MittnikScience2019	3766	1926-1705 calBCE (3508Â±34 BP, MAMS-21583)	Germany_Lech_EBA	Kleinaitingen-Gewerbegebiet Nord	Germany	48.22281	10.84499	1240k.and.shotgun.merge	2.7967	721397	M
I4076	I4076	skeleton 247-M18	petrous	2018	OlaldeNature2018	3767	1883-1751 calBCE (3490Â±20 BP, PSUAMS-2319)	Netherlands_BellBeaker	Noord-Holland, Oostwoud, De Tuithoorn	Netherlands	52.733563	5.096183	1240K	0.589	436123	F
I4067_published	I4067	skeleton 127-M1	tooth	2018	OlaldeNature2018	3769	1945-1692 calBCE (3500Â±50 BP, GrA-15602)	Netherlands_BellBeaker_published	Noord-Holland, Oostwoud, De Tuithoorn	Netherlands	52.733563	5.096183	1240K	0.025	28937	F
I7542	I7542	UZ-ST-014, Sappali Tepe (ST), Grave 00-59	petrous	2019	NarasimhanPattersonScience2019	3769	1885-1752 calBCE (3495Â±20 BP, PSUAMS-3231)	Uzbekistan_BA_SappaliTepe	Sappali Tepe	Uzbekistan	37.41666667	66.83333333	1240K	0.668442	476130	F
ERS1790733.SG	burial 54	ERS1790733	petrous	2017	HaberAJHG2017	3770	1950-1690 calBCE (3505Â±45 BP, VERA-3890)	Lebanon_MLBA_Canaanite_MBA.SG	Tell el-Burak, Sidon	Lebanon	33.560556	35.398056	Shotgun	1.142294	769321	M
I4286	I4286	UZ-ST-005, Sappali Tepe (ST), Grave 00-102	petrous	2019	NarasimhanPattersonScience2019	3771	1886-1756 calBCE (3500Â±20 BP, PSUAMS-2165)	Uzbekistan_BA_SappaliTepe	Sappali Tepe	Uzbekistan	37.41666667	66.83333333	1240K	2.134	730935	F
ALA004	ALA004	45.72, Locus 03-3002	petrous bone	2020	SkourtaniotietalCell2020	3773.5	3845-3702	Anatolia_Alalakh_MLBA	Tell Atchana/Alalakh	Turkey	36.2378	36.3847	1240K	0.609577	718795	M
I12855	I12855	TE'17 BO UF73 (castillejo bonete)	tooth	2019	OlaldeScience2019	3775	1880-1770 BCE	Iberia_BA	Ciudad Real, Castillejo del Bonete	Spain	38.5781	-2.8417	1240K	0.020366	24254	M
I12809	I12809	TE'15 BO 1257-56, Tumba 5 (Bonete)	tooth	2019	OlaldeScience2019	3775	1880-1770 BCE	Iberia_EBA	Ciudad Real, Castillejo del Bonete	Spain	38.5781	-2.8417	1240K	0.04597	53575	M
ALA095	ALA095	45.72; Locus 03-3013, Locus 03-3016; Pail 54; Skeleton S04-6	tooth	2020	SkourtaniotietalCell2020	3784.5	3863-3706	Anatolia_Alalakh_MLBA	Tell Atchana/Alalakh	Turkey	36.2378	36.3847	1240K	0.480808	570147	M
I2463	I2463	EXEKA09_246136	tooth	2018	OlaldeNature2018	3785	1930-1740 calBCE (3505Â±35 BP, SUERC-40721)	England_C_EBA	England, Kent, Thanet	Great Britain	51.33	1.36	1240K	0.267	234559	F
I3494	I3494	CF-1, Craneo-1	tooth	2019	OlaldeScience2019	3787	1920-1753 calBCE (CNA-1661.1.1)	Iberia_BA	Valencia, Coveta del Frare	Spain	38.8494	-0.87138	1240K	1.423	698862	M
oll009	oll009	oll009	tooth	2019	MalmstromProcBiolSci2019	3790	1930-1750 calBCE (3520Â±30 BP, Beta-417631)	Sweden_Megalithic	Olljso	Sweden	..	..	Shotgun	0.399896	390640	M
I2610	I2610	MOA 1973.4H Box 167D, 1	petrous	2018	OlaldeNature2018	3791	1936-1746 calBCE (3515Â±35 BP, Poz-83498)	England_C_EBA	England, Blaydon, Tyne and Wear, Bewes Hill	Great Britain	54.97	-1.73	1240K	0.071	78777	F
I1017	I1017	978, kurgan 2, burial 16	bone (long bone)	2019	NarasimhanPattersonScience2019	3791	1929-1753 calBCE (3520Â±30 BP, Beta-436294)	Russia_MLBA_Sintashta_o1	Kamennyi Ambar 5 Cemetery	Russia	52.81666667	60.46666667	1240K	0.36	339948	M
ALA023	ALA023	45.44, Locus 65, AT 6029	petrous bone	2020	SkourtaniotietalCell2020	3792	3871-3713	Anatolia_Alalakh_MLBA	Tell Atchana/Alalakh	Turkey	36.2378	36.3847	1240K	0.114906	137134	F
I1053	I1053	946, kurgan 4, burial 11, skeleton 2	bone (long bone)	2019	NarasimhanPattersonScience2019	3793	1922-1763 calBCE (3520Â±25 BP, PSUAMS-2064)	Russia_MLBA_Sintashta	Kamennyi Ambar 5 Cemetery	Russia	52.81666667	60.46666667	1240K	3.59	866643	M
I2421	I2421	TWCMS Sk2008-3075	petrous	2018	OlaldeNature2018	3794	1931-1756 calBCE (3524Â±28 BP, OxA-26256)	England_C_EBA	England, Tyne and Wear, Sunderland, Hasting Hill	Great Britain	54.883	-1.452	1240K	0.459	393274	M
WEHR_1192SkB_d	WEHR_1192SkB	WEHR_1192SkB	tooth	2019	MittnikScience2019	3795	1918-1772 calBCE (3523Â±18 BP, MAMS-18923)	Germany_Lech_EBA	Wehringen-Hochfeld	Germany	48.25283	10.80879	1240k	0.020881	25921	F
RISE154.SG	RISE154	grave 3	tooth	2015	AllentoftNature2015	3795	1925-1765 calBCE (3522Â±24 BP, Uba-16555)	Poland_Unetice_EBA.SG	Szczepankowice	Poland	50.948	16.943	Shotgun	0.178	165439	F
I4289	I4289	UZ-ST-016, Sappali Tepe (ST), Grave 00-57	petrous	2019	NarasimhanPattersonScience2019	3799	1931-1767 calBCE (3525Â±25 BP, PSUAMS-2125)	Uzbekistan_BA_SappaliTepe	Sappali Tepe	Uzbekistan	37.41666667	66.83333333	1240K	1.529	661883	F
I7421	I7421	UZ-ST-002, Sappali Tepe (ST), Grave 00-91	petrous	2019	NarasimhanPattersonScience2019	3799	1931-1767 calBCE (3525Â±25 BP, PSUAMS-3120)	Uzbekistan_BA_SappaliTepe	Sappali Tepe	Uzbekistan	37.41666667	66.83333333	1240K	1.850347	865688	M
I12255_published	I12255	UfaNov17-015: tomb 3385	tooth	2019	NarasimhanPattersonScience2019	3800	2000-1700 BCE	Turkmenistan_Gonur_BA_published	Gonur	Turkmenistan	38.21228	62.03443	1240K	0.002419	2869	F
I0980	I0980	972, kurgan 2, trench 5	bone (long bone)	2019	NarasimhanPattersonScience2019	3800	2050-1650 BCE [based on directly dated samples from the same site]	Russia_MLBA_Sintashta_o1	Kamennyi Ambar 5 Cemetery	Russia	52.81666667	60.46666667	1240K	0.027103	31802	M
I1013	I1013	970, kurgan 2, burial 10, skeleton 3	bone (long bone)	2019	NarasimhanPattersonScience2019	3800	2050-1650 BCE [based on directly dated samples from the same site]	Russia_MLBA_Sintashta	Kamennyi Ambar 5 Cemetery	Russia	52.81666667	60.46666667	1240K	0.046524	53300	F
I7639	I7639	SB548A	petrous	2018	OlaldeNature2018	3800	2040-1660 calBCE (3520Â±70, HAR-3880)	England_C_EBA	England, Cambridgeshire, Chippenham, Waterhall Farm	Great Britain	52.276938	0.461902	1240K	0.052348	59621	F
I1003	I1003	945, kurgan 4, burial 9, skeleton 1	bone (long bone)	2019	NarasimhanPattersonScience2019	3800	2050-1650 BCE [based on directly dated samples from the same site]	Russia_MLBA_Sintashta	Kamennyi Ambar 5 Cemetery	Russia	52.81666667	60.46666667	1240K	0.054175	62743	M
I0982	I0982	979, kurgan 2, burial 17, skeleton 1	bone (long bone)	2019	NarasimhanPattersonScience2019	3800	2050-1650 BCE [based on directly dated samples from the same site]	Russia_MLBA_Sintashta	Kamennyi Ambar 5 Cemetery	Russia	52.81666667	60.46666667	1240K	0.065777	74303	F
I1006	I1006	956, kurgan 4, burial 5, skeleton 1	bone (long bone)	2019	NarasimhanPattersonScience2019	3800	2050-1650 BCE [based on directly dated samples from the same site]	Russia_MLBA_Sintashta	Kamennyi Ambar 5 Cemetery	Russia	52.81666667	60.46666667	1240K	0.069187	79292	M
MA2208_final.SG	MA2208	940826, S2 (skeleton 2), North, Sector I, Grid XLV-54 (GG)	..	2018	DamgaardScience2018	3800	2500-1200 BCE	Anatolia_MLBA.SG	KalehÃ¶yÃ¼k	Turkey	39.345805	33.78813	Shotgun	0.076288	88242	M
I0937	I0937	937, kurgan 4, burial 3	bone (long bone)	2019	NarasimhanPattersonScience2019	3800	2050-1650 BCE [based on directly dated samples from the same site]	Russia_MLBA_Sintashta	Kamennyi Ambar 5 Cemetery	Russia	52.81666667	60.46666667	1240K	0.076196	85607	F
MA2196_final.SG	MA2196	HS 08-07, 08 07 17, North, Sector XXXV, Grid XLIX-48 (99), Provisional Layer 3	..	2018	DamgaardScience2018	3800	1200-1950 BCE	Anatolia_Ottoman_2.SG	KalehÃ¶yÃ¼k	Turkey	39.345805	33.78813	Shotgun	0.202395	214392	F
MA2206_final.SG	MA2206	940826 S1 (Skeleton1), W4-W7 North, Sector I, Grid XLV-54 (GG) Provisional Layer 27	..	2018	DamgaardScience2018	3800	2500-1200 BCE	Anatolia_MLBA.SG	KalehÃ¶yÃ¼k	Turkey	39.345805	33.78813	Shotgun	0.329057	327072	F
MA2205_final.SG	MA2205	HS 11-1, 110705, North, Sector VIII, Grid XXX-55 (WW), Provisional Layer 75	..	2018	DamgaardScience2018	3800	2500-1200 BCE	Anatolia_MLBA.SG	KalehÃ¶yÃ¼k	Turkey	39.345805	33.78813	Shotgun	0.596644	534934	M
MA2195_final.SG	MA2195	HS 12-01, 12 07 24, South, Sector L	..	2018	DamgaardScience2018	3800	1200-1950 BCE	Anatolia_Ottoman_1.SG	KalehÃ¶yÃ¼k	Turkey	39.345805	33.78813	Shotgun	0.646697	553639	F
MA2203_final.SG	MA2203	535 950810, North, Sector VI, Grid XXXIV-54 (M), Provisional Layer 61	..	2018	DamgaardScience2018	3800	2500-1200 BCE	Anatolia_MLBA.SG	KalehÃ¶yÃ¼k	Turkey	39.345805	33.78813	Shotgun	0.681552	572622	F
MA2200_final.SG	MA2200	HS 89-01, 89 08 17, Sector III, Grid XLI-54 (C), Provisional Layer 48 â€“ IIIb	..	2018	DamgaardScience2018	3800	2500-1200 BCE	Anatolia_MLBA.SG	KalehÃ¶yÃ¼k	Turkey	39.345805	33.78813	Shotgun	1.633517	941301	M
I0938	I0938	939, kurgan 4, burial 1	bone (long bone)	2019	NarasimhanPattersonScience2019	3800	2050-1650 BCE [based on directly dated samples from the same site]	Russia_MLBA_Sintashta	Kamennyi Ambar 5 Cemetery	Russia	52.81666667	60.46666667	1240K	0.098218	108935	F
I1007	I1007	957, kurgan 4, burial 5, skeleton 2	bone (long bone)	2019	NarasimhanPattersonScience2019	3800	2050-1650 BCE [based on directly dated samples from the same site]	Russia_MLBA_Sintashta_o1	Kamennyi Ambar 5 Cemetery	Russia	52.81666667	60.46666667	1240K	0.108994	121752	M
I0986	I0986	995, kurgan 2, burial 6, skeleton 1	bone (long bone)	2019	NarasimhanPattersonScience2019	3800	2050-1650 BCE [based on directly dated samples from the same site]	Russia_MLBA_Sintashta	Kamennyi Ambar 5 Cemetery	Russia	52.81666667	60.46666667	1240K	0.11707	130945	M
I0942	I0942	1012, kurgan 2, burial 5, skeleton 1	bone (long bone)	2019	NarasimhanPattersonScience2019	3800	2050-1650 BCE [based on directly dated samples from the same site]	Russia_MLBA_Sintashta	Kamennyi Ambar 5 Cemetery	Russia	52.81666667	60.46666667	1240K	0.135251	149118	M
I1060	I1060	968, kurgan 2, burial 10, skeleton 1	bone (long bone)	2019	NarasimhanPattersonScience2019	3800	2050-1650 BCE [based on directly dated samples from the same site]	Russia_MLBA_Sintashta	Kamennyi Ambar 5 Cemetery	Russia	52.81666667	60.46666667	1240K	0.158	159289	F
I1062	I1062	975, kurgan 2, burial 11, skeleton 1	bone (long bone)	2019	NarasimhanPattersonScience2019	3800	2050-1650 BCE [based on directly dated samples from the same site]	Russia_MLBA_Sintashta	Kamennyi Ambar 5 Cemetery	Russia	52.81666667	60.46666667	1240K	0.16	170444	F
I1065	I1065	1016, kurgan 2, burial 5, skeleton 4	bone (long bone)	2019	NarasimhanPattersonScience2019	3800	2050-1650 BCE [based on directly dated samples from the same site]	Russia_MLBA_Sintashta	Kamennyi Ambar 5 Cemetery	Russia	52.81666667	60.46666667	1240K	0.164	171414	M
I1022	I1022	985, kurgan 2, burial 12, skeleton 3	bone (long bone)	2019	NarasimhanPattersonScience2019	3800	2050-1650 BCE [based on directly dated samples from the same site]	Russia_MLBA_Sintashta	Kamennyi Ambar 5 Cemetery	Russia	52.81666667	60.46666667	1240K	0.215	217559	F
I0989	I0989	1018, kurgan 2, burial 5, skeleton 5a	bone (long bone)	2019	NarasimhanPattersonScience2019	3800	2050-1650 BCE [based on directly dated samples from the same site]	Russia_MLBA_Sintashta	Kamennyi Ambar 5 Cemetery	Russia	52.81666667	60.46666667	1240K	0.211599	222411	M
I1061	I1061	969, kurgan 2, burial 10, skeleton 2	bone (long bone)	2019	NarasimhanPattersonScience2019	3800	2050-1650 BCE [based on directly dated samples from the same site]	Russia_MLBA_Sintashta	Kamennyi Ambar 5 Cemetery	Russia	52.81666667	60.46666667	1240K	0.224715	222862	F
I1088	I1088	1011, kurgan 2, burial 13	bone (long bone)	2019	NarasimhanPattersonScience2019	3800	2050-1650 BCE [based on directly dated samples from the same site]	Russia_MLBA_Sintashta	Kamennyi Ambar 5 Cemetery	Russia	52.81666667	60.46666667	1240K	0.257	257140	F
I1084	I1084	991, kurgan 2, burial 7, skeleton 3	bone (long bone)	2019	NarasimhanPattersonScience2019	3800	2050-1650 BCE [based on directly dated samples from the same site]	Russia_MLBA_Sintashta	Kamennyi Ambar 5 Cemetery	Russia	52.81666667	60.46666667	1240K	0.262	267279	M
I1012_published	I1012	967, kurgan 2, burial 4, skeleton 6 / 971, kurgan 2, burial 8, skeleton 1	bone (rib)	2019	NarasimhanPattersonScience2019	3800	2050-1650 BCE [based on directly dated samples from the same site]	Russia_MLBA_Sintashta_published	Kamennyi Ambar 5 Cemetery	Russia	52.81666667	60.46666667	1240K	0.293272	292528	M
I1082	I1082	983, kurgan 2, burial 12, skeleton 1	bone (long bone)	2019	NarasimhanPattersonScience2019	3800	2050-1650 BCE [based on directly dated samples from the same site]	Russia_MLBA_Sintashta	Kamennyi Ambar 5 Cemetery	Russia	52.81666667	60.46666667	1240K	0.304	294473	M
I1008	I1008	960, kurgan 4, burial 5, skeleton 5	bone (long bone)	2019	NarasimhanPattersonScience2019	3800	2050-1650 BCE [based on directly dated samples from the same site]	Russia_MLBA_Sintashta	Kamennyi Ambar 5 Cemetery	Russia	52.81666667	60.46666667	1240K	0.313842	309789	M
I1055	I1055	952, kurgan 4, burial 2, skeleton 3	bone (long bone)	2019	NarasimhanPattersonScience2019	3800	2050-1650 BCE [based on directly dated samples from the same site]	Russia_MLBA_Sintashta	Kamennyi Ambar 5 Cemetery	Russia	52.81666667	60.46666667	1240K	0.335	323716	M
I1018	I1018	980, kurgan 2, burial 17, skeleton 2	bone (long bone)	2019	NarasimhanPattersonScience2019	3800	2050-1650 BCE [based on directly dated samples from the same site]	Russia_MLBA_Sintashta	Kamennyi Ambar 5 Cemetery	Russia	52.81666667	60.46666667	1240K	0.347	334635	M
I0987	I0987	1013, kurgan 2, burial 5, skeleton 2	bone (long bone)	2019	NarasimhanPattersonScience2019	3800	2050-1650 BCE [based on directly dated samples from the same site]	Russia_MLBA_Sintashta	Kamennyi Ambar 5 Cemetery	Russia	52.81666667	60.46666667	1240K	0.420997	387939	M
I1019	I1019	981, kurgan 2, burial 3	bone (long bone)	2019	NarasimhanPattersonScience2019	3800	2050-1650 BCE [based on directly dated samples from the same site]	Russia_MLBA_Sintashta	Kamennyi Ambar 5 Cemetery	Russia	52.81666667	60.46666667	1240K	0.427	392870	M
I0983	I0983	986, kurgan 2, burial 12, skeleton 4	bone (long bone)	2019	NarasimhanPattersonScience2019	3800	2050-1650 BCE [based on directly dated samples from the same site]	Russia_MLBA_Sintashta_o2	Kamennyi Ambar 5 Cemetery	Russia	52.81666667	60.46666667	1240K	0.506103	435799	F
I1086	I1086	1005, kurgan 2, burial 9, skeleton 1	bone (long bone)	2019	NarasimhanPattersonScience2019	3800	2050-1650 BCE [based on directly dated samples from the same site]	Russia_MLBA_Sintashta	Kamennyi Ambar 5 Cemetery	Russia	52.81666667	60.46666667	1240K	0.555	464685	M
I1024	I1024	993, kurgan 2, burial 7, skeleton 6	bone (long bone)	2019	NarasimhanPattersonScience2019	3800	2050-1650 BCE [based on directly dated samples from the same site]	Russia_MLBA_Sintashta	Kamennyi Ambar 5 Cemetery	Russia	52.81666667	60.46666667	1240K	0.583	475329	F
I1090	I1090	1024, kurgan 4, burial 4	bone (long bone)	2019	NarasimhanPattersonScience2019	3800	2050-1650 BCE [based on directly dated samples from the same site]	Russia_MLBA_Sintashta	Kamennyi Ambar 5 Cemetery	Russia	52.81666667	60.46666667	1240K	0.582	488227	F
I0939	I0939	948, kurgan 4, burial 9, skeleton 2	bone (long bone)	2019	NarasimhanPattersonScience2019	3800	2050-1650 BCE [based on directly dated samples from the same site]	Russia_MLBA_Sintashta	Kamennyi Ambar 5 Cemetery	Russia	52.81666667	60.46666667	1240K	0.606801	494646	F
I1063	I1063	1009, kurgan 2, burial 8, skeleton 3	bone (long bone)	2019	NarasimhanPattersonScience2019	3800	2050-1650 BCE [based on directly dated samples from the same site]	Russia_MLBA_Sintashta	Kamennyi Ambar 5 Cemetery	Russia	52.81666667	60.46666667	1240K	0.601	496245	F
I0943	I0943	1017, kurgan 2, burial 5, skeleton 1	bone (long bone)	2019	NarasimhanPattersonScience2019	3800	2050-1650 BCE [based on directly dated samples from the same site]	Russia_MLBA_Sintashta	Kamennyi Ambar 5 Cemetery	Russia	52.81666667	60.46666667	1240K	1.419945	704696	F
I1089	I1089	1015, kurgan 2, burial 5, skeleton 3a	bone (long bone)	2019	NarasimhanPattersonScience2019	3800	2050-1650 BCE [based on directly dated samples from the same site]	Russia_MLBA_Sintashta	Kamennyi Ambar 5 Cemetery	Russia	52.81666667	60.46666667	1240K	2.097	830007	F
I7480	I7480	39, kurgan 4, grave 8, individual 1	petrous	2019	NarasimhanPattersonScience2019	3800	2050-1650 BCE [based on directly dated samples from the same site]	Russia_MLBA_Sintashta	Kamennyi Ambar 5 Cemetery	Russia	52.81666667	60.46666667	1240K	3.804717	859417	F
I1011	I1011	965, kurgan 2, burial 4, skeleton 4 / 966, kurgan 2, burial 4, skeleton 5	bone (long bone)	2019	NarasimhanPattersonScience2019	3800	2050-1650 BCE [based on directly dated samples from the same site]	Russia_MLBA_Sintashta	Kamennyi Ambar 5 Cemetery	Russia	52.81666667	60.46666667	1240K	1.942397	873259	M
I5761	I5761	KZ-KAR-012, Kairan I, Enclosure 11, Grave 1	tooth (molar)	2019	NarasimhanPattersonScience2019	3802	1931-1772 calBCE (3530Â±20 BP, PSUAMS-3099)	Kazakhstan_MLBA_Kairan	Kairan	Kazakhstan	48.74175	76.99573333	1240K	0.038	43000	F
RISE394.SG	RISE394	burial 6 skeleton 1	tooth	2015	AllentoftNature2015	3802	1949-1754 calBCE (3532Â±34 BP, OxA-30993)	Russia_Sintashta_MLBA.SG	Bulanovo	Russia	52.453	55.16	Shotgun	0.363	325196	F
I0354	I0354	SVP1, Spiridonovka IV, kurgan 1, grave 15	bone (long bone)	2015	NarasimhanPattersonScience2019 (supplement of MathiesonNature2018, which itself supplements MathiesonNature2015)	3803	2014-1692 calBCE (3517Â±56 BP, AA-47809)	Russia_Srubnaya_o	Samara Oblast, Volga River Valley, Samara River, Spiridonovka IV	Russia	53.03	50.39	1240K	0.611429	513208	F
I2601	I2601	EXEKA09_126005	petrous	2018	OlaldeNature2018	3805	1960-1750 calBCE (3535Â±35 BP, SUERC-40713)	England_C_EBA	England, Kent, Thanet	Great Britain	51.33	1.36	1240K	0.882	498474	F
I0115	I0115	ESP3	tooth	2015	MathiesonNature2015 (1240k of same same sample with 390k in HaakLazaridis2015)	3807	1954-1760 calBCE (3540Â±31 BP, MAMS-21494)	Germany_EBA_Unetice	Esperstedt	Germany	51.42	11.68	1240K	0.409	352282	F
RISE395.SG	RISE395	kurgan 25 burial 12	tooth	2015	AllentoftNature2015	3808	1960-1756 calBCE (3540Â±33 BP, OxA-30996)	Russia_Sintashta_MLBA.SG	Bol'shekaraganskii	Russia	52.637	59.536	Shotgun	2.397	857114	F
ALA035	ALA035	45.45, Locus 7, AT 7940	petrous bone	2020	SkourtaniotietalCell2020	3811	3898-3724	Anatolia_Alalakh_MLBA	Tell Atchana/Alalakh	Turkey	36.2378	36.3847	1240K	0.187153	223065	M
I1057	I1057	954, kurgan 4, burial 2, skeleton 5	bone (long bone)	2019	NarasimhanPattersonScience2019	3811	1949-1772 calBCE (3540Â±25 BP, PSUAMS-1953)	Russia_MLBA_Sintashta_o2	Kamennyi Ambar 5 Cemetery	Russia	52.81666667	60.46666667	1240K	2.131	829304	M
RISE109.SG	RISE109	grave 1044	tooth	2015	AllentoftNature2015	3813	1954-1772 calBCE (3544Â±26 BP, UB-16557)	Poland_Unetice_EBA.SG	Wojkowice	Poland	50.98	17.068	Shotgun	0.215	205999	F
I7416	I7416	UZ-ST-009, Sappali Tepe (ST), Grave 00-112	petrous	2019	NarasimhanPattersonScience2019	3813	1948-1777 calBCE (3545Â±20 BP, PSUAMS-3117)	Uzbekistan_BA_SappaliTepe	Sappali Tepe	Uzbekistan	37.41666667	66.83333333	1240K	2.981067	892482	F
WEHR_1586_d	WEHR_1586	WEHR_1586	tooth	2019	MittnikScience2019	3815	1951-1779 calBCE (3550Â±19 BP, MAMS-18932)	Germany_Lech_EBA	Wehringen-Hochfeld	Germany	48.25283	10.80879	1240k	0.494883	383175	F
I1027	I1027	1000, kurgan 2, burial 6, skeleton 6 / 1002, kurgan 2, burial 6, skeleton 8 / 1006, kurgan 2, burial 9, skeleton 2	bone (long bone)	2019	NarasimhanPattersonScience2019	3819	1962-1775 calBCE (3550Â±25 BP, PSUAMS-1954)	Russia_MLBA_Sintashta	Kamennyi Ambar 5 Cemetery	Russia	52.81666667	60.46666667	1240K	3.648	993163	M
I1029	I1029	1008, kurgan 2, burial 8, skeleton 2	bone (long bone)	2019	NarasimhanPattersonScience2019	3823	1973-1772 calBCE (3549Â±29 BP, OxA-12531)	Russia_MLBA_Sintashta	Kamennyi Ambar 5 Cemetery	Russia	52.81666667	60.46666667	1240K	0.826	580668	F
UNTA58_153	UNTA58_153	UNTA58_153	tooth	2019	MittnikScience2019	3824	1971-1776 calBCE (3553Â±24 BP, MAMS-18943)	Germany_Lech_EBA	Haunstetten-Unterer Talweg 58â€“62	Germany	48.31611	10.892	1240k	0.206684	202316	M
KDC001	KDC001	KDC001.A0101, BZNK-301/1, Kudachurt, kurgan 14, grave 218	petrous	2019	WangNatureCommunications2019	3824	1971-1776 calBCE [1953-1776 calBCE (3548Â±23 BP, MAMS-110560), 1971-1777 calBCE (3554Â±23 BP, MAMS-110561)]	Russia_North_Caucasus_MBA	Piedmont/mountains, Kudachurt	Russia	43.354032	43.721893	1240K	2.170922	729183	M
I7495	I7495	UZ-ST-004, Sappali Tepe (ST), 71, 41, Grave 00-118	petrous	2019	NarasimhanPattersonScience2019	3827	1971-1782 calBCE (3560Â±20 BP, PSUAMS-3122)	Uzbekistan_BA_SappaliTepe2	Sappali Tepe	Uzbekistan	37.41666667	66.83333333	1240K	1.977855	813406	F
I7492	I7492	UZ-ST-008, Sappali Tepe (ST) 1971, 33, Grave 00-78	petrous	2019	NarasimhanPattersonScience2019	3827	1971-1782 calBCE (3560Â±20 BP, PSUAMS-3121)	Uzbekistan_BA_SappaliTepe	Sappali Tepe	Uzbekistan	37.41666667	66.83333333	1240K	2.904231	913041	M
rath2.SG	rath2	rath2	petrous	2016	CassidyPNAS2016	3833	2024-1741 calBCE (3539Â±54 BP, UBA-8705)	Ireland_BA.SG	Rathlin Island, County Antrim	Ireland	55.292132	-6.191685	Shotgun	1.63	946668	M
I0944	I0944	StepVIIS-1, burial 17, skeleton 1	bone (phalanx)	2019	NarasimhanPattersonScience2019	3834	2023-1744 calBCE (3540Â±52 BP, AA-90949)	Russia_Petrovka	Stepnoe VII Cemetery	Russia	53.876	59.076	1240K	0.054005	61601	F
I6538	I6538	HB0057	tooth	2018	OlaldeNature2018	3838	2009-1766 calBCE (3545Â±35 BP, Poz-86950)	Poland_BellBeaker	StrachÃ³w	Poland	50.91	16.79	1240K	0.022	25860	F
AITI_36	AITI_36	AITI_36	tooth	2019	MittnikScience2019	3840	2006-1774 calBCE (3552Â±27 BP, MAMS-21568)	Germany_Lech_EBA	Kleinaitingen-Gewerbegebiet Nord	Germany	48.22281	10.84499	1240k.and.shotgun.merge	0.020273	21373	M
I1781	I1781	Gonur 2003 tomb 3012 sample 1	tooth	2019	NarasimhanPattersonScience2019	3841	2009-1772 calBCE (3550Â±30 BP, PSUAMS-2065)	Turkmenistan_Gonur_BA_1	Gonur	Turkmenistan	38.21228	62.03443	1240K	0.345139	312044	M
ALA084	ALA084	45.72, Locus 03-3065, skeleton S04-19	tooth	2020	SkourtaniotietalCell2020	3841.5	3956-3727	Anatolia_Alalakh_MLBA	Tell Atchana/Alalakh	Turkey	36.2378	36.3847	1240K	0.0975172	116397	M
RISE179.SG	RISE179	barrow I grave 5:1, gallery grave	tooth	2015	AllentoftNature2015	3843	2010-1776 calBCE (3556Â±28 BP, OxA-29193)	Sweden_LN.SG	AbekÃ¥s 1	Sweden	55.397	13.6	Shotgun	0.045	50109	M
I1020	I1020	982, kurgan 2, burial 15	bone (long bone)	2019	NarasimhanPattersonScience2019	3843	2012-1774 calBCE (3555Â±31 BP, OxA-12533)	Russia_MLBA_Sintashta_o2	Kamennyi Ambar 5 Cemetery	Russia	52.81666667	60.46666667	1240K	0.914	640367	M
N17.SG	N17	N17	petrous	2018	FernandesScientificReports2018	3846	2016-1775 calBCE (3560Â±30 BP, Poz-77332)	Poland_EBA.SG	Gustorzyn	Poland	52.66	18.88	Shotgun	2.461703	1074631	M
ALA015	ALA015	45.45, Locus 48, AT 015741	petrous bone	2020	SkourtaniotietalCell2020	3847.5	3964-3731	Anatolia_Alalakh_MLBA	Tell Atchana/Alalakh	Turkey	36.2378	36.3847	1240K	0.354081	420961	M
I2609	I2609	MOA 1956.46 Box 136	tooth	2018	OlaldeNature2018	3848	2023-1772 calBCE (3560Â±40 BP, Poz-83423)	England_C_EBA	England, Northumberland, Hexham Golf Course	Great Britain	54.979	-2.123	1240K	0.33	273312	F
I3756	I3756	TEBO'03, D8 UE12; Tumba 1	tooth	2019	OlaldeScience2019	3848	2014-1781 calBCE (3565Â±25 BP, PSUAMS-2077)	Iberia_BA	Ciudad Real, Terrinches, Castillejo del Bonete	Spain	38.5781	-2.8417	1240K	0.978	604170	M
I8141	I8141	La Navilla-Arenas del Rey 7	tooth	2019	OlaldeScience2019	3850	2200-1600 BCE	Iberia_BA	Granada, Arenas del Rey	Spain	37.005	-3.8947	1240K	0.013558	15907	F
I8048	I8048	La Navilla 13	tooth	2019	OlaldeScience2019	3850	2200-1600 BCE	Iberia_BA	Granada, Arenas del Rey	Spain	37.005	-3.8947	1240K	0.074121	83801	M
ETM004	ETM004	TM.98.V.538 (Cranio A)	petrous bone	2020	SkourtaniotietalCell2020	3850	3950-3750	Syria_Ebla_EMBA	Tell Mardikh/Ebla	Syria	35.798	36.798	1240K	0.0568721	67582	F
ETM005	ETM005	TM.98.V.538 (Cranio C)	petrous bone	2020	SkourtaniotietalCell2020	3850	3950-3750	Syria_Ebla_EMBA	Tell Mardikh/Ebla	Syria	35.798	36.798	1240K	0.135784	161943	M
ETM006	ETM006	TM.98.V.538 (Cranio B)	petrous bone	2020	SkourtaniotietalCell2020	3850	3950-3750	Syria_Ebla_EMBA	Tell Mardikh/Ebla	Syria	35.798	36.798	1240K	0.227453	270513	F
ETM014	ETM014	TM.95.V.491	petrous bone	2020	SkourtaniotietalCell2020	3850	3950-3750	Syria_Ebla_EMBA	Tell Mardikh/Ebla	Syria	35.798	36.798	1240K	0.509791	605217	F
ETM026	ETM026	TM.83.G	petrous bone	2020	SkourtaniotietalCell2020	3850	3950-3750	Syria_Ebla_EMBA	Tell Mardikh/Ebla	Syria	35.798	36.798	1240K	0.267202	318108	M
I0984	I0984	992, kurgan 2, burial 7, skeleton 4 / 996, kurgan 2, burial 6, skeleton 2	bone (long bone)	2019	NarasimhanPattersonScience2019	3853	2023-1782 calBCE (3572Â±29 BP, OxA-12530)	Russia_MLBA_Sintashta	Kamennyi Ambar 5 Cemetery	Russia	52.81666667	60.46666667	1240K	0.990519	684687	M
I5515	I5515	Aberdour Road, Dunfermline, cist 3	petrous	2018	OlaldeNature2018	3856	2035-1776 calBCE (3581Â±40 BP, SRR-292)	Scotland_C_EBA	Scotland, Fife, cist3, Dunfermline, Aberdour Road	Great Britain	56.062	-3.419178	1240K	0.167	169789	M
RISE349.SG	RISE349	Grave # 33	tooth	2015	AllentoftNature2015	3859	2034-1784 calBCE (3588Â±34 BP, OxA-30987)	Hungary_Maros_EBA.SG	Battonya VÃ¶rÃ¶s Oktober	Hungary	46.356	20.985	Shotgun	0.082	92396	F
I2460	I2460	85684_62027	tooth	2018	OlaldeNature2018	3875	2030-1820 calBCE (3575Â±27 BP, SUERC-53041)	England_C_EBA	England, Wiltshire, Amesbury Down	Great Britain	51.168023	-1.7725402	1240K	0.02	23341	F
Spiginas2	Spiginas2	Spiginas2	..	2018	MittnikNatureCommunications2018	3890	2130-1750 calBCE (3580Â±60 BP, Poz-61573)	Lithuania_LN	Spiginas	Lithuania	..	..	1240K	3.043061	900835	M
I9128	I9128	13V t2 Tholos	..	2017	LazaridisNature2017	3895	2210-1680 BCE (based on four direct dates of skeletons in the same ossuary)	Greece_Minoan_Odigitria	Phaestos, South-western Crete	Greece	35.05138889	24.81361111	1240K	0.016	17081	F
I9127	I9127	12V t2 Tholos	..	2017	LazaridisNature2017	3895	2210-1680 BCE (based on four direct dates of skeletons in the same ossuary)	Greece_Minoan_Odigitria	Phaestos, South-western Crete	Greece	35.05138889	24.81361111	1240K	0.035	36475	F
I9129	I9129	14V t2 Tholos	..	2017	LazaridisNature2017	3895	2210-1680 BCE (based on four direct dates of skeletons in the same ossuary)	Greece_Minoan_Odigitria	Phaestos, South-western Crete	Greece	35.05138889	24.81361111	1240K	0.063	63986	F
I9130	I9130	16V Tholos	..	2017	LazaridisNature2017	3895	2210-1680 BCE (based on four direct dates of skeletons in the same ossuary)	Greece_Minoan_Odigitria	Phaestos, South-western Crete	Greece	35.05138889	24.81361111	1240K	0.086	92186	M
I9131	I9131	19V t2 Tholos	..	2017	LazaridisNature2017	3895	2210-1680 BCE (based on four direct dates of skeletons in the same ossuary)	Greece_Minoan_Odigitria	Phaestos, South-western Crete	Greece	35.05138889	24.81361111	1240K	0.095	96946	F
ALA024	ALA024	45.44, Locus 68, AT 6572	petrous bone	2020	SkourtaniotietalCell2020	3895	4061-3729	Anatolia_Alalakh_MLBA	Tell Atchana/Alalakh	Turkey	36.2378	36.3847	1240K	0.0556142	66378	F
R22.SG	R22	Su Crocefissu; T.16; c.2; IND. D	..	2019	AntonioGaoMootsScience2019	3896	2010-1881 calBCE (3570Â±20 BP, UCIAMS-198885)	Italy_C_BA.SG	Su Crocefissu	Italy	40.8101044	8.4422073	Shotgun	0.815767	643408	F
POST_6	POST_6	POST_6	tooth	2019	MittnikScience2019	3896	2009-1883 calBCE (3574Â±19 BP, MAMS-18955)	Germany_Lech_EBA	Haunstetten-PostillionstraÃŸe	Germany	48.29573	10.89103	1240k	8.6017	966701	M
I0418	I0418	Kurgan 4, Grave 1, SVP 24	bone (long bone)	2015	MathiesonNature2015	3897	2125-1769 calBCE (3583Â±52 BP, AA-53802)	Russia_Potapovka	Samara Oblast, Volga River Valley, Samara River, Utyevka VI	Russia	52.91277778	50.99055556	1240K	0.123	133342	F
I7494	I7494	UZ-ST-006, Sappali Tepe (ST), 71, 8, zn2, Grave 00-149	petrous	2019	NarasimhanPattersonScience2019	3897	2010-1883 calBCE (3575Â±20 BP, PSUAMS-3230)	Uzbekistan_BA_SappaliTepe2	Sappali Tepe	Uzbekistan	37.41666667	66.83333333	1240K	1.303608	740205	M
I0946	I0946	StepVIIS-3, burial 17, skeleton 3	bone (rib)	2019	NarasimhanPattersonScience2019	3898	2130-1765 calBCE (3584Â±55 BP, AA-90948)	Russia_Petrovka	Stepnoe VII Cemetery	Russia	53.876	59.076	1240K	0.08202	91812	F
I2085	I2085	Gonur 2004 Area 8 cist 3201 N28m	bone	2019	NarasimhanPattersonScience2019	3899	2011-1886 calBCE (3580Â±20 BP, PSUAMS-2313)	Turkmenistan_Gonur_BA_1	Gonur	Turkmenistan	38.21228	62.03443	1240K	0.130472	141334	M
I7692	I7692	MC3-Sep9	tooth	2019	OlaldeScience2019	3900	2200-1700 BCE	Iberia_BA	Evora, Sao Manaos	Portugal	39.6686	-8.1303	1240K	0.051515	58448	F
I7691	I7691	MC3-945-No.2	tooth	2019	OlaldeScience2019	3900	2200-1700 BCE	Iberia_BA	Evora, Sao Manaos	Portugal	39.6686	-8.1303	1240K	0.072696	83535	M
I0945	I0945	StepVIIS-2, burial 17, skeleton 2	bone (rib)	2019	NarasimhanPattersonScience2019	3900	2200-1700 BCE	Russia_Petrovka	Stepnoe VII Cemetery	Russia	53.876	59.076	1240K	0.189165	199936	F
I4161	I4161	UZ-JAR-008, Jarkutan 4a 1975, Grave 206	petrous	2019	NarasimhanPattersonScience2019	3900	2100-1800 BCE	Uzbekistan_BA_Dzharkutan1	Dzharkutan	Uzbekistan	37.75	67	1240K	1.608	712798	F
I4901	I4901	UZ-JAR-021, Jarkutan, XG-1980, Catacomb N. 6, 56-95	petrous	2019	NarasimhanPattersonScience2019	3900	2100-1800 BCE	Uzbekistan_BA_Dzharkutan2	Dzharkutan	Uzbekistan	37.75	67	1240K	3.547	777383	F
I5608	I5608	UZ-JAR-022, Jarkutan, Catacomb N3, Ð¿. 2, XG-1980, 56-97	petrous	2019	NarasimhanPattersonScience2019	3900	2100-1800 BCE	Uzbekistan_BA_Dzharkutan2	Dzharkutan	Uzbekistan	37.75	67	1240K	4.293	921250	F
OBKR_117_d	OBKR_117	OBKR_117	tooth	2019	MittnikScience2019	3901	2019-1883 calBCE (3581Â±23 BP, MAMS-18911)	Germany_Lech_EBA	KÃ¶nigsbrunn-Obere KreuzstraÃŸe, Baugebiet 110	Germany	48.26656	10.87857	1240k.and.shotgun.merge	0.044399	71370	M
RISE486.SG	RISE486	T78	tooth	2015	AllentoftNature2015	3904	2134-1773 calBCE (3595Â±55 BP, ETH-12913)	Italy_North_Remedello_EBA.SG	Lombardy, Remedello di Sotto	Italy	45.26	10.379	Shotgun	0.289	199113	M
RISE97.SG	RISE97	grave 72(II)	tooth	2015	AllentoftNature2015	3905	2025-1885 calBCE (3590Â±29 BP, OxA-28986)	Sweden_LN.SG	Fredriksberg	Sweden	55.557	13.059	Shotgun	0.746	561162	F
rath1.SG	rath1	rath1	petrous	2016	CassidyPNAS2016	3906	2026-1885 calBCE (3591Â±29 BP, UBA-8707)	Ireland_BA.SG	Rathlin Island, County Antrim	Ireland	55.292132	-6.191685	Shotgun	11.63	1181857	M
OBKR_9A_d	OBKR_9A	OBKR_9A	tooth	2019	MittnikScience2019	3907	2022-1892 calBCE (3596Â±22 BP, MAMS-18891)	Germany_Lech_EBA	KÃ¶nigsbrunn-Obere KreuzstraÃŸe, Baugebiet 110	Germany	48.26656	10.87857	1240k	0.058574	73105	F
WEHR_1415child	WEHR_1415child	WEHR_1415child	tooth	2019	MittnikScience2019	3907	2021-1893 calBCE (3596Â±19 BP, MAMS-18928)	Germany_Lech_EBA	Wehringen-Hochfeld	Germany	48.25283	10.80879	1240k	0.78221	542471	M
OBKR_2_d	OBKR_2	OBKR_2	tooth	2019	MittnikScience2019	3909	2023-1894 calBCE (3599Â±22 BP, MAMS-18888)	Germany_Lech_EBA	KÃ¶nigsbrunn-Obere KreuzstraÃŸe, Baugebiet 110	Germany	48.26656	10.87857	1240k	0.025687	31480	F
OBKR_67_d	OBKR_67	OBKR_67	tooth	2019	MittnikScience2019	3909	2023-1894 calBCE (3599Â±22 BP, MAMS-18897)	Germany_Lech_EBA	KÃ¶nigsbrunn-Obere KreuzstraÃŸe, Baugebiet 110	Germany	48.26656	10.87857	1240k.and.shotgun.merge	0.016047	38319	M
I0164	I0164	QUEVIII6	tooth	2015	MathiesonNature2015 (1240k of same same sample with 390k in HaakLazaridis2015)	3909	2023-1894 calBCE (3599Â±25 BP, MAMS-21497)	Germany_EBA_Unetice	Quedlinburg Site VIII	Germany	51.793	11.143	1240K	2.487	834837	F
UNTA85_1412	UNTA85_1412	UNTA85_1412	tooth	2019	MittnikScience2019	3910	2025-1895 calBCE (3602Â±25 BP, MAMS-18951)	Germany_Lech_EBA	Haunstetten-Unterer Talweg 85	Germany	48.31966	10.89153	1240k	0.363927	308221	M
ETM016	ETM016	TM.95.V.497	petrous bone	2020	SkourtaniotietalCell2020	3911	3976-3846	Syria_Ebla_EMBA	Tell Mardikh/Ebla	Syria	35.798	36.798	1240K	0.345331	409744	F
OBKR_66_d	OBKR_66	OBKR_66	tooth	2019	MittnikScience2019	3916	2028-1903 calBCE (3609Â±22 BP, MAMS-18896)	Germany_Lech_EBA	KÃ¶nigsbrunn-Obere KreuzstraÃŸe, Baugebiet 110	Germany	48.26656	10.87857	1240k	0.020851	25780	F
POST_28	POST_28	POST_28	tooth	2019	MittnikScience2019	3917	2027-1906 calBCE (3608Â±20 BP, MAMS-18960)	Germany_Lech_EBA	Haunstetten-PostillionstraÃŸe	Germany	48.29573	10.89103	1240k	0.71957	490352	M
I7414	I7414	UZ-ST-007, Sappali Tepe (ST), Grave 00-113	petrous	2019	NarasimhanPattersonScience2019	3923	2031-1915 calBCE (3615Â±20 BP, PSUAMS-3106)	Uzbekistan_BA_SappaliTepe	Sappali Tepe	Uzbekistan	37.41666667	66.83333333	1240K	3.529709	917143	F
POST_35_d	POST_35	POST_35	tooth	2019	MittnikScience2019	3926	2033-1918 calBCE (3621Â±20 BP, MAMS-18962)	Germany_Lech_EBA	Haunstetten-PostillionstraÃŸe	Germany	48.29573	10.89103	1240k	0.195412	196889	F
I6608_published	I6608	Yese 5A, Area 36 E02 Ind 2	tooth	2018	OlaldeNature2018	3940	2031-1949 calBCE (3630Â±30 BP, Ua-35012)	Iberia_C_published	Madrid, San Fernando de Henares, Camino de las Yeseras	Spain	40.439722	-3.506389	1240K	0.102	114220	M
I6604	I6604	Yese 2A, Area 10 UE03 E01 Ind 2	tooth	2018	OlaldeNature2018	3940	2031-1949 calBCE	Iberia_C	Madrid, San Fernando de Henares, Camino de las Yeseras	Spain	40.439722	-3.506389	1240K	0.188	199505	M
I8507	I8507	MOS310, Kokcha 3 1954, Grave N5, Skull N1, IE-60-20	petrous (CBD)	2019	NarasimhanPattersonScience2019	3950	2500-1500 BCE	Uzbekistan_BA_Kokcha	Kokcha 3	Uzbekistan	40.54	64.99	1240K	0.260116	264519	M
I1770	I1770	BurialXI	petrous	2018	OlaldeNature2018	3950	2400-1600 BCE	England_BellBeaker	England, North Yorkshire, Staxton, Staxton Beacon	Great Britain	54.201949	-0.434355	1240K	0.778	483474	F
ETM001	ETM001	TM.82/79.G.400	petrous bone	2020	SkourtaniotietalCell2020	3950	3750-3850	Syria_Ebla_EMBA	Tell Mardikh/Ebla	Syria	35.798	36.798	1240K	0.0928993	110661	M
I2116	I2116	Gonur 2013 Area 19 cist tomb 4290 (1) N2m	tooth	2019	NarasimhanPattersonScience2019	3951	2118-1883 calBCE (3605Â±35 BP, Poz-83490)	Turkmenistan_Gonur_BA_1	Gonur	Turkmenistan	38.21228	62.03443	1240K	0.348086	317154	F
I0047_published	I0047	HAL16a	tooth	2015	MathiesonNature2015	3951	2111-1891 calBCE (3612Â±30 BP, MAMS-21481)	Germany_EBA_Unetice_published	Halberstadt-Sonntagsfeld	Germany	51.89583333	11.04666667	1240K	1.655	806227	F
RISE391.SG	RISE391	kurgan 7 burial 36	tooth	2015	AllentoftNature2015	3954	2120-1887 calBCE (3612Â±34 BP, OxA-30998)	Kazakhstan_Sintashta_MLBA_o.SG	Tanabergen II	Kazakhstan	50.593	56.83	Shotgun	0.056	53261	F
I3132	I3132	GENSCOT68	petrous	2018	OlaldeNature2018	3954	2119-1888 calBCE (3614Â±33, SUERC-69070)	Scotland_C_EBA	Scotland, Covesea Cave 2	Great Britain	57.721	-3.3881	1240K	3.869	773258	M
I6679	I6679	UK_LH3, LH-01, Cair 1, Burial 3	tooth	2018	OlaldeNature2018	3958	2125-1891 calBCE (3621Â±34 BP, OxA-5553/4)	England_BellBeaker	England, Northumberland, Low Hauxley	Great Britain	55.309983	-1.553328	1240K	0.171488	186564	M
OBKR_93_d	OBKR_93	OBKR_93	tooth	2019	MittnikScience2019	3959	2111-1907 calBCE (3621Â±23 BP, MAMS-18908)	Germany_Lech_EBA	KÃ¶nigsbrunn-Obere KreuzstraÃŸe, Baugebiet 110	Germany	48.26656	10.87857	1240k	0.014251	19236	F
I2462	I2462	EXEKA09_220053	petrous	2018	OlaldeNature2018	3960	2130-1890 calBCE (3625Â±35 BP, SUERC-40718)	England_C_EBA	England, Kent, Thanet	Great Britain	51.33	1.36	1240K	2.78	816976	F
RISE392.SG	RISE392	kurgan 4 burial B	tooth	2015	AllentoftNature2015	3961	2126-1896 calBCE (3626Â±33 BP, OxA-30999)	Russia_Sintashta_MLBA.SG	Stepnoe VII Cemetery	Russia	53.876	59.076	Shotgun	0.598	515319	M
OBKR_50_d	OBKR_50	OBKR_50	tooth	2019	MittnikScience2019	3962	2112-1912 calBCE (3623Â±23 BP, MAMS-18895)	Germany_Lech_EBA	KÃ¶nigsbrunn-Obere KreuzstraÃŸe, Baugebiet 110	Germany	48.26656	10.87857	1240k	0.129005	137205	F
RISE670.SG	RISE670	kurgan 2, grave 4, scull 7, 7053-49	petrous	2018	DamgaardScience2018	3963	2141-1885 calBCE (3635Â±50 BP, UBA-31595)	Russia_BA_Okunevo.SG	Verkhni Askiz	Russia	53.156486	90.207811	Shotgun	0.7	509040	M
I2447	I2447	SK 8779 (YCF 95)	petrous	2018	OlaldeNature2018	3964	2116-1911 calBCE (3625Â±25 BP, PSUAMS-2336)	England_BellBeaker	England, Oxfordshire, Yarnton	Great Britain	51.79568333	-1.319891667	1240K	5.541	913061	M
I1788	I1788	Gonur tomb 1340 sample 66	tooth	2019	NarasimhanPattersonScience2019	3966	2127-1905 calBCE (3630Â±30 BP, PSUAMS-2066)	Turkmenistan_Gonur_BA_1	Gonur	Turkmenistan	38.21228	62.03443	1240K	0.302469	281189	F
RISE254.SG	RISE254	ID 4091	bone	2015	AllentoftNature2015	3969	2128-1909 calBCE (3631Â±29 BP, OxA-29842)	Hungary_MBA_Vatya.SG	SzÃ¡zhalombatta-FÃ¶ldvÃ¡r	Hungary	47.327	18.962	Shotgun	0.038	42379	M
I2455	I2455	OVE08, feature F.1079 skeleton 5486	tooth	2018	OlaldeNature2018	3970	2130-1910 calBCE (3631Â±28 BP, OxA-24594)	England_BellBeaker	England, Cambridgeshire, Over, Over Narrows	Great Britain	52.346588	0.031827	1240K	0.118	120698	F
I11527	I11527	Aygirdjal K.105	petrous	2019	NarasimhanPattersonScience2019	3971	2114-1928 calBCE (3630Â±20 BP, PSUAMS-4750)	Kyrgyzstan_BA_Aygirdjal	Aygirdjal	Kyrgyzstan	41.431467	75.885481	1240K	4.067153	779712	M
NV3001	NV3001	NV3001, BZNK-312/1, Nevinnomiskiy 3, kurgan 6, grave 5	petrous	2019	WangNatureCommunications2019	3971	2116-1925 calBCE (3631Â±22 BP, MAMS-29812)	Russia_Steppe_Lola	North Caucasus steppe, Nevinnommiskij 3	Russia	44.73486	41.938749	1240K	2.783355	806261	M
RISE683.SG	RISE683	kurgan 4, grave 4, skull A, 7053-191	bone	2018	DamgaardScience2018	3977	2138-1915 calBCE (3646Â±40 BP, UBA-31594)	Russia_BA_Okunevo.SG	Uybat V	Russia	53.708561	90.359808	Shotgun	2	858265	M
I2569_published	I2569	GENSCOT17	tooth	2018	OlaldeNature2018	3978	2140-1916 calBCE (3650Â±40 BP, SUERC-5318)	Scotland_C_EBA_published	Scotland, Eweford Cottages	Great Britain	55.99	-2.537	1240K	0.02	23665	M
RISE139.SG	RISE139	grave 20/2011	tooth	2015	AllentoftNature2015	3979	2135-1923 calBCE (3645Â±33 BP, Ua-44034)	Poland_Unetice_EBA.SG	Chociwel	Poland	50.796	17.094	Shotgun	0.023	26821	F
I4075	I4075	skeleton 243-M15	petrous	2018	OlaldeNature2018	3979	2119-1938 calBCE (3635Â±20 BP, PSUAMS-2337)	Netherlands_BellBeaker	Noord-Holland, Oostwoud, De Tuithoorn	Netherlands	52.733563	5.096183	1240K	4.036	770037	F
POST_99_d	POST_99	POST_99	tooth	2019	MittnikScience2019	3980	2130-1930 calBCE (3641Â±25 BP, MAMS-18969)	Germany_Lech_EBA	Haunstetten-PostillionstraÃŸe	Germany	48.29573	10.89103	1240k	0.607336	432280	F
I7638	I7638	SB532A	petrous	2018	OlaldeNature2018	3980	2290-1770 calBCE (3660Â±80, OxA-4357)	England_C_EBA	England, Oxfordshire, Radley, Barrow Hills	Great Britain	51.405327	-1.150767	1240K	0.876881	600005	M
I7670	I7670	Grachyevka I, k. 1, sample 1	tooth	2019	NarasimhanPattersonScience2019	3982	2121-1942 calBCE (3640Â±20 BP, PSUAMS-4274)	Russia_MLBA_Potapovka	Samara Oblast, Volga River Valley, Sok River, Grachevka	Russia	53.58975	50.57129167	1240K	0.604195	497335	M
IAG001.B0102	IAG001.B0102	AT-590B	Tooth	2020	JeongCell2020	3983	2567-2468 BCE	Mongolia_EMBA_Chemurchek_southAltai	Yagshiin Khuduu	Mongolia	46.121	91.5718	1240K	..	..	M
I3374	I3374	Gonur 2003 Area 6 tomb 3042 sample 7	tooth	2019	NarasimhanPattersonScience2019	3985	2125-1945 calBCE (3645Â±20 BP, PSUAMS-2317)	Turkmenistan_Gonur_BA_1	Gonur	Turkmenistan	38.21228	62.03443	1240K	0.135771	144321	F
I3770	I3770	CII-52, stone fencing 90	tooth	2019	NarasimhanPattersonScience2019	3986	2132-1940 calBCE (3645Â±25 BP, PSUAMS-2079)	Kazakhstan_BA_Zevakinskiy	Zevakinskiy stone fence	Kazakhstan	50.2249	81.83678333	1240K	1.017	618137	M
I0803	I0803	EUL41	tooth	2015	MathiesonNature2015 (1240k of same same sample with 390k in HaakLazaridis2015)	3987	2132-1942 calBCE (3650Â±26 BP, MAMS-22822)	Germany_EBA_Unetice	Eulau	Germany	51.167663	11.847527	1240K	0.228	213212	F
I0116	I0116	ESP4	tooth	2015	MathiesonNature2015 (1240k of same same sample with 390k in HaakLazaridis2015)	3987	2134-1939 calBCE (3650Â±32 BP, MAMS-21495)	Germany_EBA_Unetice	Esperstedt	Germany	51.42	11.68	1240K	1.648	629665	M
I4069	I4069	skeleton 229-M4	petrous	2018	OlaldeNature2018	3988	2188-1887 calBCE (3640Â±50 BP, GrA-6477)	Netherlands_BellBeaker	Noord-Holland, Oostwoud, De Tuithoorn	Netherlands	52.733563	5.096183	1240K	2.131	721500	M
I6119	I6119	Gonur 2005 tomb 3466 sample 2	tooth	2019	NarasimhanPattersonScience2019	3989	2130-1948 calBCE (3650Â±20 BP, PSUAMS-2840)	Turkmenistan_Gonur_BA_1	Gonur	Turkmenistan	38.21228	62.03443	1240K	0.043698	51113	M
RISE371.SG	RISE371	Grave # 105	tooth	2015	AllentoftNature2015	3989	2136-1941 calBCE (3653Â±32 BP, OxA-30988)	Hungary_Maros_EBA.SG	SzÃ¶reg, Sziv Utca	Hungary	46.22	20.199	Shotgun	0.045	51763	F
I2598_published	I2598	56244_12134	tooth	2018	OlaldeNature2018	3990	2140-1940 calBCE (3664Â±30 BP, NZA-32494)	England_C_EBA_published	England, Wiltshire, Amesbury Down	Great Britain	51.168023	-1.7725402	1240K	0.078	85900	M
I3875	I3875	VL1316	petrous	2018	OlaldeNature2018	3991	2134-1947 calBCE (3655Â±25 BP, PSUAMS-1834)	France_BellBeaker	Villard	France	44.476	6.369	1240K	4.052	792712	M
I4068	I4068	skeleton 228-M3	petrous	2018	OlaldeNature2018	3992	2132-1952 calBCE (3655Â±20 BP, PSUAMS-2318)	Netherlands_BellBeaker	Noord-Holland, Oostwoud, De Tuithoorn	Netherlands	52.733563	5.096183	1240K	0.803	469691	M
I2618	I2618	MOA 1964.2 Box 102A	tooth	2018	OlaldeNature2018	3993	2135-1951 calBCE (3660Â±28 BP, OxA-26254)	England_C_EBA	England, Northumberland, Barrasford, Reaverhill	Great Britain	55.058	-2.147	1240K	1.029	643010	M
I3255	I3255	TRM10, skeleton [3383]	petrous	2018	OlaldeNature2018	3994	2136-1951 calBCE (3661Â±31 BP, SUERC-49482)	England_BellBeaker	England, Cambridgeshire, Trumpington Meadows	Great Britain	52.170279	0.105604	1240K	4.889	861509	F
I1790	I1790	Gonur 2013 Area12 pit room 29 N4258 N15m	tooth	2019	NarasimhanPattersonScience2019	3996	2134-1957 calBCE (3660Â±20 BP, PSUAMS-2311)	Turkmenistan_Gonur_BA_1	Gonur	Turkmenistan	38.21228	62.03443	1240K	0.195499	198651	F
OBKR_80	OBKR_80	OBKR_80	tooth	2019	MittnikScience2019	3997	2134-1959 calBCE (3664Â±24 BP, MAMS-18901)	Germany_Lech_EBA	KÃ¶nigsbrunn-Obere KreuzstraÃŸe, Baugebiet 110	Germany	48.26656	10.87857	1240k	2.13532	742188	M
ETM018	ETM018	TM.98.AA.310	tooth	2020	SkourtaniotietalCell2020	3999.5	4085-3914	Syria_Ebla_EMBA	Tell Mardikh/Ebla	Syria	35.798	36.798	1240K	0.0541714	64245	M
I9005	I9005	Lassithi17	..	2017	LazaridisNature2017	4000	2400-1700 BCE	Greece_Minoan_Lassithi	Lassithi, Crete	Greece	35.08	25.83	1240K	1.351	388859	F
I0074	I0074	Lassithi9	bone	2017	LazaridisNature2017	4000	2400-1700 BCE	Greece_Minoan_Lassithi	Crete, Lassithi	Greece	35.08	25.83	1240K	0.874	506434	F
I0419	I0419	Kurgan 7, Grave 1, SVP27	bone (long bone)	2015	NarasimhanPattersonScience2019 (supplement of MathiesonNature2018)	4000	2200-1900 BCE	Russia_Potapovka	Samara Oblast, Volga River Valley, Samara River, Utyevka VI	Russia	52.91277778	50.99055556	1240K	0.728242	583943	M
I0070	I0070	Lassithi2	bone	2017	LazaridisNature2017	4000	2400-1700 BCE	Greece_Minoan_Lassithi	Crete, Lassithi	Greece	35.08	25.83	1240K	1.267	619767	M
I0073	I0073	Lassithi7	bone	2017	LazaridisNature2017	4000	2400-1700 BCE	Greece_Minoan_Lassithi	Crete, Lassithi	Greece	35.08	25.83	1240K	1.481	643360	M
I4073	I4073	skeleton 236-M13	petrous	2018	OlaldeNature2018	4000	2196-1903 calBCE (3660Â±50 BP, GrA-15598)	Netherlands_BellBeaker	Noord-Holland, Oostwoud, De Tuithoorn	Netherlands	52.733563	5.096183	1240K	3.138	761432	M
I0071	I0071	Lassithi4	..	2017	LazaridisNature2017	4000	2400-1700 BCE	Greece_Minoan_Lassithi	Crete, Lassithi	Greece	35.08	25.83	1240K	7.312	953157	F
YAG001.B0101	YAG001.B0101	AT-590A	Petrous	2020	JeongCell2020	4000		Mongolia_EMBA_Chemurchek_southAltai	Yagshiin Khuduu	Mongolia	46.121	91.5718	1240K	..	..	M
I0804	I0804	EUL57	tooth	2015	MathiesonNature2015 (1240k of same same sample with 390k in HaakLazaridis2015)	4001	2137-1965 calBCE (3671Â±26 BP, MAMS-22821)	Germany_EBA_Unetice	Eulau	Germany	51.167663	11.847527	1240K	0.054	61524	M
I11041_published	I11041	UfaNov17-003 tomb 3225 skeleton 3	tooth	2019	NarasimhanPattersonScience2019	4006	2140-1972 calBCE (3675Â±25 BP, PSUAMS-4603)	Turkmenistan_Gonur_BA_2_published	Gonur	Turkmenistan	38.21228	62.03443	1240K	0.115931	128105	M
I2125	I2125	Gonur tomb 2871 sample 15	tooth	2019	NarasimhanPattersonScience2019	4007	2136-1977 calBCE (3670Â±20 BP, PSUAMS-2315)	Turkmenistan_Gonur_BA_1	Gonur	Turkmenistan	38.21228	62.03443	1240K	0.074029	83003	F
I7249	I7249	BRAN_3	petrous	2018	OlaldeNature2018	4007	2136-1977 calBCE (3670Â±20 BP, PSUAMS-4499)	Czech_BellBeaker	Brandysek	Czech Republic	50.19	14.158	1240K	4.047757	779011	M
I7043	I7043	HUNG497	petrous	2018	OlaldeNature2018	4007	2136-1977 calBCE (3670Â±20 BP, PSUAMS-4036)	Hungary_EBA_Protonagyrev	Szigetszentmiklos-Vozm-telep-dulo	Hungary	47.429954	19.051966	1240K	4.096184	801297	M
POST_44	POST_44	POST_44	tooth	2019	MittnikScience2019	4009	2139-1979 calBCE (3681Â±23 BP, MAMS-18964)	Germany_Lech_EBA	Haunstetten-PostillionstraÃŸe	Germany	48.29573	10.89103	1240k	2.77239	882117	M
I2122	I2122	Gonur 2005 Area 13 Room 12 tomb 3453 sample 11	tooth	2019	NarasimhanPattersonScience2019	4010	2139-1981 calBCE (3680Â±20 BP, PSUAMS-2152)	Turkmenistan_Gonur_BA_1_o2	Gonur	Turkmenistan	38.21228	62.03443	1240K	0.01475	17240	F
I1787	I1787	Gonur tomb 1315 sample 65	tooth	2019	NarasimhanPattersonScience2019	4010	2139-1981 calBCE (3680Â±20 BP, PSUAMS-2310)	Turkmenistan_Gonur_BA_1	Gonur	Turkmenistan	38.21228	62.03443	1240K	0.025384	29359	F
I1979	I1979	T2-InD B, US13	..	2018	OlaldeNature2018	4015	2200-1930 BCE	Italy_North_BellBeaker	Emilia Romagna, Parma, Via Guidorossi	Italy	44.78	10.29	1240K	0.405233	375725	F
I2477	I2477	T1 Ind a Us8	petrous	2018	OlaldeNature2018	4015	2200-1930 BCE	Italy_North_BellBeaker	Emilia Romagna, Parma, Via Guidorossi	Italy	44.78	10.29	1240K	2.309	782739	F
I2478	I2478	T1 ind b Us 9	petrous	2018	OlaldeNature2018	4018	2195-1940 calBCE (3671Â±40 BP, LTL-5035A)	Italy_North_BellBeaker	Emilia Romagna, Parma, Via Guidorossi	Italy	44.78	10.29	1240K	1.178	622069	M
RISE145.SG	RISE145	grave 1603	tooth	2015	AllentoftNature2015	4023	2188-1958 calBCE (3677Â±31 BP, UB-16564)	Poland_Unetice_EBA.SG	Polwica	Poland	50.913	17.177	Shotgun	0.024	27376	M
I2567	I2567	GENSCOT14	petrous	2018	OlaldeNature2018	4030	2275-1884 calBCE [2131-1884 calBCE (3615Â±40 BP, SUERC-4072), 2275-2024 calBCE (3725Â±35 BP, SUERC-4083)]	Scotland_C_EBA	Scotland, Dryburn Bridge	Great Britain	55.97	-2.444	1240K	1.835	589224	M
RISE42.SG	RISE42	PMD 98, III	tooth	2015	AllentoftNature2015	4032	2191-1972 calBCE (3681Â±28 BP, OxA-28225)	Denmark_LN.SG	Marbjerg	Denmark	55.657	12.148	Shotgun	0.016	18471	M
I1705	I1705	AG98_1	petrous	2016	LazaridisNature2016	4032	2198-1966 calBCE (3690Â±35 BP, Poz-81096)	Jordan_EBA	'Ain Ghazal	Jordan	31.988	35.976	1240K	2.037	702533	M
I7198	I7198	PRAJIN82	petrous	2018	OlaldeNature2018	4034	2189-1978 calBCE (3685Â±25 BP, PSUAMS-3885)	Czech_EBA	Prague 5, Jinonice, ButovickÃ¡ Street	Czech Republic	50.0504153	14.3667267	1240K	3.78456	767682	F
KUR001.B0101	KUR001.B0101	AT-635	Tooth	2020	JeongCell2020	4034	2618-2487 BCE	Mongolia_EMBA_Chemurchek_northAlai	Khuurai Gobi 2 (Kurgak govi)	Mongolia	49.3353	88.7126	1240K	..	..	F
I1767	I1767	Sk2	tooth (molar)	2018	OlaldeNature2018	4035	2200-1970 calBCE (3705Â±35 BP, OxA-8651)	England_BellBeaker	England, County Durham, Stockton-on-Tees, Windmill Fields	Great Britain	54.522812	-1.308134	1240K	1.799	729987	M
I1502	I1502	HUNG370, BR1	petrous	2014	MathiesonNature2015 (capture of same sample shotgunned in Gamba2014)	4035	2190-1980 calBCE (3686Â±28 BP,OxA-23799)	Hungary_EBA_Mako	Kompolt-Kigyoser	Hungary	47.167	20.833	1240K	4.682	795741	F
I7635	I7635	SB441A	petrous	2018	OlaldeNature2018	4037	2195-1978 calBCE (3690Â±28, BRAMS-1286)	England_C_EBA	England, County Durham, Stockton-on-Tees, Windmill Fields	Great Britain	54.522812	-1.308134	1240K	0.619524	482834	F
KBD001	KBD001	KBD001, BZNK-123/2, Kabardinka, kurgan 2, grave 1b	petrous	2019	WangNatureCommunications2019	4037	2196-1977 calBCE (3690Â±30 BP, UGAMS-13455)	Russia_North_Caucasus_MBA	North Caucasus mountains, Kabardinka	Russia	43.826337	42.716199	1240K	4.713811	926219	M
I5373	I5373	SB 380B3	bone (long bone)	2018	OlaldeNature2018	4038	2195-1981 calBCE (3694Â±25 BP, BRAMS-1230)	England_C_EBA	England, Derbyshire, Brassington, Carsington Pasture Cave	Great Britain	53.079803	-1.640942	1240K	0.225	234326	M
DA339.SG	DA339	Grave 111	tooth	2018	DamgaardScience2018	4040	2199-1980 calBCE (3700Â±33 BP)	Russia_Shamanka_EBA.SG	Shamanka II	Russia	51.698333	103.703056	Shotgun	0.3	254062	M
I2454	I2454	OVE08 feature F.1080 skeleton 5487	petrous	2018	OlaldeNature2018	4040	2200-1980 calBCE (3703Â±28 BP, OxA-24595)	England_BellBeaker	England, Cambridgeshire, Over, Over Narrows	Great Britain	52.346588	0.031827	1240K	5.168	818929	F
I7199	I7199	PRAJIN84 (1)	petrous	2018	OlaldeNature2018	4041	2196-1985 calBCE (3700Â±25 BP, PSUAMS-3886)	Czech_EBA	Prague 5, Jinonice, ButovickÃ¡ Street	Czech Republic	50.0504153	14.3667267	1240K	3.865949	789281	M
I4074	I4074	skeleton 242-M14	petrous	2018	OlaldeNature2018	4046	2278-1914 calBCE (3690Â±60 BP, GrA-15597)	Netherlands_BellBeaker	Noord-Holland, Oostwoud, De Tuithoorn	Netherlands	52.733563	5.096183	1240K	2.765	780740	M
I2452	I2452	BEDFM2009.12, feature F.66 skeleton 186	petrous	2018	OlaldeNature2018	4049	2277-1920 calBCE [2277-2030 calBCE (3735Â±35 BP, Poz-83405), 2195-1920 calBCE (3700Â±30 BP, Beta-444979)]	England_BellBeaker	England, South Derbyshire, Willington	Great Britain	52.15	-0.38	1240K	7.489	913255	M
I3484	I3484	TEBO'04 Tumba 4 Ind 1	tooth	2019	OlaldeScience2019	4050	2300-1900 BCE	Iberia_BA	Ciudad Real, Terrinches, Castillejo del Bonete	Spain	38.5781	-2.8417	1240K	0.061054	69982	M
I6542_published	I6542	Yese 12A, Area 31 UE09 Element1-I	tooth	2018	OlaldeNature2018	4050	2200-2000 BCE	Iberia_BellBeaker_published	Madrid, San Fernando de Henares, Camino de las Yeseras	Spain	40.439722	-3.506389	1240K	0.148	162147	M
I5750	I5750	skeleton 230 Extra-M8	tooth	2018	OlaldeNature2018	4050	2600-1600 BCE [from other dates of the same site]	Netherlands_BellBeaker	Noord-Holland, Oostwoud, De Tuithoorn	Netherlands	52.733563	5.096183	1240K	1.287	641693	M
I1793	I1793	Gonur 2013 Area12 occasional find N4384 N14m	tooth	2019	NarasimhanPattersonScience2019	4060	2190-2029 calBCE (3700Â±20 BP, PSUAMS-2312)	Turkmenistan_Gonur_BA_1	Gonur	Turkmenistan	38.21228	62.03443	1240K	0.103933	113140	F
RISE71.SG	RISE71	PMD 57, I	tooth	2015	AllentoftNature2015	4060	2196-2023 calBCE (3701Â±26 BP, OxA-28269)	Denmark_LN.SG	FalshÃ¶j	Denmark	56.676	10.034	Shotgun	0.26	198510	F
I4888	I4888	feature 543	petrous	2018	OlaldeNature2018	4060	2190-2029 calBCE (3700Â±20 BP, PSUAMS-2846)	Czech_BellBeaker	Prague 8, Kobylisy, Ke StÃ­rce Street	Czech Republic	50.1217475	14.4569508	1240K	4.937	833166	M
I6124	I6124	Gonur 2003 tomb 1899 sample 54	tooth	2019	NarasimhanPattersonScience2019	4062	2193-2031 calBCE (3705Â±20 BP, PSUAMS-2804)	Turkmenistan_Gonur_BA_3	Gonur	Turkmenistan	38.21228	62.03443	1240K	0.098242	108967	F
I6708	I6708	StPet37, collection 6095, individual 9	petrous	2019	NarasimhanPattersonScience2019	4062	2193-2031 calBCE (3705Â±20 BP, PSUAMS-2916)	Kazakhstan_Kanai_MBA	Northeastern Kazakhstan, Kanai Cemetery	Kazakhstan	48.832683	83.909744	1240K	0.126689	136470	M
I2922	I2922	TH16-12, 33-16-12, Period 1	bone (phalanx)	2019	NarasimhanPattersonScience2019	4062	2197-2027 calBCE (3705Â±25 BP, PSUAMS-2227)	Iran_C_TepeHissar	Tepe Hissar	Iran	36.15444444	54.38361111	1240K	0.297904	279888	F
POST_50	POST_50	POST_50	tooth	2019	MittnikScience2019	4063	2196-2029 calBCE (3707Â±24 BP, MAMS-18966)	Germany_Lech_EBA	Haunstetten-PostillionstraÃŸe	Germany	48.29573	10.89103	1240k	1.56122	793520	M
I11737	I11737	Mereke, Kurgan 1, Burial 10	petrous	2019	NarasimhanPattersonScience2019	4064	2195-2032 calBCE (3710Â±20 BP, PSUAMS-4902)	Kazakhstan_Mereke_MBA	Mereke, Taskala district, Zapadno-Kazahstanskaya Oblast	Kazakhstan	50.77023611	49.34004167	1240K	4.010802	767737	M
I2087	I2087	Gonur tomb 1506 sample 32	tooth	2019	NarasimhanPattersonScience2019	4065	2196-2034 calBCE (3715Â±20 BP, PSUAMS-2335)	Turkmenistan_Gonur_BA_1	Gonur	Turkmenistan	38.21228	62.03443	1240K	0.064651	73668	M
I1784	I1784	Gonur tomb 2380 sample 17	bone	2019	NarasimhanPattersonScience2019	4066	2201-2031 calBCE (3720Â±30 BP, Poz-83485)	Turkmenistan_Gonur_BA_1	Gonur	Turkmenistan	38.21228	62.03443	1240K	1.794	662584	M
I2457	I2457	65530_13382	tooth	2018	OlaldeNature2018	4066	2200-2031 calBCE [2480-2280 calBCE (3890Â±30 BP, SUERC-36210) ignored because it is an outlier from the daughter I2600, 2200-2031 calBCE (3717Â±28 BP, SUERC-69975)]	England_C_EBA	England, Wiltshire, Amesbury Down	Great Britain	51.168023	-1.7725402	1240K	2.715	718630	M
I2128	I2128	Gonur tomb 1311 sample 59	tooth	2019	NarasimhanPattersonScience2019	4067	2198-2036 calBCE (3720Â±20 BP, PSUAMS-2316)	Turkmenistan_Gonur_BA_1	Gonur	Turkmenistan	38.21228	62.03443	1240K	0.030159	35446	M
I3256	I3256	TRM10, skeleton [3384]	petrous	2018	OlaldeNature2018	4067	2204-2029 calBCE (3722Â±31 BP)	England_BellBeaker	England, Cambridgeshire, Trumpington Meadows	Great Britain	52.170279	0.105604	1240K	3.819	843389	M
I3874	I3874	VL1435	petrous	2018	OlaldeNature2018	4069	2201-2036 calBCE (3725Â±25 BP, PSUAMS-1835)	France_BellBeaker	Villard	France	44.476	6.369	1240K	1.634	652965	F
RISE662.SG	S3426	6160-32	tooth	2018	DamgaardScience2018	4070	2290-1949 calBCE (3718Â±59 BP, UBA-31592)	Russia_BA_Okunevo.SG	Okunev Ulus	Russia	53.547806	91.02565	Shotgun	0.6	364595	M
I2566	I2566	65530_13385	petrous	2018	OlaldeNature2018	4070	2210-2030 calBCE (3734Â±25 BP, NZA-32490)	England_C_EBA	England, Wiltshire, Amesbury Down	Great Britain	51.168023	-1.7725402	1240K	2.259	485091	M
I2604	I2604	62412_40173	petrous	2018	OlaldeNature2018	4070	2210-2030 calBCE (3730Â±30 BP, SUERC-26241)	England_C_EBA	England, Hampshire, Barton-Stacey Pipeline	Great Britain	51.15	-1.36	1240K	2.178549	760401	F
I2121	I2121	Gonur 2003 tomb 3007 sample 8	tooth	2019	NarasimhanPattersonScience2019	4072	2203-2041 calBCE (3735Â±20 BP, PSUAMS-2314)	Turkmenistan_Gonur_BA_1	Gonur	Turkmenistan	38.21228	62.03443	1240K	0.232939	230253	F
I11526	I11526	Aygirdjal K.67	petrous	2019	NarasimhanPattersonScience2019	4072	2203-2041 calBCE (3735Â±20 BP, PSUAMS-4607)	Kyrgyzstan_BA_Aygirdjal	Aygirdjal	Kyrgyzstan	41.431467	75.885481	1240K	1.507304	540241	M
I4886	I4886	feature 541	petrous	2018	OlaldeNature2018	4074	2205-2042 calBCE (3740Â±20 BP, PSUAMS-2844)	Czech_BellBeaker	Prague 8, Kobylisy, Ke StÃ­rce Street	Czech Republic	50.1217475	14.4569508	1240K	4.789	846480	M
I3485	I3485	TEBO'04 Tumba 4 Ind 2	tooth	2019	OlaldeScience2019	4078	2271-1984 calBCE (Rome-1687)	Iberia_BA	Ciudad Real, Terrinches, Castillejo del Bonete	Spain	38.5781	-2.8417	1240K	0.608	460505	F
RISE674.SG	RISE674	kurgan 2, grave 21, sk.1, 7053-85	petrous	2018	DamgaardScience2018	4079	2281-1976 calBCE (3719Â±46 BP, UBA-31596)	Russia_BA_Okunevo.SG	Verkhni Askiz	Russia	53.156486	90.207811	Shotgun	2.6	1037305	M
I5382	I5382	SB 445B3	petrous	2018	OlaldeNature2018	4080	2280-1980 calBCE (3725Â±40, OxA-8728)	England_BellBeaker	England, County Durham, Stockton-on-Tees, Windmill Fields	Great Britain	54.522812	-1.308134	1240K	0.366	321701	M
I2443	I2443	SK 8772 (YCF 95), 2	petrous	2018	OlaldeNature2018	4085	2290-1980 BCE (3740Â±40 BP, OxA-8868)	England_BellBeaker	England, Oxfordshire, Yarnton	Great Britain	51.79568333	-1.319891667	1240K	4.1	894847	F
I5471_published	I5471	TB 186, Thurston Mains, skeleton 1	tooth	2018	OlaldeNature2018	4096	2266-2025 calBCE (3721Â±33 BP,OxA-13097)	Scotland_C_EBA_published	Scotland, East Lothian, Innerwick, Thurston Mains	Great Britain	55.947339	-2.47072	1240K	0.999	619372	F
I5037	I5037	RISE579, F0579, gr. 27	tooth	2018	OlaldeNature2018	4100	2300-2000 BCE	Czech_EBA_Protounetice	MoravskÃ¡ NovÃ¡ Ves	Czech Republic	48.799	17.022	1240K	0.016	19614	M
I6476	I6476	RISE736	tooth	2018	OlaldeNature2018	4100	2500-1800 BCE	Czech_BellBeaker	Lovosice	Czech Republic	50.511157	14.063419	1240K	0.021	24307	F
I5042	I5042	RISE584, F0591, gr. 8	tooth	2018	OlaldeNature2018	4100	2300-2000 BCE	Czech_EBA_Protounetice	MoravskÃ¡ NovÃ¡ Ves	Czech Republic	48.799	17.022	1240K	0.062	70530	M
I6543	I6543	Yese 13A, Area 10 UE05 E7 Ind 4	tooth	2018	OlaldeNature2018	4100	2500-1800 BCE	Iberia_C	Madrid, San Fernando de Henares, Camino de las Yeseras	Spain	40.439722	-3.506389	1240K	0.095	105188	M
I1783	I1783	Gonur 2005 tomb 3454 sample 12	tooth	2019	NarasimhanPattersonScience2019	4100	2275-2024 calBCE (3725Â±35 BP, Poz-83484)	Turkmenistan_Gonur_BA_1_o	Gonur	Turkmenistan	38.21228	62.03443	1240K	0.205964	205333	F
I1381	I1381	2-Grave487	tooth	2018	OlaldeNature2018	4100	2400-1900 BCE	France_BellBeaker	Moselle, Mondelange, PAC de la Sente	France	49.153	6.102	1240K	1.554	690979	M
I1789	I1789	Gonur 2013 Area 12 shaft tomb N4329	tooth	2019	NarasimhanPattersonScience2019	4104	2277-2030 calBCE (3735Â±35 BP, Poz-83486)	Turkmenistan_Gonur_BA_1_o2	Gonur	Turkmenistan	38.21228	62.03443	1240K	0.036272	41936	M
RISE98.SG	RISE98	grave 49, S skeleton	tooth	2015	AllentoftNature2015	4104	2275-2032 calBCE (3736Â±32 BP, OxA-28987)	Sweden_LN.SG	L Beddinge 56	Sweden	55.381	13.445	Shotgun	6.125	1089349	M
I2597	I2597	56240_5292	petrous	2018	OlaldeNature2018	4105	2280-2030 calBCE (3735Â±30 BP, SUERC-34539)	England_C_EBA	England, Wiltshire, Amesbury Down	Great Britain	51.168023	-1.7725402	1240K	3.235122	824991	M
I4145	I4145	RISE566, F0521, A01168, gr. 14	tooth	2015	OlaldeNature2018 (known there as I5024	4106	2279-2033 calBCE (3740Â±35 BP, Poz-84460)	Czech_BellBeaker	Knezeves	Czech Republic	50.118	14.258	1240K	0.081	92728	M
I0117	I0117	ESP29	tooth	2015	MathiesonNature2015 (1240k of same same sample with 390k in HaakLazaridis2015)	4106	2272-2039 calBCE (3743Â±25 BP, MAMS-21496)	Germany_EBA_Unetice	Esperstedt	Germany	51.42	11.68	1240K	1.902	843093	F
HUGO_190_d	HUGO_190	HUGO_190	tooth	2018	MittnikScience2019 (higher coverage version of E09614, first published in OlaldeNature2018)	4107	2268-2046 calBCE (3748Â±19 BP, MAMS-18921)	Germany_Lech_BellBeaker	Augsburg-Hugo-Eckener-StraÃŸe	Germany	48.32852	10.89819	1240k	0.088545	98394	F
I4895	I4895	Grave 3	petrous	2018	OlaldeNature2018	4110	2273-2047 calBCE (3750Â±20 BP, PSUAMS-2852)	Czech_BellBeaker	Prague 5, Jinonice, ButovickÃ¡ Street	Czech Republic	50.0504153	14.3667267	1240K	4.411	814836	M
I10409_published	I10409	UfaNov17-004 tomb 3225 skeleton 1	tooth	2019	NarasimhanPattersonScience2019	4112	2280-2044 calBCE (3755Â±25 BP, PSUAMS-4599)	Turkmenistan_Gonur_BA_2_published	Gonur	Turkmenistan	38.21228	62.03443	1240K	0.097283	107688	M
EBA1.SG	EBA1	Burial 1, RISE828	tooth	2018	DamgaardScience2018	4112	2286-2037 calBCE (3752Â±35 BP, UBA-32665)	Kazakhstan_CentralSteppe_EMBA.SG	Gregorievka 2	Kazakhstan	51.631339	74.66445	Shotgun	3.223758	1093798	F
I2568	I2568	GENSCOT15	tooth	2018	OlaldeNature2018	4113	2287-2039 calBCE (3755Â±35 BP, SUERC-4078)	Scotland_C_EBA	Scotland, Dryburn Bridge	Great Britain	55.97	-2.444	1240K	1.556	570382	M
I6531	I6531	HB0068	bone	2018	OlaldeNature2018	4113	2287-2039 calBCE (3755Â±35 BP, Poz-86947)	Poland_ChopiceVeseleCulture	Gmina Cisek, Dzielnica	Poland	50.23	18.22	1240K	2.796	793534	M
I0171	I0171	BZH12	tooth	2015	MathiesonNature2015 (1240k of same same sample with 390k in HaakLazaridis2015)	4114	2287-2041 calBCE (3758Â±33 BP, KIA-27952)	Germany_LN_BenzigerodeHeimburg	Benzingerode-Heimburg	Germany	51.82	10.91	1240K	0.143	140559	F
I2445	I2445	SK 8633 (YCF 95)	petrous	2018	OlaldeNature2018	4114	2397-1930 calBCE [2137-1930 calBCE (3650Â±35 BP, Poz-83407), 2397-2043 calBCE (3785Â±40 BP, OxA-8806)]	England_BellBeaker	England, Oxfordshire, Yarnton	Great Britain	51.79568333	-1.319891667	1240K	6.82	854563	M
KUM001.B0101	KUM001.B0101	AT-628	Tooth	2020	JeongCell2020	4114	2763-2577 BCE	Mongolia_EMBA_Chemurchek_northAlai	Khundii Gobi	Mongolia	49.355	89.0286	1240K	..	..	F
I2453	I2453	CQWDO7, feature F.320 skeleton 1126	tooth (molar)	2018	OlaldeNature2018	4115	2289-2041 calBCE (3760Â±35 BP, Poz-83404)	England_BellBeaker	England, Lincolnshire, West Deeping	Great Britain	52.67	-0.35	1240K	0.958	610725	M
EHU001	EHU001	UE 750	..	2019	OlaldeScience2019	4116	2287-2044 BCE (3760Â±30 BP, Beta-492280)	Iberia_C	Castilla y LeÃ³n, Burgos, Monasterio de Rodilla, El Hundido	Spain	42.419214	-3.484745	1240K	0.764436	543910	M
RISE431.SG	RISE431	Barrow 4, skeleton 2	tooth	2015	AllentoftNature2015	4117	2286-2048 calBCE (3762Â±27 BP, OxA-27967)	Poland_CordedWare_ProtoUnetice.SG	Leki Male	Poland	52.143	16.538	Shotgun	0.111	122135	M
I6537	I6537	HB0049	tooth	2018	OlaldeNature2018	4117	2291-2042 calBCE (3765Â±35 BP, Poz-54136)	Poland_ChopiceVeseleCulture	RacibÃ³rz-Stara WieÅ›	Poland	50.11	18.21	1240K	0.708	533101	M
ATP20.SG	ATP20	ATP20	..	2015	GuntherPNAS2015	4120	2289-2050 calBCE (3770Â±30, Beta-368293)	Iberia_C.SG	El Portalon Cave, Sierra de Atapuerca	Spain	42.3525	-3.518333333	Shotgun	0.016	19084	F
DA334.SG	DA334	Grave 107	tooth	2018	DamgaardScience2018	4121	2281-2061 calBCE (3764Â±20 BP)	Russia_Shamanka_EBA.SG	Shamanka II	Russia	51.698333	103.703056	Shotgun	0.5	400753	M
I6583	I6583	HB0056	petrous	2018	OlaldeNature2018	4121	2290-2051 calBCE (3770Â±30 BP, Poz-65207)	Poland_BellBeaker	Verniki Wielkie	Poland	50.96	17.02	1240K	3.668	828828	F
RISE386.SG	RISE386	burial 4	tooth	2015	AllentoftNature2015	4122	2298-2045 calBCE (3775Â±34 BP, OxA-30991)	Russia_Sintashta_MLBA.SG	Bulanovo	Russia	52.453	55.16	Shotgun	0.415	309690	M
I4891	I4891	feature 546	petrous	2018	OlaldeNature2018	4122	2281-2062 calBCE (3765Â±20 BP, PSUAMS-2848)	Czech_BellBeaker	Prague 8, Kobylisy, Ke StÃ­rce Street	Czech Republic	50.1217475	14.4569508	1240K	4.82	841976	M
I4889	I4889	feature 544 / Grave 9	petrous	2018	OlaldeNature2018	4122	2281-2062 calBCE (3765Â±20 BP, PSUAMS-2847)	Czech_BellBeaker	Prague 8, Kobylisy, Ke StÃ­rce Street	Czech Republic	50.1217475	14.4569508	1240K	4.98	848054	M
I6674	I6674	StPet33, site II, grave 267, Museum ID 7651-138	petrous	2019	NarasimhanPattersonScience2019	4139	2338-2039 calBCE (3775Â±40 BP, PSUAMS-2951)	Turkmenistan_Parkhai_MBA	Parkhai II	Turkmenistan	38.348048	56.24543	1240K	2.046477	793068	F
I0113	I0113	QUEXII4	tooth	2015	MathiesonNature2015 (1240k of same same sample with 390k in HaakLazaridis2015)	4140	2346-2033 calBCE (3773Â±47 BP, Erl-7283)	Germany_BellBeaker	Quedlinburg Site XII	Germany	51.791	11.141	1240K	0.777	585967	F
I6579	I6579	HB0022	petrous	2018	OlaldeNature2018	4142	2336-2047 calBCE (3780Â±35 BP, Poz-75954)	Poland_EBA	Iwiny	Poland	51.04	17.07	1240K	3.103	788610	F
I0246	I0246	Kurgan 6, Grave 2, SVP 41	bone (long bone)	2015	NarasimhanPattersonScience2019 (supplement of MathiesonNature2018)	4149	2469-1928 calBCE (3760Â±100 BP, AA-12568)	Russia_Potapovka_o	Samara Oblast, Volga River Valley, Samara River, Utyevka VI	Russia	52.91277778	50.99055556	1240K	0.166957	176641	M
I6468	I6468	F0553	tooth	2018	OlaldeNature2018	4150	2500-1900 BCE	Czech_BellBeaker	VelkÃ© PÅ™Ã­lepy	Czech Republic	50.166667	14.316667	1240K	0.042	48724	F
I6480	I6480	F0551	tooth	2018	OlaldeNature2018	4150	2500-1900 BCE	Czech_BellBeaker	VelkÃ© PÅ™Ã­lepy	Czech Republic	50.166667	14.316667	1240K	0.535	428162	M
R26.SG	R26	Su Crocefissu; T.16; e1; ind. 2	..	2019	AntonioGaoMootsScience2019	4150	3500-900 BCE	Italy_C_BA.SG	Su Crocefissu	Italy	40.8101044	8.4422073	Shotgun	0.545815	499217	M
R25.SG	R25	Su Crocefissu; T.16; b.2; CRANIO 2	..	2019	AntonioGaoMootsScience2019	4150	3500-900 BCE	Italy_C_BA.SG	Su Crocefissu	Italy	40.8101044	8.4422073	Shotgun	0.586313	512908	F
R29.SG	R29	Su Crocefissu; T.c2 b2; Ind. 5 t.alti	..	2019	AntonioGaoMootsScience2019	4150	3500-900 BCE	Italy_C_BA.SG	Su Crocefissu	Italy	40.8101044	8.4422073	Shotgun	0.604877	530891	M
I6778	I6778	SB 619A	..	2018	OlaldeNature2018	4150	2500-1900 BCE	England_BellBeaker	England, Wiltshire, Wilsford	Great Britain	..	..	1240K	1.234384	580860	F
I6774	I6774	SB 613A	..	2018	OlaldeNature2018	4150	2500-1900 BCE	England_BellBeaker	England, Sussex, Brighton, Ditchling Road	Great Britain	50.851087	-0.134783	1240K	1.14817	597958	M
R27.SG	R27	Su Crocefissu; T.c2 b2; Ind. 5 t.alti	..	2019	AntonioGaoMootsScience2019	4150	3500-900 BCE	Italy_C_BA.SG	Su Crocefissu	Italy	40.8101044	8.4422073	Shotgun	0.732824	614784	M
R28.SG	R28	Su Crocefissu; T.c2 b2; Ind. 5 t.alti	..	2019	AntonioGaoMootsScience2019	4150	3500-900 BCE	Italy_C_BA.SG	Su Crocefissu	Italy	40.8101044	8.4422073	Shotgun	0.779414	626733	F
I6775	I6775	SB 615A	..	2018	OlaldeNature2018	4150	2500-1900 BCE	England_BellBeaker	England, Somersetshire, Stogursey, Wick Barrow	Great Britain	..	..	1240K	1.641019	670798	M
I6777	I6777	SB 618A	..	2018	OlaldeNature2018	4150	2500-1900 BCE	England_BellBeaker	England, Wiltshire, Wilsford	Great Britain	..	..	1240K	3.485444	783327	M
I4229	I4229	CDM3	petrous	2018	OlaldeNature2018	4150	2336-2063 calBCE [2289-2135 calBCE (3775Â±25 BP, PSUAMS-1750), 2296-2063 calBCE (3783Â±29 BP, OxA-33490), 2336-2135 calBCE (3790Â±30 BP, OxA-33491)]	Iberia_BellBeaker	Cova da Moura	Portugal	38.745044	-9.21522	1240K	3.609659	875453	M
I6582	I6582	HB0040	petrous	2018	OlaldeNature2018	4151	2344-2058 calBCE (3790Â±35 BP, Poz-75951)	Poland_BellBeaker	Kornice	Poland	50.09	18.1	1240K	3.429	791514	F
DA361.SG	DA361	Grave 45	tooth	2018	DamgaardNature2018	4158	2436-1979 calBCE (3760Â±60 BP)	Russia_UstIda_EBA.SG	Ust'-Ida	Russia	53.188889	103.368056	Shotgun	0.6	426456	U
I6217	I6217	Gonur tomb 1300 sample 51	tooth	2019	NarasimhanPattersonScience2019	4160	2285-2135 calBCE (3770Â±20 BP, PSUAMS-2806)	Turkmenistan_Gonur_BA_1	Gonur	Turkmenistan	38.21228	62.03443	1240K	0.013581	15952	F
I4252_published	I4252	RISE1123, Grave 1	tooth	2018	OlaldeNature2018	4163	2286-2139 calBCE (3780Â±20 BP, PSUAMS-2338)	Poland_BellBeaker_published	Samborzec 1	Poland	50.649	20.656	1240K	0.025	30131	M
I5514	I5514	Grave 6	petrous	2018	OlaldeNature2018	4163	2286-2139 calBCE (3780Â±20 BP, PSUAMS-2864)	Czech_BellBeaker	Prague 5, Jinonice, ButovickÃ¡ Street	Czech Republic	50.0504153	14.3667267	1240K	5.164	861406	M
I1782	I1782	Gonur 2003 tomb 3049 sample 3	tooth	2019	NarasimhanPattersonScience2019	4165	2288-2142 calBCE (3785Â±20 BP, PSUAMS-2309)	Turkmenistan_Gonur_BA_1	Gonur	Turkmenistan	38.21228	62.03443	1240K	0.241703	239217	F
HUGO_168_d	HUGO_168	HUGO_168	tooth	2018	MittnikScience2019 (higher coverage version of E09613_d, first published in OlaldeNature2018)	4165	2289-2141 calBCE (3788Â±23 BP, MAMS-18913)	Germany_Lech_BellBeaker	Augsburg-Hugo-Eckener-StraÃŸe	Germany	48.32852	10.89819	1240k	0.39713	329286	F
I4896	I4896	Grave 5	petrous	2018	OlaldeNature2018	4165	2288-2142 calBCE (3785Â±20 BP, PSUAMS-2853)	Czech_BellBeaker	Prague 5, Jinonice, ButovickÃ¡ Street	Czech Republic	50.0504153	14.3667267	1240K	4.539	806027	F
I4885	I4885	feature 528 / Grave 3	petrous	2018	OlaldeNature2018	4166	2289-2143 calBCE (3790Â±20 BP, PSUAMS-2843)	Czech_BellBeaker	Prague 8, Kobylisy, Ke StÃ­rce Street	Czech Republic	50.1217475	14.4569508	1240K	3.383	816324	M
I4945	I4945	feature 547	tooth (molar)	2018	OlaldeNature2018	4168	2291-2144 calBCE (3795Â±20 BP, PSUAMS-2854)	Czech_BellBeaker	Prague 8, Kobylisy, Ke StÃ­rce Street	Czech Republic	50.1217475	14.4569508	1240K	0.683	520595	F
I7211	I7211	RDVS_69/80	petrous	2018	OlaldeNature2018	4170	2293-2146 calBCE (3800Â±20 BP, PSUAMS-4345)	Czech_BellBeaker	Radovesice	Czech Republic	50.410265	14.074597	1240K	4.036155	753333	F
I11039	I11039	UfaNov17-001 tomb 3230 skeleton 4	bone (phalanx)	2019	NarasimhanPattersonScience2019	4172	2297-2147 calBCE (3805Â±20 BP, PSUAMS-4602)	Turkmenistan_Gonur_BA_4	Gonur	Turkmenistan	38.21228	62.03443	1240K	0.097675	105057	F
I4946	I4946	Grave 1	tooth (molar)	2018	OlaldeNature2018	4172	2297-2147 calBCE (3805Â±20 BP, PSUAMS-2801)	Czech_BellBeaker	Prague 5, Jinonice, ButovickÃ¡ Street	Czech Republic	50.0504153	14.3667267	1240K	0.394	367621	F
I0244	I0244	SVP62, Grachevka II, kurgan 5, grave 3	bone (phalanx), petrous	2019	NarasimhanPattersonScience2019	4173	2465-1981 calBCE [2341-1981 calBCE (3752Â±52 BP, AA-53806), 2465-2054 calBCE (3815Â±60 BP, Le-6545)]	Russia_Potapovka_o	Samara Oblast, Volga River Valley, Sok River, Grachevka	Russia	53.58975	50.57129167	1240K	3.822483	863757	F
I3602_published	I3602	Grave 16	tooth	2018	OlaldeNature2018	4175	2300-2150 BCE	Germany_BellBeaker_published	Bavaria, Alburg-Lerchenhaid, Spedition HÃ¤ring, Stkr. Straubing	Germany	48.8833	12.5332	1240K	0.077	85941	F
I3600	I3600	Grave 14	tooth	2018	OlaldeNature2018	4175	2300-2150 BCE	Germany_BellBeaker	Bavaria, Alburg-Lerchenhaid, Spedition HÃ¤ring, Stkr. Straubing	Germany	48.8833	12.5332	1240K	0.297	288583	F
I3588	I3588	Grave 2	tooth	2018	OlaldeNature2018	4175	2300-2150 BCE	Germany_BellBeaker	Bavaria, Alburg-Lerchenhaid, Spedition HÃ¤ring, Stkr. Straubing	Germany	48.8833	12.5332	1240K	0.492	419937	M
I3589	I3589	Grave 3	tooth	2018	OlaldeNature2018	4175	2300-2150 BCE	Germany_BellBeaker	Bavaria, Alburg-Lerchenhaid, Spedition HÃ¤ring, Stkr. Straubing	Germany	48.8833	12.5332	1240K	0.739	535720	M
I3594	I3594	Grave 9	tooth	2018	OlaldeNature2018	4175	2300-2150 BCE	Germany_BellBeaker	Bavaria, Alburg-Lerchenhaid, Spedition HÃ¤ring, Stkr. Straubing	Germany	48.8833	12.5332	1240K	1.027	613980	F
I3601	I3601	Grave 15	tooth	2018	OlaldeNature2018	4175	2300-2150 BCE	Germany_BellBeaker	Bavaria, Alburg-Lerchenhaid, Spedition HÃ¤ring, Stkr. Straubing	Germany	48.8833	12.5332	1240K	2.336	656910	F
I6580	I6580	HB0024	petrous	2018	OlaldeNature2018	4175	2300-2150 BCE	Poland_BellBeaker	JordanÃ³wÂ ÅšlÄ…ski	Poland	50.87	16.86	1240K	1.098	658471	M
I5757	I5757	BB_18_MXI	tooth (molar)	2018	OlaldeNature2018	4178	2470-1985 BCE [two dates 2470-2042 calBCE (3820Â±70 BP, B-3061) and 2468-1985 calBCE (3790Â±80 BP, B-3064) but we don't know which is the sample for ancient DNA]	Switzerland_BellBeaker	Sion-Petit-Chasseur, Dolmen XI	Switzerland	46.231707	7.351237	1240K	0.066	74999	M
I5755	I5755	BB_01_MXI	tooth (molar)	2018	OlaldeNature2018	4178	2470-1985 BCE [two dates 2470-2042 calBCE (3820Â±70 BP, B-3061) and 2468-1985 calBCE (3790Â±80 BP, B-3064) but we don't know which is the sample for ancient DNA]	Switzerland_BellBeaker	Sion-Petit-Chasseur, Dolmen XI	Switzerland	46.231707	7.351237	1240K	0.108	119998	M
I5759	I5759	BB_23_MXI	tooth (molar)	2018	OlaldeNature2018	4178	2470-1985 BCE [two dates 2470-2042 calBCE (3820Â±70 BP, B-3061) and 2468-1985 calBCE (3790Â±80 BP, B-3064) but we don't know which is the sample for ancient DNA]	Switzerland_BellBeaker	Sion-Petit-Chasseur, Dolmen XI	Switzerland	46.231707	7.351237	1240K	0.114	121137	F
TIT021	TIT021	'98 TH 80084	tooth	2020	SkourtaniotietalCell2020	4186	4281-4091	Anatolia_TitrisHoyuk_EBA	Titriş Höyük	Turkey	37.4759	38.6783	1240K	0.0847461	101446	M
I0059	I0059	BZH6	tooth	2015	MathiesonNature2015 (1240k of same same sample with 390k in HaakLazaridis2015)	4188	2337-2138 calBCE (3796Â±30 BP, MAMS-21486)	Germany_LN_BenzigerodeHeimburg	Benzingerode-Heimburg	Germany	51.82	10.91	1240K	1.303	725307	F
I4249_published	I4249	RISE917=grave4	tooth	2018	OlaldeNature2018	4189	2336-2141 calBCE (3802Â±26 BP, BRAMS1217)	Germany_BellBeaker_published	Irlbach LKR	Germany	48.841	12.75	1240K	0.028	32814	F
I1391_published	I1391	12-GraveExcavataion2014	tooth	2018	OlaldeNature2018	4190	2346-2133 calBCE (3795Â±35 BP, Poz-68164)	France_BellBeaker_published	Haut-Rhin, Rouffach	France	47.57	7.18	1240K	0.081	87166	F
I3590	I3590	Grave 4	tooth	2018	OlaldeNature2018	4191	2339-2143 calBCE (3802Â±26 BP, BRAMS-1217)	Germany_BellBeaker	Bavaria, Alburg-Lerchenhaid, Spedition HÃ¤ring, Stkr. Straubing	Germany	48.8833	12.5332	1240K	0.571	422400	F
WEHR_1192SkA	WEHR_1192SkA	WEHR_1192SkA	tooth	2019	MittnikScience2019	4191	2331-2150 calBCE (3810Â±19 BP, MAMS-18922)	Germany_Lech_BellBeaker	Wehringen-Hochfeld	Germany	48.25283	10.80879	1240k	4.16074	968607	M
I7281	I7281	PRH5_2	petrous	2018	OlaldeNature2018	4192	2334-2149 calBCE (3810Â±20 BP, PSUAMS-4350)	Czech_BellBeaker	Prague 5, Mala Ohrada	Czech Republic	50.044984	14.339296	1240K	3.510991	744708	F
RISE515.SG	RISE515	kurgan 1, grave 3, sk.1, 7053-1	bone	2015	DamgaardScience2018	4193	2340-2145 calBCE (3810Â±25 BP, UCIAMS-147669)	Russia_BA_Okunevo.SG	Verkhni Askiz	Russia	53.156486	90.207811	Shotgun	0.6	442519	F
I5663_published	I5663	RISE929	tooth	2018	OlaldeNature2018	4200	2500-2000 BCE	Germany_BellBeaker_published	Irlbach LKR	Germany	48.841	12.75	1240K	0.02	23224	M
I5655_published	I5655	RISE919	tooth	2018	OlaldeNature2018	4200	2500-2000 BCE	Germany_BellBeaker_published	Irlbach LKR	Germany	48.841	12.75	1240K	0.022	26021	F
I3604_published	I3604	Obj. 278	bone (phalanx)	2018	OlaldeNature2018	4200	2500-2000 BCE	Germany_BellBeaker_published	Bavaria, KÃ¼nzing-Bruck, Lkr. Deggendorf	Germany	48.6639	13.0736	1240K	0.026	30589	M
I7270	I7270	BRAN_19A	petrous	2018	OlaldeNature2018	4200	2500-2000 BCE	Czech_BellBeaker	Brandysek	Czech Republic	50.19	14.158	1240K	0.035968	41141	F
I5661_published	I5661	RISE926	tooth	2018	OlaldeNature2018	4200	2500-2000 BCE	Germany_BellBeaker_published	Irlbach LKR	Germany	48.841	12.75	1240K	0.08	90529	M
I7288	I7288	RDVS_59/80-I1	petrous	2018	OlaldeNature2018	4200	2500-2000 BCE	Czech_BellBeaker	Radovesice	Czech Republic	50.410265	14.074597	1240K	0.08109	91070	M
I5014	I5014	RISE556	tooth	2018	OlaldeNature2018	4200	2500-2000 BCE	Germany_BellBeaker	Manching-Oberstimm	Germany	48.711	11.453	1240K	0.096	106588	F
I6588	I6588	Hume 10A, 4552	tooth	2018	OlaldeNature2018	4200	2500-2000 BCE	Iberia_BellBeaker	Madrid, Humanejos	Spain	40.22	-3.76	1240K	0.098	110307	M
I5659	I5659	RISE923	tooth	2018	OlaldeNature2018	4200	2500-2000 BCE	Germany_BellBeaker	Irlbach LKR	Germany	48.841	12.75	1240K	0.101	114336	M
I6587	I6587	Hume 15B, 20141/201431?	tooth	2018	OlaldeNature2018	4200	2500-2000 BCE	Iberia_BellBeaker	Madrid, Humanejos	Spain	40.22	-3.76	1240K	0.125	136719	M
I11466_published	I11466	410, IRV Grave 46	petrous	2019	NarasimhanPattersonScience2019	4200	2500-2000 BCE	Iran_BA2_ShahrISokhta_published	Seistan, Shahr-i Sokhta	Iran	30.649857	61.400311	1240K	0.137838	140447	F
I7250	I7250	BRAN_4	petrous	2018	OlaldeNature2018	4200	2500-2000 BCE	Czech_BellBeaker	Brandysek	Czech Republic	50.19	14.158	1240K	0.151605	156642	F
I6584	I6584	Hume 21A, 1964	tooth	2018	OlaldeNature2018	4200	2500-2000 BCE	Iberia_BellBeaker	Madrid, Humanejos	Spain	40.22	-3.76	1240K	0.155	164666	F
I10411	I10411	UfaNov17-055, Gonur skull 3250	tooth	2019	NarasimhanPattersonScience2019	4200	2300-2200 BCE	Turkmenistan_Gonur_BA_1	Gonur	Turkmenistan	38.21228	62.03443	1240K	0.224585	233376	M
I5658	I5658	RISE922	tooth	2018	OlaldeNature2018	4200	2500-2000 BCE	Germany_BellBeaker	Irlbach LKR	Germany	48.841	12.75	1240K	0.29	284502	F
DA335.SG	DA335	Grave 5	tooth	2018	DamgaardScience2018	4200	2500-2000 BCE	Russia_Shamanka_EBA.SG	Shamanka II	Russia	51.698333	103.703056	Shotgun	0.5	370400	M
I6539	I6539	Hume 5A, 4552	tooth	2018	OlaldeNature2018	4200	2500-2000 BCE	Iberia_BellBeaker	Madrid, Humanejos	Spain	40.22	-3.76	1240K	0.459	402250	M
DA336.SG	DA336	Grave 3	tooth	2018	DamgaardScience2018	4200	2500-2000 BCE	Russia_Shamanka_EBA.SG	Shamanka II	Russia	51.698333	103.703056	Shotgun	0.7	483510	M
I5023	I5023	RISE565	tooth	2018	OlaldeNature2018	4200	2500-2000 BCE	Germany_BellBeaker	Osterhofen-Altenmarkt	Germany	48.691	13.016	1240K	0.706	527557	F
I5834	I5834	RISE927	petrous	2018	OlaldeNature2018	4200	2500-2000 BCE	Germany_BellBeaker	Irlbach LKR	Germany	48.841	12.75	1240K	3.941	605212	F
I6624	I6624	RISE932	tooth	2018	OlaldeNature2018	4200	2500-2000 BCE	Germany_BellBeaker	Irlbach LKR	Germany	48.841	12.75	1240K	1.039	624057	F
I7279	I7279	BRAN_74	petrous	2018	OlaldeNature2018	4200	2500-2000 BCE	Czech_CordedWare	Brandysek	Czech Republic	50.19	14.158	1240K	1.095572	636343	M
I7287	I7287	RDVS_59/80-I	petrous	2018	OlaldeNature2018	4200	2500-2000 BCE	Czech_BellBeaker	Radovesice	Czech Republic	50.410265	14.074597	1240K	1.143554	637279	M
I5833	I5833	RISE924	petrous	2018	OlaldeNature2018	4200	2500-2000 BCE	Germany_BellBeaker	Irlbach LKR	Germany	48.841	12.75	1240K	3.01	680513	M
I7269	I7269	BRAN_12	petrous	2018	OlaldeNature2018	4200	2500-2000 BCE	Czech_BellBeaker	Brandysek	Czech Republic	50.19	14.158	1240K	1.716308	703041	M
I7275	I7275	BRAN_26	petrous	2018	OlaldeNature2018	4200	2500-2000 BCE	Czech_BellBeaker	Brandysek	Czech Republic	50.19	14.158	1240K	2.382176	708042	M
I5519	I5519	F0172	tooth	2018	OlaldeNature2018	4200	2500-2000 BCE	Germany_BellBeaker	Augsburg	Germany	48.33	10.895	1240K	1.548	726140	M
I7214	I7214	RDVS74/81	petrous	2018	OlaldeNature2018	4200	2500-2000 BCE	Czech_BellBeaker	Radovesice	Czech Republic	50.410265	14.074597	1240K	3.771999	752197	F
I7251	I7251	BRAN_8	petrous	2018	OlaldeNature2018	4200	2500-2000 BCE	Czech_BellBeaker	Brandysek	Czech Republic	50.19	14.158	1240K	3.469236	756643	M
I7276	I7276	BRAN_34	petrous	2018	OlaldeNature2018	4200	2500-2000 BCE	Czech_BellBeaker	Brandysek	Czech Republic	50.19	14.158	1240K	3.288427	765003	M
I7205	I7205	RDVS_02/80	petrous	2018	OlaldeNature2018	4200	2500-2000 BCE	Czech_BellBeaker	Radovesice	Czech Republic	50.410265	14.074597	1240K	3.523012	771399	M
I7280	I7280	BRAN_78	petrous	2018	OlaldeNature2018	4200	2500-2000 BCE	Czech_CordedWare	Brandysek	Czech Republic	50.19	14.158	1240K	3.362758	780479	M
I7282	I7282	RDVS_116/78	petrous	2018	OlaldeNature2018	4200	2500-2000 BCE	Czech_BellBeaker	Radovesice	Czech Republic	50.410265	14.074597	1240K	3.173133	785327	M
I7290	I7290	RDVS_73/81	petrous	2018	OlaldeNature2018	4200	2500-2000 BCE	Czech_BellBeaker	Radovesice	Czech Republic	50.410265	14.074597	1240K	3.574871	796476	F
I6591	I6591	RISE914	petrous	2018	OlaldeNature2018	4200	2500-2000 BCE	Germany_BellBeaker	Irlbach LKR	Germany	48.841	12.75	1240K	3.005	815600	F
I6590	I6590	RISE915	petrous	2018	OlaldeNature2018	4200	2500-2000 BCE	Germany_BellBeaker	Irlbach LKR	Germany	48.841	12.75	1240K	3.936	823913	F
I6612	I6612	Yese 9A, Area 85 E02 Ind5	tooth	2018	OlaldeNature2018	4201	2299-2202 calBCE	Iberia_C	Madrid, San Fernando de Henares, Camino de las Yeseras	Spain	40.439722	-3.506389	1240K	0.042	47806	F
I6609	I6609	Yese 6A, Area 85 E02 Ind 2	tooth	2018	OlaldeNature2018	4201	2299-2202 calBCE	Iberia_C	Madrid, San Fernando de Henares, Camino de las Yeseras	Spain	40.439722	-3.506389	1240K	0.267324	264115	F
I4246_published	I4246	RISE697	tooth	2019	OlaldeScience2019	4202	2473-2030 calBCE [2473-2299 calBCE (3910Â±30 BP, PSUAMS-2119), 2280-2030 calBCE (3650Â±40 BP, Beta-184837)]	Iberia_BellBeaker_o_published	Madrid, San Fernando de Henares, Camino de las Yeseras	Spain	40.439722	-3.506389	1240K	1.128632	694170	M
I2364	I2364	GEN_10a	petrous	2018	OlaldeNature2018	4215	2470-2060 calBCE [2295-2060 calBCE (3779Â±28 BP, DeA-6748), 2470-2285 calBCE (3883Â±29 BP, DeA-7215)]	Hungary_EBA_BellBeaker	Budapest-BÃ©kÃ¡smegyer	Hungary	47.59916	19.05456	1240K	1.794	767419	M
HUGO_171_d	HUGO_171	HUGO_171	tooth	2019	MittnikScience2019	4217	2387-2146 calBCE (3815Â±25 BP, MAMS-18917)	Germany_Lech_BellBeaker	Augsburg-Hugo-Eckener-StraÃŸe	Germany	48.32852	10.89819	1240k	0.015383	19691	F
UNTA85_1343	UNTA85_1343	UNTA85_1343	tooth	2018	MittnikScience2019 (higher coverage version of E09569, first published in OlaldeNature2018)	4223	2397-2149 calBCE (3819Â±24 BP, MAMS-18949)	Germany_Lech_BellBeaker	Haunstetten-Unterer Talweg 85 I, northern group	Germany	48.31966	10.89153	1240k	2.58748	820798	M
I11042	I11042	UfaNov17-005 3220 (skeleton 3)	tooth	2019	NarasimhanPattersonScience2019	4225	2300-2250 BCE	Turkmenistan_Gonur_BA_1	Gonur	Turkmenistan	38.21228	62.03443	1240K	0.016221	19125	M
I1542	I1542	ESP33	tooth	2015	MathiesonNature2015	4225	2500-2050 BCE	Germany_CordedWare	Esperstedt	Germany	51.42	11.68	1240K	0.068	76340	M
I1544	I1544	ESP36	tooth	2015	MathiesonNature2015	4225	2500-2050 BCE	Germany_CordedWare	Esperstedt	Germany	51.42	11.68	1240K	0.104	114655	M
I1536	I1536	ESP17	tooth	2015	MathiesonNature2015	4225	2500-2050 BCE	Germany_CordedWare	Esperstedt	Germany	51.42	11.68	1240K	0.105	114655	M
I1538	I1538	ESP20	tooth	2015	MathiesonNature2015	4225	2500-2050 BCE	Germany_CordedWare	Esperstedt	Germany	51.42	11.68	1240K	0.126	135269	M
I1546	I1546	BZH2	tooth	2015	MathiesonNature2015	4225	2500-2050 BCE	Germany_BellBeaker	Benzingerode-Heimburg	Germany	51.82	10.91	1240K	0.143	149628	F
I1534	I1534	ESP14	tooth	2015	MathiesonNature2015	4225	2500-2050 BCE	Germany_CordedWare	Esperstedt	Germany	51.42	11.68	1240K	0.158	164095	M
I1540	I1540	ESP28	tooth	2015	MathiesonNature2015	4225	2500-2050 BCE	Germany_CordedWare_o	Esperstedt	Germany	51.42	11.68	1240K	0.298	285866	M
I1532	I1532	ESP8	tooth	2015	MathiesonNature2015	4225	2500-2050 BCE	Germany_CordedWare	Esperstedt	Germany	51.42	11.68	1240K	0.566	464060	M
I1549	I1549	BZH15	tooth	2015	MathiesonNature2015	4225	2500-2050 BCE	Germany_BellBeaker	Benzingerode-Heimburg	Germany	51.82	10.91	1240K	2.357	780302	F
I1382	I1382	3-Grave515	tooth	2018	OlaldeNature2018	4236	2435-2136 calBCE (3805Â±35 BP, GrA-4468)	France_BellBeaker	Moselle, Mondelange, PAC de la Sente	France	49.153	6.102	1240K	1.221	607837	M
I0060_published	I0060	ROT3	tooth	2015	MathiesonNature2015	4239	2428-2149 calBCE (3822Â±25 BP, MAMS-22819)	Germany_BellBeaker_published	Rothenschirmbach	Germany	51.45	11.54	1240K	0.105	114800	F
EKA1	kar1	kar1	tooth	2019	MalmstromProcBiolSci2019	4240	2440â€“2140 calBCE (3805Â±35 BP, Poz-15499)	Estonia_CWC	Karlova	Estonia	..	..	Shotgun	1.843664	915208	F
I0806	I0806	QLB28	tooth	2015	MathiesonNature2015 (1240k of same same sample with 390k in HaakLazaridis2015)	4241	2431-2150 calBCE (3824Â±25 BP, MAMS-22820)	Germany_BellBeaker	Quedlinburg Site VII	Germany	51.79	11.14	1240K	0.13	138919	M
I4250_published	I4250	RISE918=grave5	tooth	2018	OlaldeNature2018	4242	2434-2150 calBCE (3825Â±26 BP, BRAMS1219)	Germany_BellBeaker_published	Irlbach LKR	Germany	48.841	12.75	1240K	0.026	29790	F
I4251_published	I4251	RISE1122, Grave 7	tooth	2018	OlaldeNature2018	4242	2432-2151 calBCE (3825Â±25 BP, PSUAMS-2321) [supersedes 2837-2672 calBCE (3990Â±60 BP, Ki-7926) where there is reason to think there is miscalibration]	Poland_BellBeaker_published	Samborzec 1	Poland	50.649	20.656	1240K	0.071	80714	M
I2123	I2123	Gonur 2005 tomb 3465 sample 9	tooth	2019	NarasimhanPattersonScience2019	4246	2452-2140 calBCE (3815Â±35 BP, Poz-83491)	Turkmenistan_Gonur_BA_2	Gonur	Turkmenistan	38.21228	62.03443	1240K	0.341635	314905	F
I1388	I1388	9-Grave1	tooth (molar)	2018	OlaldeNature2018	4246	2456-2135 calBCE (3805Â±40 BP, Lyon-3099)	France_BellBeaker_lowSteppe	Haute-Savoie, Marlens, Sur les Barmes	France	45.46	6.213	1240K	0.426	375748	M
I2446_published	I2446	SK 8784 (YCF 95)	tooth (molar)	2018	OlaldeNature2018	4248	2456-2140 calBCE (3815Â±40 BP, OxA-8807)	England_BellBeaker_published	England, Oxfordshire, Yarnton	Great Britain	51.79568333	-1.319891667	1240K	0.088	97727	F
I6482	I6482	F0184	tooth	2018	OlaldeNature2018	4250	2800-1800 BCE	Germany_BellBeaker	Weichering	Germany	..	..	1240K	0.015	16896	F
I5527	I5527	F0215	tooth	2018	OlaldeNature2018	4250	2800-1800 BCE	Germany_BellBeaker	Manching-Oberstimm	Germany	48.711	11.453	1240K	0.02	23318	F
I6471_published	I6471	RISE700	tooth	2018	OlaldeNature2018	4250	2800-1800 BCE	Iberia_BellBeaker_published	La Magdalena	Spain	..	..	1240K	0.031	36656	M
I4890	I4890	feature 545	petrous	2018	OlaldeNature2018	4250	2800-1800 BCE	Czech_BellBeaker	Prague 8, Kobylisy, Ke StÃ­rce Street	Czech Republic	50.1217475	14.4569508	1240K	0.033	37650	M
I6475	I6475	RISE704	tooth	2018	OlaldeNature2018	4250	2800-1800 BCE	Iberia_BellBeaker	La Magdalena	Spain	..	..	1240K	0.045	51993	F
I6622	I6622	RISE694	bone	2018	OlaldeScience2019	4250	2800-1800 BCE	Iberia_BellBeaker	Madrid, San Fernando de Henares, Camino de las Yeseras	Spain	40.439722	-3.506389	1240K	0.045066	52550	M
I4134	I4134	RISE564	tooth	2015	OlaldeNature2018 (known there as I5022)	4250	2800-1800 BCE	Germany_BellBeaker	Osterhofen-Altenmarkt	Germany	48.691	13.016	1240K	0.057	65655	M
I7203	I7203	PRAJIN97	petrous	2018	OlaldeNature2018	4250	2800-1800 BCE	Czech_EBA	Prague 5, Jinonice, ButovickÃ¡ Street	Czech Republic	50.0504153	14.3667267	1240K	0.06709	75377	M
TIT003	TIT003	'93 TH 5271	tooth	2020	SkourtaniotietalCell2020	4250	4050-4150	Anatolia_TitrisHoyuk_EBA	Titriş Höyük	Turkey	37.4759	38.6783	1240K	0.00283533	3373	M
TIT012	TIT012	'96 TH 63202/1	tooth	2020	SkourtaniotietalCell2020	4250	4050-4150	Anatolia_TitrisHoyuk_EBA	Titriş Höyük	Turkey	37.4759	38.6783	1240K	0.0244847	29241	U
TIT014	TIT014	'96 TH 65165	tooth	2020	SkourtaniotietalCell2020	4250	4050-4150	Anatolia_TitrisHoyuk_EBA	Titriş Höyük	Turkey	37.4759	38.6783	1240K	0.00692126	8255	U
I5376	I5376	SB 411B3	petrous	2018	OlaldeNature2018	4250	2457-2142 calBCE (3819Â±33 BP, OxA-14728)	England_BellBeaker	England, London, Syon Reach, River Thames Skulls	Great Britain	51.474176	-0.309898	1240K	0.131	142558	F
TIT015	TIT015	'96 TH 65166	tooth	2020	SkourtaniotietalCell2020	4250	4050-4150	Anatolia_TitrisHoyuk_EBA	Titriş Höyük	Turkey	37.4759	38.6783	1240K	0.00263582	3156	U
TIT019	TIT019	'98 TH 80080	tooth	2020	SkourtaniotietalCell2020	4250	4050-4150	Anatolia_TitrisHoyuk_EBA	Titriş Höyük	Turkey	37.4759	38.6783	1240K	0.00158798	1899	U
I4951	I4951	DZSWS:X133.1	tooth	2018	OlaldeNature2018	4250	2800-1800 BCE	England_BellBeaker	England, Wiltshire, Netheravon, Flying School	Great Britain	51.24	-1.76	1240K	0.173	181249	M
I6472	I6472	RISE701, RISE702	tooth	2018	OlaldeNature2018	4250	2800-1800 BCE	Iberia_BellBeaker	La Magdalena	Spain	..	..	1240K	0.175766	188730	M
TIT025	TIT025	'98 TH 80074	tooth	2020	SkourtaniotietalCell2020	4250	4050-4150	Anatolia_TitrisHoyuk_EBA	Titriş Höyük	Turkey	37.4759	38.6783	1240K	0.0163251	19457	U
I4130	I4130	RISE586, F0597, gr. 6	tooth	2015	OlaldeNature2018 (known there as I5044)	4250	2800-1800 BCE	Czech_EBA_Unetice	MoravskÃ¡ NovÃ¡ Ves	Czech Republic	48.799	17.022	1240K	0.232	223780	F
I4136	I4136	RISE567, F0523, A0766, gr. 8	tooth	2015	OlaldeNature2018 (known there as I5025)	4250	2800-1800 BCE	Czech_BellBeaker	Knezeves	Czech Republic	50.118	14.258	1240K	0.251	244653	F
I5520	I5520	F0196	tooth	2018	OlaldeNature2018	4250	2800-1800 BCE	Germany_BellBeaker	Augsburg	Germany	48.33	10.895	1240K	0.272	270271	F
I5666	I5666	F0519	tooth	2018	OlaldeNature2018	4250	2800-1800 BCE	Czech_BellBeaker	Lochenice	Czech Republic	..	..	1240K	0.28	285530	M
I5043	I4141	RISE585, F0593, gr. 81	tooth	2018	OlaldeNature2018	4250	2800-1800 BCE	Czech_EBA_Unetice	MoravskÃ¡ NovÃ¡ Ves	Czech Republic	48.799	17.022	1240K	0.323	292948	M
I6601	I6601	Bol 5A, Adult 2 11B 4 663	tooth	2018	OlaldeNature2018	4250	2800-1800 BCE	Iberia_N_EBA	Estremadura, Bolores	Portugal	39.09	-9.29	1240K	0.442	398824	M
I5836	I5836	FM 14-003	petrous	2018	OlaldeNature2018	4250	2800-1800 BCE	Germany_BellBeaker	Worms-Herrnsheim	Germany	..	..	1240K	0.892	415551	F
I5529	I5529	F0238	tooth	2018	OlaldeNature2018	4250	2800-1800 BCE	Germany_BellBeaker	Osterhofen-Altenmarkt	Germany	48.691	13.016	1240K	0.543	451116	M
I5665	I5665	RISE911	tooth	2018	OlaldeNature2018	4250	2800-1800 BCE	Iberia_BellBeaker	Ciempozuelos, Burgos, Virgazal	Spain	..	..	1240K	0.571	485594	M
I2459	I2459	85684_62014	petrous	2018	OlaldeNature2018	4250	2460-2140 calBCE (3829Â±30 BP, SUERC-54823)	England_BellBeaker	England, Wiltshire, Amesbury Down	Great Britain	51.168023	-1.7725402	1240K	1.33	519046	F
I5523	I5523	F0226	tooth	2018	OlaldeNature2018	4250	2800-1800 BCE	Germany_BellBeaker	Landau, DGF-Lan	Germany	48.663	12.707	1240K	0.71	531015	F
I7202	I7202	PRAJIN94	petrous	2018	OlaldeNature2018	4250	2800-1800 BCE	Czech_EBA	Prague 5, Jinonice, ButovickÃ¡ Street	Czech Republic	50.0504153	14.3667267	1240K	0.861185	547724	M
I5524	I5524	F0224	tooth	2018	OlaldeNature2018	4250	2800-1800 BCE	Germany_BellBeaker	Landau, DGF-Lan	Germany	48.663	12.707	1240K	0.788	574583	F
I5531	I5531	F0180	tooth	2018	OlaldeNature2018	4250	2800-1800 BCE	Germany_BellBeaker	Weichering	Germany	..	..	1240K	1.111	610570	F
I6623	I6623	RISE696	petrous	2018	OlaldeNature2018	4250	2800-1800 BCE	Iberia_BellBeaker	Madrid, San Fernando de Henares, Camino de las Yeseras	Spain	40.439722	-3.506389	1240K	1.037	618697	F
I5521	I5521	F0209	tooth	2018	OlaldeNature2018	4250	2800-1800 BCE	Germany_BellBeaker	Augsburg	Germany	48.33	10.895	1240K	1.105	673566	F
I7195	I7195	PRAJIN54	petrous	2018	OlaldeNature2018	4250	2800-1800 BCE	Czech_EBA	Prague 5, Jinonice, ButovickÃ¡ Street	Czech Republic	50.0504153	14.3667267	1240K	2.209571	685817	F
I7201	I7201	PRAJIN88	petrous	2018	OlaldeNature2018	4250	2800-1800 BCE	Czech_EBA	Prague 5, Jinonice, ButovickÃ¡ Street	Czech Republic	50.0504153	14.3667267	1240K	1.820833	689010	F
I7196	I7196	PRAJIN59	petrous	2018	OlaldeNature2018	4250	2800-1800 BCE	Czech_EBA	Prague 5, Jinonice, ButovickÃ¡ Street	Czech Republic	50.0504153	14.3667267	1240K	2.323764	720414	M
I7200	I7200	PRAJIN84 (2)	petrous	2018	OlaldeNature2018	4250	2800-1800 BCE	Czech_EBA	Prague 5, Jinonice, ButovickÃ¡ Street	Czech Republic	50.0504153	14.3667267	1240K	3.502977	735642	F
I5525	I5525	F0274	tooth	2018	OlaldeNature2018	4250	2800-1800 BCE	Germany_BellBeaker	Landau, DGF-Lan	Germany	48.663	12.707	1240K	1.691	777278	F
I4950	I4950	DZSWS:C.36	tooth	2018	OlaldeNature2018	4250	2800-1800 BCE	England_BellBeaker	England, Wiltshire, Upavon, Central Flying School	Great Britain	..	..	1240K	1.448	777787	M
I7286	I7286	RDVS_53/80-1	petrous	2018	OlaldeNature2018	4250	2399-2201 calBCE (3830Â±20 BP, PSUAMS-4352)	Czech_BellBeaker	Radovesice	Czech Republic	50.410265	14.074597	1240K	4.109079	799421	M
I5513	I5513	DZSWS:X146.1 b	petrous	2018	OlaldeNature2018	4250	2800-1800 BCE	England_BellBeaker	England, North Ablington, Figheldean	Great Britain	51.22	-1.77	1240K	2.463	816408	M
I5512	I5512	DZSWS:X132.1	petrous	2018	OlaldeNature2018	4250	2800-1800 BCE	England_BellBeaker	England, Wiltshire, Netheravon, Flying School	Great Britain	51.24	-1.76	1240K	4.588	863895	F
I0112	I0112	QUEXII6	tooth	2015	MathiesonNature2015 (1240k of same same sample with 390k in HaakLazaridis2015)	4250	2457-2142 calBCE (3820Â±42 BP, Erl-7038)	Germany_BellBeaker	Quedlinburg Site XII	Germany	51.791	11.141	1240K	3.768	949947	F
I5385	I5385	SB529A2	petrous	2018	OlaldeNature2018	4252	2456-2148 calBCE, (3827Â±33, SUERC-71005)	Scotland_BellBeaker	Scotland, Wick, Achavanich	Great Britain	58.364762	-3.403508	1240K	0.815	543435	F
I0453	I0453	Cmol79	tooth	2018	OlaldeNature2018	4253	2460-2145 calBCE (3830Â±40 BP, Beta-261524)	Iberia_BellBeaker	Murcia, Caravaca, Camino del Molino	Spain	38.1	-1.85	1240K	0.037	42882	M
RISE684.SG	RISE684	kurgan 4, grave 12, 7053-206	petrous	2018	DamgaardScience2018	4253	2464-2141 calBCE (3830Â±55 BP, UBA-31598)	Russia_BA_Okunevo.SG	Uybat V	Russia	53.708561	90.359808	Shotgun	0.5	398996	F
I6534	I6534	HB0030	tooth	2018	OlaldeNature2018	4254	2457-2150 calBCE (3830Â±35 BP, Poz-75936)	Poland_BellBeaker	Kornice	Poland	50.09	18.1	1240K	0.063	72026	M
I0805	I0805	QLB26	tooth	2015	MathiesonNature2015	4255	2467-2142 calBCE (3839Â±55 BP, Erl-8558)	Germany_BellBeaker	Quedlinburg Site VII	Germany	51.79	11.14	1240K	0.232	225361	U
I5367	I5367	SB518A	petrous	2018	OlaldeNature2018	4255	2470-2140 calBCE (3879Â±32, OxA-14722)	Scotland_BellBeaker	Scotland, Coll, Sorisdale	Great Britain	56.680948	-6.45982	1240K	3.241	750069	F
I2741	I2741	GEN_20	petrous	2018	OlaldeNature2018	4256	2458-2154 calBCE (3835Â±35 BP, Poz-83641)	Hungary_EBA_BellBeaker_o	SzigetszentmiklÃ³s-FelsÅ‘-Ãœrge-hegyi-dÅ±lÅ‘	Hungary	47.383224	19.020252	1240K	3.067	871912	M
I7213	I7213	RDVS_71/80	petrous	2018	OlaldeNature2018	4267	2431-2202 calBCE (3835Â±20 BP, PSUAMS-4347)	Czech_BellBeaker	Radovesice	Czech Republic	50.410265	14.074597	1240K	3.523344	739544	F
I7045	I7045	HUNG499	petrous	2018	OlaldeNature2018	4267	2431-2202 calBCE (3835Â±20 BP, PSUAMS-4040)	Hungary_EBA_BellBeaker	Szigetszentmiklos-Vozm-telep-dulo	Hungary	47.429954	19.051966	1240K	3.967626	755038	F
I2418	I2418	56240_6033	tooth	2018	OlaldeNature2018	4270	2440-2200 calBCE (3835Â±25 BP, NZA-32788)	England_BellBeaker	England, Wiltshire, Amesbury Down	Great Britain	51.168023	-1.7725402	1240K	1.411	656573	F
I2461	I2461	72832_5117	petrous	2018	OlaldeNature2018	4270	2500-2140 BCE (based on associated dates in same context)	England_C_EBA	England, Wiltshire, Porton	Great Britain	51.13	-1.69	1240K	2.556	771469	F
I2417	I2417	53535_25005	petrous	2018	OlaldeNature2018	4270	2500-2140 BCE (based on associated dates in same context especially 23535_25004)	England_BellBeaker	England, Wiltshire, Amesbury Down	Great Britain	51.168023	-1.7725402	1240K	1.958	829575	M
ETM023	ETM023	TM.82.G.438	petrous bone	2020	SkourtaniotietalCell2020	4275	4300-4250	Syria_Ebla_EMBA	Tell Mardikh/Ebla	Syria	35.798	36.798	1240K	0.575527	683352	F
RK4001	RK4001	RK4001.A0101, BZNK-284/1, Rasshevatskiy 4, kurgan 1, grave 4	petrous	2019	WangNatureCommunications2019	4277	2451-2203 calBCE (3837Â±22 BP, MAMS-29819)	Russia_Steppe_Catacomb	Kuban steppe, Rasshevatskij 4	Russia	45.535978	41.059517	1240K	1.004473	548136	M
I0461	I0461	Roy4	tooth	2018	OlaldeNature2018	4278	2455-2201 calBCE (3837Â±25 BP, MAMS-14857)	Iberia_BellBeaker	Burgos, Arroyal I	Spain	42.4	-3.75	1240K	1.206	720612	F
I0840	I0840	AMD2-G18-187	bone (phalanx)	2018	OlaldeNature2018	4279	2456-2201 calBCE (3836Â±29 BP, OxA-28857)	Iberia_BellBeaker	Almonda, Galeria da Cisterna	Portugal	39.5	-8.616666667	1240K	0.123	133290	F
I1792	I1792	Gonur 2004 large pit royal cemetery 3240 (9)	tooth	2019	NarasimhanPattersonScience2019	4280	2458-2202 calBCE (3840Â±35 BP, Poz-83487)	Turkmenistan_Gonur_BA_1_o	Gonur	Turkmenistan	38.21228	62.03443	1240K	0.039834	46468	M
I2787	I2787	GEN_59	petrous	2018	OlaldeNature2018	4280	2458-2202 calBCE (3840Â±35 BP, Poz-83640)	Hungary_EBA_BellBeaker	SzigetszentmiklÃ³s-FelsÅ‘-Ãœrge-hegyi-dÅ±lÅ‘	Hungary	47.383224	19.020252	1240K	1.117	669314	M
I7212	I7212	RDVS_70/80	petrous	2018	OlaldeNature2018	4280	2456-2203 calBCE (3840Â±25 BP, PSUAMS-4346)	Czech_BellBeaker	Radovesice	Czech Republic	50.410265	14.074597	1240K	3.560543	747056	M
I3592	I3592	Grave 8	tooth	2018	OlaldeNature2018	4281	2458-2204 calBCE (3844Â±33 BP, BRAMS-1218)	Germany_BellBeaker	Bavaria, Alburg-Lerchenhaid, Spedition HÃ¤ring, Stkr. Straubing	Germany	48.8833	12.5332	1240K	0.015	17556	U
I0839	I0839	AMD2-F23-90	bone (phalanx)	2018	OlaldeScience2019 (supplement of OlaldeNature2018)	4282	2457-2206 calBCE (3847Â±29 BP, OxA-28859)	Iberia_BellBeaker	Almonda, Galeria da Cisterna	Portugal	39.5	-8.616666667	1240K	0.079824	88798	F
I4143	I4143	RISE562	tooth	2015	OlaldeNature2018 (known there as I5020)	4282	2458-2206 calBCE (3848Â±34, Hd-19835)	Germany_BellBeaker	Landau an der Isar	Germany	48.663	12.707	1240K	0.105	115074	F
I3238	I3238	TDPAD-04	bone	2019	OlaldeScience2019	4282	2456-2207 calBCE (3848Â±20Â BP)	Iberia_C	Asturias, Soto de las Regueras, Cueva de la Paloma	Spain	43.41022	-5.98496	1240K	0.206	211998	M
I4253	I4253	RISE1124, Grave13	tooth	2018	OlaldeNature2018	4283	2457-2208 calBCE (3850Â±20 BP, PSUAMS-2339)	Poland_BellBeaker	Samborzec 1	Poland	50.649	20.656	1240K	0.547	452974	M
I2786	I2786	GEN_56	petrous	2018	OlaldeNature2018	4283	2459-2206 calBCE (3850Â±35 BP, Poz-83639)	Hungary_EBA_BellBeaker	SzigetszentmiklÃ³s-FelsÅ‘-Ãœrge-hegyi-dÅ±lÅ‘	Hungary	47.383224	19.020252	1240K	1.752961	795354	M
I7209	I7209	RDVS_5/79	petrous	2019	NarasimhanPattersonScience2019	4283	2458-2207 calBCE (3850Â±25 BP, PSUAMS-4026)	Czech_CordedWare	Radovesice	Czech Republic	50.410265	14.074597	1240K	4.120915	869434	M
I2450	I2450	SK 3036 (ABSRC00)	petrous	2018	OlaldeNature2018	4283	2457-2208 calBCE (3850Â±21 BP, weighted mean) [(3841Â±40 BP, NZA-15865) (3834Â±45 BP, NZA-15866)]	England_BellBeaker	England, Oxfordshire, Abington, Spring Road cemetery	Great Britain	51.672262	-1.295141	1240K	6.834	904314	F
RISE664.SG	S3427	6160-33	tooth	2018	DamgaardScience2018	4283	2459-2206 calBCE (3850Â±38 BP, UBA-31593)	Russia_BA_Okunevo.SG	Okunev Ulus	Russia	53.547806	91.02565	Shotgun	4.6	1121362	M
I4124	I4124	RISE559	tooth	2015	OlaldeNature2018 (known there as I5017)	4284	2461-2207 calBCE (3855Â±35 BP, Poz-84458, date suspect because C:N ratio 3.65)	Germany_BellBeaker	Augsburg	Germany	48.33	10.895	1240K	0.201	204440	F
DA356.SG	DA356	Grave 48	tooth	2018	DamgaardNature2018	4284	2460-2208 calBCE (3854Â±30 BP)	Russia_UstIda_EBA.SG	Ust'-Ida	Russia	53.188889	103.368056	Shotgun	0.4	325683	U
I2416	I2416	53535_25004	tooth	2018	OlaldeNature2018	4285	2470-2200 calBCE [2460-2200 calBCE (3845Â±27 BP, OxA-13624), 2470-2285 calBCE (3830Â±30 BP, Beta-432804)]	England_BellBeaker	England, Wiltshire, Amesbury Down	Great Britain	51.168023	-1.7725402	1240K	0.126	136956	M
I0460	I0460	Roy3	tooth	2018	OlaldeNature2018	4285	2461-2209 calBCE (3860Â±30 BP, UGA-15905)	Iberia_BellBeaker	Burgos, Arroyal I	Spain	42.4	-3.75	1240K	0.364	344361	M
I2365	I2365	GEN_11a	petrous	2018	OlaldeNature2018	4285	2465-2205 calBCE [2465-2205 calBCE (3858Â±32 BP, DeA-6762), 2465-2213 calBCE (3871Â±29Â BP, DeA-7220)]	Hungary_EBA_BellBeaker	Budapest-BÃ©kÃ¡smegyer	Hungary	47.59916	19.05456	1240K	3.218	922704	M
HUGO_180Sk1_d	HUGO_180Sk1	HUGO_180Sk1	tooth	2018	MittnikScience2019 (higher coverage version of E09568, first published in OlaldeNature2018)	4286	2461-2210 calBCE (3860Â±25 BP, MAMS-18918)	Germany_Lech_BellBeaker	Augsburg-Hugo-Eckener-StraÃŸe	Germany	48.32852	10.89819	1240k	0.070365	78861	M
I2612	I2612	TWCMS Sk 2008-1953, 2., diff ind. To crouched ind.	tooth	2018	OlaldeNature2018	4287	2465-2209 calBCE (3865Â±35 BP, Poz-83492)	England_C_EBA	England, Tyne and Wear, Sunderland, Hasting Hill	Great Britain	54.883	-1.452	1240K	0.049	55173	F
I0106	I0106	ESP26	tooth	2015	MathiesonNature2015 (1240k of same same sample with 390k in HaakLazaridis2015)	4287	2464-2210 calBCE (3867Â±32 BP, MAMS-21490)	Germany_CordedWare	Esperstedt	Germany	51.42	11.68	1240K	0.224	222103	F
I0049	I0049	ESP22	tooth	2015	MathiesonNature2015 (1240k of same same sample with 390k in HaakLazaridis2015)	4287	2464-2210 calBCE (3867Â±35 BP, MAMS-21489)	Germany_CordedWare	Esperstedt	Germany	51.42	11.68	1240K	0.649	514322	F
I4247	I4247	RISE698	tooth	2018	OlaldeNature2018	4288	2465-2211 calBCE (3870Â±30 BP, PSUAMS-2120)	Iberia_BellBeaker	Madrid, San Fernando de Henares, Camino de las Yeseras	Spain	40.439722	-3.506389	1240K	0.195	188194	F
UNTA58_68Sk1	UNTA58_68Sk1	UNTA58_68Sk1	tooth	2018	MittnikScience2019 (higher coverage version of E09538, first published in OlaldeNature2018)	4288	2464-2212 calBCE (3870Â±30 BP, MAMS-29075)	Germany_Lech_BellBeaker	Haunstetten-Unterer Talweg 58â€“62	Germany	48.31611	10.892	1240k	1.0402	571422	M
I5015	I4131	RISE557	tooth	2018	OlaldeNature2018	4289	2467-2211 calBCE (3874Â±33 BP, DeA-2877)	Hungary_EBA_BellBeaker	Budapest-BÃ©kÃ¡smegyer	Hungary	47.59916	19.05456	1240K	0.12	129598	F
I0111	I0111	ROT4	tooth	2015	MathiesonNature2015 (1240k of same same sample with 390k in HaakLazaridis2015)	4290	2475-2204 calBCE (3881Â±50 BP, Erl-8712)	Germany_BellBeaker	Rothenschirmbach	Germany	51.45	11.54	1240K	0.731	540050	F
SA6003	SA6003	SA6003.B0101, BZNK-010/2, Sharakhalsun 6, kurgan 2, grave 9	tooth (molar)	2019	WangNatureCommunications2019	4293	2474-2211 calBCE (3890Â±40 BP, GIN-12400)	Russia_Steppe_Catacomb	Kaspi steppe, Å arachalsun 6	Russia	45.725651	43.986933	1240K	0.472648	385338	M
I2575_published	I2575	Grave S. 14	bone (phalanx)	2018	OlaldeNature2018	4294	2476-2211 calBCE (3895Â±40 BP, GrA-22988)	France_BellBeaker_published	Forcalquier, La Fare	France	43.9655	5.8126	1240K	0.024	27777	M
I2467	I2467	Inventario0/4	tooth	2017	LipsonNature2017	4297	2481-2212 calBCE (3900Â±40 BP, Beta-299300)	Iberia_C	Basque Country, Alava, El Sotillo	Spain	42.57	-2.62	1240K	0.116	125873	M
I6113_published_d	I6113	RGR 7.3, BR-01, HS-02	petrous	2019	ShindeNarasimhanCell2019	4300	2800-1900 BCE	India_Harappan_published	Rakhigarhi	India	29.2881189	76.1131495	1240K	0.028345	31835	F
I7040	I7040	HUNG494t	tooth (molar)	2018	OlaldeNature2018	4300	2900-1800 BCE	Hungary_EBA_Protonagyrev	Szigetszentmiklos-Vozm-telep-dulo	Hungary	47.429954	19.051966	1240K	0.135565	143092	F
RISE667.SG	RISE667	kurgan 1, grave 22, 7053-29	bone	2018	DamgaardScience2018	4300	2900-1800 BCE	Russia_BA_Okunevo.SG	Verkhni Askiz	Russia	53.156486	90.207811	Shotgun	0.2	179045	F
RISE671.SG	RISE671	kurgan 2, grave 4, scull 3, 7053-45	tooth	2018	DamgaardScience2018	4300	2900-1800 BCE	Russia_BA_Okunevo.SG	Verkhni Askiz	Russia	53.156486	90.207811	Shotgun	0.3	256452	F
RISE681.SG	RISE681	kurgan 1, grave 3a-5a, sk.C, 7053-176	tooth	2018	DamgaardScience2018	4300	2900-1800 BCE	Russia_BA_Okunevo.SG	Uybat V	Russia	53.708561	90.359808	Shotgun	0.5	381509	F
RISE719.SG	RISE719	IPDN 6/H, Kurgan 4	tooth	2018	DamgaardScience2018	4300	2900-1800 BCE	Russia_BA_Okunevo.SG	Syda 5, Tumen	Russia	54.371767	91.506856	Shotgun	0.6	472735	M
I3529	I3529	LP15.6=GEN86	tooth	2018	OlaldeNature2018	4300	2500-2200 BCE	Hungary_EBA_BellBeaker	BudakalÃ¡sz, Luppa csÃ¡rda	Hungary	47.62094	19.04494	1240K	0.775	560151	F
I4178	I4178	GEN_58	petrous	2018	OlaldeNature2018	4300	2500-2200 BCE	Hungary_EBA_BellBeaker	SzigetszentmiklÃ³s-FelsÅ‘-Ãœrge-hegyi-dÅ±lÅ‘	Hungary	47.383224	19.020252	1240K	0.89	587361	M
I8745	I8745	Nikolaevka III K.1 B.3	tooth	2019	NarasimhanPattersonScience2019	4300	2500-2200 BCE	Russia_Poltavka	Samara Oblast, Volga River Valley, Nikolaevka Kurgan	Russia	49.96666667	44.66666667	1240K	0.776334	596425	M
RISE672.SG	RISE672	kurgan 2, grave 8, sk.3, 7053-61	tooth	2018	DamgaardScience2018	4300	2900-1800 BCE	Russia_BA_Okunevo.SG	Verkhni Askiz	Russia	53.156486	90.207811	Shotgun	1.2	649913	M
RISE685.SG	RISE685	kurgan 1, grave 3a-5a, sk.B, 7053-175	bone	2018	DamgaardScience2018	4300	2900-1800 BCE	Russia_BA_Okunevo.SG	Uybat V	Russia	53.708561	90.359808	Shotgun	1.3	737228	F
RISE680.SG	RISE680	kurgan 1, grave 1a, 7053-170	bone	2018	DamgaardScience2018	4300	2900-1800 BCE	Russia_BA_Okunevo.SG	Uybat V	Russia	53.708561	90.359808	Shotgun	1.5	783545	F
I7044	I7044	HUNG498	petrous	2018	OlaldeNature2018	4300	2900-1800 BCE	Hungary_EBA_BellBeaker	Szigetszentmiklos-Vozm-telep-dulo	Hungary	47.429954	19.051966	1240K	3.807403	783765	M
DA353.SG	DA353	Grave 29	tooth	2018	DamgaardNature2018	4301	2561-2141 calBCE (3870Â±70 BP)	Russia_UstIda_EBA.SG	Ust'-Ida	Russia	53.188889	103.368056	Shotgun	0.2	137036	U
Olsund	Olsund_new	Olsund_new	..	2018	MittnikNatureCommunications2018	4306	2573-2140 calBCE	Sweden_LNBA	Ã–lsund, HÃ¤lsingland	Sweden	..	..	1240K	2.388982	699257	M
I0118	I0118	ALB3	tooth	2015	MathiesonNature2015 (1240k of same same sample with 390k in HaakLazaridis2015)	4309	2471-2246 calBCE (3892Â±32 BP, MAMS-21492)	Germany_LN_Alberstedt	Alberstedt	Germany	51.45	11.63	1240K	11.371	1048626	F
I4243	I4243	F11 3	petrous	2019	NarasimhanPattersonScience2019	4326	2465-2286 calBCE (3875Â±25 BP, PSUAMS-2113)	Iran_BA_HajjiFiruz	Hajji Firuz	Iran	36.9944	45.4744	1240K	3.680101	874858	F
I4245	I4245	RISE695, Yese 1A, Area 36 UE03 E03-III or VII, Ind 1	tooth	2018	OlaldeNature2018	4327	2461-2292 calBCE (3875Â±20 BP, PSUAMS-2320)	Iberia_BellBeaker	Madrid, San Fernando de Henares, Camino de las Yeseras	Spain	40.439722	-3.506389	1240K	0.025478	29597	F
I3243	I3243	TDPAD-03	bone	2019	OlaldeScience2019	4330	2461-2299 calBCE (3885Â±20Â BP)	Iberia_C	Asturias, Soto de las Regueras, Cueva de la Paloma	Spain	43.41022	-5.98496	1240K	0.033027	38827	M
I5379	I5379	SB 424B3	petrous	2018	OlaldeNature2018	4330	2470-2290 calBCE (3900Â±30, SUERC-32210)	England_BellBeaker	England, Dorset, Sixpenny Handley, Canada Farm	Great Britain	50.919204	-2.015441	1240K	1.899	700532	M
I7208	I7208	RDVS_40/78	petrous	2019	NarasimhanPattersonScience2019	4330	2464-2295 calBCE (3885Â±25 BP, PSUAMS-3888)	Czech_CordedWare	Radovesice	Czech Republic	50.410265	14.074597	1240K	1.96227	811518	M
DA337.SG	DA337	Grave 9	tooth	2018	DamgaardScience2018	4331	2462-2299 calBCE (3886Â±21 BP)	Russia_Shamanka_EBA.SG	Shamanka II	Russia	51.698333	103.703056	Shotgun	1.1	685820	M
I11735	I11735	Mereke, Kurgan 1, Burial 2 (added)	petrous	2019	NarasimhanPattersonScience2019	4331	2462-2299 calBCE (3885Â±20 BP, PSUAMS-4901)	Kazakhstan_Mereke_MBA	Mereke, Taskala district, Zapadno-Kazahstanskaya Oblast	Kazakhstan	50.77023611	49.34004167	1240K	4.724919	801518	M
I3239	I3239	TDPAD-02	bone	2019	OlaldeScience2019	4332	2464-2300 calBCE (3892Â±20Â BP)	Iberia_C	Asturias, Soto de las Regueras, Cueva de la Paloma	Spain	43.41022	-5.98496	1240K	0.040859	56273	F
I7278	I7278	BRAN_71	petrous	2018	OlaldeNature2018	4332	2464-2299 calBCE (3890Â±20 BP, PSUAMS-4349)	Czech_BellBeaker	Brandysek	Czech Republic	50.19	14.158	1240K	3.567538	795922	M
ART001	ART001	H156 S138	petrous bone	2020	SkourtaniotietalCell2020	4335.5	4420-4251	Anatolia_Arslantepe_EBA	Arslantepe	Turkey	38.3819	38.3611	1240K	0.660988	780053	M
I0825	I0825	10394A	tooth	2018	OlaldeNature2018	4337	2474-2300 calBCE (3915Â±29 BP, MAMS-25939)	Iberia_BellBeaker	Barcelona, Cerdanyola, Paris Street	Spain	41.49194444	2.138888889	1240K	0.037	42018	M
UNTA58_68Sk2_d	UNTA58_68Sk2	UNTA58_68Sk2, 68Fznr33Sk1UNTA58, Site 58-62, Feature 68, Skeleton 1, E09537	tooth	2018	MittnikScience2019 (higher coverage version of E09537_d, first published in OlaldeNature2018)	4340	2470-2310 calBCE (3910Â±20 BP, MAMS-18935)	Germany_Lech_BellBeaker	Haunstetten-Unterer Talweg 58â€“62	Germany	48.31611	10.892	1240k	0.183483	184317	F
I2514	I2514	TH23-73, 33-23-73, Period 3	petrous	2019	NarasimhanPattersonScience2019	4341	2474-2307 calBCE (3915Â±25 BP, PSUAMS-1918)	Iran_C_TepeHissar	Tepe Hissar	Iran	36.15444444	54.38361111	1240K	5.554	745066	M
AMP_1_d	AMP_1	AMPA_1	tooth	2019	MittnikScience2019	4343	2476-2310 calBCE (3924Â±23 BP, MAMS-18887)	Germany_Lech_BellBeaker	KÃ¶nigsbrunn-Ampack	Germany	48.25886	10.87337	1240k.and.shotgun.merge	0.04096	89359	M
I1730	I1730	AG_84_3083_116	petrous	2016	LazaridisNature2016	4344	2489-2299 calBCE (3925Â±31 BP, OxA-32775)	Jordan_EBA	'Ain Ghazal	Jordan	31.988	35.976	1240K	1.673	691850	M
I1706	I1706	AG98_2	petrous	2016	LazaridisNature2016	4345	2490-2300 BCE	Jordan_EBA	'Ain Ghazal	Jordan	31.988	35.976	1240K	3.749	693946	F
I0442	I0442	SVP55, Zhuravlikha I, kurgan 1, grave 10	bone (long bone)	2019	NarasimhanPattersonScience2019	4350	2800-2000 BCE	Russia_Poltavka	Samara Oblast, Volga River Valley, Bolshoi Irgiz River, Zhuravlikha I	Russia	53.38	52.12	1240K	0.024	27821	F
I0263	I0263	10385A	tooth	2018	OlaldeNature2018	4350	2800-2000 BCE	Iberia_BellBeaker	Barcelona, Cerdanyola, Paris Street	Spain	41.49194444	2.138888889	1240K	0.028	31569	F
I1553	I1553	10388A	tooth	2018	OlaldeNature2018	4350	2800-2000 BCE	Iberia_BellBeaker	Barcelona, Cerdanyola, Paris Street	Spain	41.49194444	2.138888889	1240K	0.033	37205	F
I0260	I0260	10370A	tooth	2018	OlaldeNature2018	4350	2800-2000 BCE	Iberia_BellBeaker	Barcelona, Cerdanyola, Paris Street	Spain	41.49194444	2.138888889	1240K	0.046	51816	F
I0261	I0261	10378A	tooth	2018	OlaldeNature2018	4350	2800-2000 BCE	Iberia_BellBeaker	Barcelona, Cerdanyola, Paris Street	Spain	41.49194444	2.138888889	1240K	0.047	52264	M
I0823	I0823	10360A	tooth	2018	OlaldeNature2018	4350	2800-2000 BCE	Iberia_BellBeaker	Barcelona, Cerdanyola, Paris Street	Spain	41.49194444	2.138888889	1240K	0.054	60463	F
I0258	I0258	10367A	tooth	2018	OlaldeNature2018	4350	2800-2000 BCE	Iberia_BellBeaker	Barcelona, Cerdanyola, Paris Street	Spain	41.49194444	2.138888889	1240K	0.056	62877	F
I0262	I0262	10381A	tooth	2018	OlaldeNature2018	4350	2800-2000 BCE	Iberia_BellBeaker	Barcelona, Cerdanyola, Paris Street	Spain	41.49194444	2.138888889	1240K	0.084	92174	F
I0459	I0459	Roy2	tooth	2018	OlaldeNature2018	4350	2600-2200 BCE (based on other direct dates from the same site)	Iberia_BellBeaker	Burgos, Arroyal I	Spain	42.4	-3.75	1240K	0.658	527866	F
I0374	I0374	SVP16, NIK7	bone (long bone)	2015	MathiesonNature2015	4350	2800-2000 BCE	Russia_Poltavka	Samara Oblast, Volga River Valley, Samara River, Nikolaevka III	Russia	49.96666667	44.66666667	1240K	1.977	869065	M
PG2002	PG2002	PG2002.A0101, BZNK-303/1, Progress 2, kurgan 1, grave 25b	tooth (molar)	2019	WangNatureCommunications2019	4363	2483-2342 calBCE (3929Â±22 BP, MAMS-29815)	Russia_North_Caucasus	Piedmont, Progress 2	Russia	43.822691	43.350278	1240K	0.28174	272729	F
EHU002	EHU002	UE450	..	2019	OlaldeScience2019	4363	2490-2335 BCE (3933Â±32 BP, CSIC-1896)	Iberia_C	Castilla y LeÃ³n, Burgos, Monasterio de Rodilla, El Hundido	Spain	42.419214	-3.484745	1240K	1.232791	674286	M
I2495	I2495	A-4-1	petrous	2017	LazaridisNature2017	4377	2558-2295 calBCE (3925Â±35 BP, Poz-81111)	Anatolia_EBA	Mediterranean, Isparta, HarmanÃ¶ren-GÃ¶ndÃ¼rle HÃ¶yÃ¼k	Turkey	37.91774	30.70839	1240K	8.01713	1011604	M
I0104	I0104	ESP11	tooth	2015	MathiesonNature2015 (1240k of same same sample with 390k in HaakLazaridis2015)	4378	2559-2296 calBCE (3927Â±37 BP, MAMS-21487)	Germany_CordedWare	Esperstedt	Germany	51.42	11.68	1240K	4.184	962767	M
I3528	I3528	LP15.5=GEN85	tooth (molar)	2018	OlaldeNature2018	4380	2559-2301 calBCE (3931Â±31 BP, DeA-11507)	Hungary_EBA_BellBeaker	BudakalÃ¡sz, Luppa csÃ¡rda	Hungary	47.62094	19.04494	1240K	0.217	224817	M
I5748	I5748	skeleton 575 (Jan) M22	petrous	2018	OlaldeNature2018	4382	2579-2284 calBCE (3945Â±55 BP, GrN-6650C)	Netherlands_BellBeaker	Noord-Holland, Oostwoud, De Tuithoorn	Netherlands	52.733563	5.096183	1240K	4.524	636009	M
I1390	I1390	11-Grave68	tooth	2018	OlaldeNature2018	4383	2566-2299 calBCE [2566-2524 calBCE (3910Â±35 BP, Poz-41227), 2489-2299 calBCE (3875Â±35 BP, Poz-41226)]	France_BellBeaker	Haut-Rhin, Sierentz, Les Villas d'Aurele	France	47.39	7.271	1240K	0.592	449568	M
I0108	I0108	ROT6	tooth	2015	MathiesonNature2015 (1240k of same same sample with 390k in HaakLazaridis2015)	4387	2575-2299 calBCE (3953Â±47 BP, Erl-8710)	Germany_BellBeaker	Rothenschirmbach	Germany	51.45	11.54	1240K	1.197	735474	F
MA971.SG	Kunila1	Kunila1	tooth	2017	SaagCurrentBiology2017	4400	2850-2050 BCE	Estonia_CordedWare.SG	Kursi, JÃµgeva	Estonia	..	..	Shotgun	0.506932	470945	M
I7207	I7207	RDVS_04/81	petrous	2019	NarasimhanPattersonScience2019	4400	2559-2340 calBCE (3935Â±25 BP, PSUAMS-3887)	Czech_CordedWare	Radovesice	Czech Republic	50.410265	14.074597	1240K	1.863154	789641	M
HUGO_169Sk1_d	HUGO_169Sk1	HUGO_169Sk1	tooth	2019	MittnikScience2019	4404	2562-2345 calBCE (3942Â±25 BP, MAMS-18914)	Germany_Lech_BellBeaker	Augsburg-Hugo-Eckener-StraÃŸe	Germany	48.32852	10.89819	1240k.and.shotgun.merge	0.031143	63888	M
N44.SG	N44	N44	petrous	2018	FernandesScientificReports2018	4405	2570-2430 calBCE (3950Â±35 BP, Poz-77329)	Poland_CWC_o.SG	Pikutkowo	Poland	52.62	18.96	Shotgun	2.185667	1017645	F
N49.SG	N49	N49	petrous	2018	FernandesScientificReports2018	4405	2570-2340 calBCE	Poland_CWC.SG	Pikutkowo	Poland	52.62	18.96	Shotgun	2.224865	1045306	M
N45.SG	N45	N45	petrous	2018	FernandesScientificReports2018	4405	2570-2340 calBCE	Poland_CWC_o.SG	Pikutkowo	Poland	52.62	18.96	Shotgun	2.472478	1050046	F
N47.SG	N47	N47	petrous	2018	FernandesScientificReports2018	4405	2570-2340 calBCE	Poland_CWC.SG	Pikutkowo	Poland	52.62	18.96	Shotgun	2.429959	1074445	M
I0462	I0462	Roy5	tooth	2018	OlaldeNature2018	4406	2566-2346 calBCE (3950Â±26 BP, MAMS-25936)	Iberia_BellBeaker_o	Burgos, Arroyal I	Spain	42.4	-3.75	1240K	0.029	32916	F
I1277	I1277	MIR14	tooth	2015	MathiesonNature2015	4407	2568-2346 calBCE (3950Â±30 BP, Beta-416457)	Iberia_C	Burgos, Atapuerca, El Mirador Cave	Spain	42.33333333	-3.5	1240K	0.941	553616	M
I1539	I1539	ESP25	tooth	2015	MathiesonNature2015	4408	2625-2291 calBCE (3967Â±57 BP, Erl-7779)	Germany_CordedWare	Esperstedt	Germany	51.42	11.68	1240K	0.132	138220	F
I1976	I1976	ES.1/4	tooth	2017	OlaldeScience2019 (supplement of LipsonNature2017)	4409	2571-2347 calBCE (3960Â±30 BP, Beta-299306)	Iberia_C	Basque Country, Alava, El Sotillo	Spain	42.57	-2.62	1240K	0.12618	138607	M
I2932	I2932	GENSCOT70	petrous	2018	OlaldeNature2018	4409	2570-2347 calBCE (3962Â±29 BP, SUERC-68721)	Scotland_N	Scotland, Orkney, Isbister	Great Britain	58.74	-2.916	1240K	5.999	786582	M
MA973.SG	MA973	Kunila2	tooth	2017	SaagCurrentBiology2017	4410	2580-2340 calBCE (3960Â±40 BP, Poz-10825)	Estonia_CordedWare.SG	Kursi, JÃµgeva	Estonia	..	..	Shotgun	1.699974	882294	M
SHT002.A0101	SHT002.A0101	AT-25	Tooth	2020	JeongCell2020	4410	3107-2917 BCE	Mongolia_Afanasievo_Mongolia	Shatar Chuluu	Mongolia	46.3056	100.761	1240K	..	..	M
I0257	I0257	10362A	tooth	2018	OlaldeNature2018	4411	2571-2350 calBCE (3965Â±29 BP, MAMS-25937)	Iberia_BellBeaker	Barcelona, Cerdanyola, Paris Street	Spain	41.49194444	2.138888889	1240K	0.1	107954	M
I2927	I2927	TH23-124, 33-23-124, Period 3	petrous	2019	NarasimhanPattersonScience2019	4413	2575-2350 calBCE (3970Â±30 BP, PSUAMS-1916)	Iran_C_TepeHissar	Tepe Hissar	Iran	36.15444444	54.38361111	1240K	0.547576	404589	M
MA826.RISE00.SG	Sope	Sope	tooth	2015	SaagCurrentBiology2017.merge.with.AllentoftNature2015	4413	2575-2350 calBCE (3969Â±32 BP, UBA-29064)	Estonia_CordedWare.SG	JÃ¤bara, Ida-Viru, Sope	Estonia	59.408	27.026	Shotgun	0.799	626916	F
SHT001.B0101	SHT001.B0101	AT-26	Tooth	2020	JeongCell2020	4415	3112-2918 BCE	Mongolia_Afanasievo_Mongolia	Shatar Chuluu	Mongolia	46.3056	100.761	1240K	..	..	M
RISE552.SG	RISE552	Kurgan 4, grave 8	tooth	2015	AllentoftNature2015	4446	2849-2143 calBCE (3940Â±90 BP, IGAN-4079)	Russia_EBA_Yamnaya_Kalmykia.SG	Ulan	Russia	46.615	43.334	Shotgun	2.839	945230	M
Bul8	Bul8	Barrow 5, Structure 3, Individual 2	tooth	2018	MathiesonNature2018	4450	3400-1600 BCE	Bulgaria_BeliBreyag_EBA	Nova Zagora, Beli Breyag	Bulgaria	42.429624	25.898354	1240K	0.017	18337	M
ALT_3_d	ALT_3	ALT_3	tooth	2019	MittnikScience2019	4450	2600-2400 BCE	Germany_CordedWare_Tauber	Althausen	Germany	49.468332	9.744072	1240k	0.002069	18450	F
[truncated: 1,162 more rows]

## Sheet: S2-modern_reference_populations
Table S2	Published modern genomes from all Eurasia
[truncated: 1,501 more rows]

## Sheet: S3-modern centralAsia (300kSNP)
Table S3	Modern genome-wide data from Central Asia (300k SNPs array)
[truncated: 528 more rows]

## Sheet: S4-central_Asia_SG
Table S4	Modern genome from Central Asia (Shotgun)
[truncated: 47 more rows]
