# Supplementary material for: Genetic continuity of Indo-Iranian speakers since the Iron Age in southern Central Asia
Source: Sci Rep. 2022 Jan 14;12:733. doi: 10.1038/s41598-021-04144-4 (PMC8760286; doi:10.1038/s41598-021-04144-4)
Supplement: Supplementary file 3 — Supplementary Information 3. [file 41598_2021_4144_MOESM3_ESM.xlsx]

## Sheet: Table_S5_Dstats
Table S5	all D-stat of the form D(Mbuti, Ancient pop; Iron Age Turan, TAB/TJA/TJE/TJY/TUR), significantly positive D-stat are highlighted in green
Outgroup	Ancient Pop	Iron Age Turan	Indo-Iranian or Turkmens pop	D	Z	ABBA	ABAB	SNPs
Mbuti.DG	Mongolia_MLBA_Ulaanzuukh_SlabGrave	Turkmenistan_IA.SG	TAB	0.0367	10.482	13944	12957	184110
Mbuti.DG	DevilsCave_N.SG	Turkmenistan_IA.SG	TAB	0.0389	10.106	14483	13397	190928
Mbuti.DG	Russia_lateXiongnu	Turkmenistan_IA.SG	TAB	0.034	9.801	13618	12723	179952
Mbuti.DG	Mongolia_IA_Ulaanzuukh_SlabGrave	Turkmenistan_IA.SG	TAB	0.0343	9.67	13568	12669	179688
Mbuti.DG	Mongolia_lateMed_Mongol	Turkmenistan_IA.SG	TAB	0.0279	9.638	14363	13584	190852
Mbuti.DG	Russia_Shamanka_Eneolithic.SG	Turkmenistan_IA.SG	TAB	0.0314	9.378	14406	13530	190964
Mbuti.DG	Tasmola_Birlik_640BCE	Turkmenistan_IA.SG	TUR	0.0382	9.272	12378	11466	162270
Mbuti.DG	Mongolia_lateXiongnu	Turkmenistan_IA.SG	TAB	0.0269	8.977	14315	13565	190269
Mbuti.DG	Mongolia_lateXiongnu_han	Turkmenistan_IA.SG	TAB	0.0294	8.826	14139	13331	187800
Mbuti.DG	Pazyryk_Berel_50BCE_o	Turkmenistan_IA.SG	TUR	0.0439	8.728	12417	11373	162282
Mbuti.DG	Mongolia_MLBA_Ulaanzuukh_SlabGrave	Turkmenistan_IA.SG	TJA	0.0307	8.609	13821	12997	184110
Mbuti.DG	Mongolia_XiongNu.SG	Turkmenistan_IA.SG	TAB	0.0319	8.541	14304	13419	190834
Mbuti.DG	Kazakhstan_GoldenHordeAsian.SG	Turkmenistan_IA.SG	TAB	0.0385	8.474	13658	12645	179594
Mbuti.DG	Nepal_Samdzong_1500BP.SG	Turkmenistan_IA.SG	TAB	0.0297	8.468	14343	13515	190902
Mbuti.DG	Russia_UstBelaya_Angara	Turkmenistan_IA.SG	TAB	0.0292	8.426	13589	12818	179797
Mbuti.DG	DevilsCave_N.SG	Turkmenistan_IA.SG	TJA	0.0321	8.105	14358	13466	190928
Mbuti.DG	Russia_lateXiongnu	Turkmenistan_IA.SG	TJA	0.0286	8.028	13514	12763	179952
Mbuti.DG	Mongolia_IA_Ulaanzuukh_SlabGrave	Turkmenistan_IA.SG	TJA	0.0286	7.874	13464	12715	179688
Mbuti.DG	Nepal_Mebrak_2125BP.SG	Turkmenistan_IA.SG	TAB	0.0379	7.81	9755	9043	128607
Mbuti.DG	Nepal_Chokhopani_2700BP.SG	Turkmenistan_IA.SG	TAB	0.0349	7.797	14407	13435	190650
Mbuti.DG	Mongolia_lateMed_Mongol	Turkmenistan_IA.SG	TJA	0.0231	7.747	14265	13620	190852
Mbuti.DG	Mongolia_lateXiongnu_o	Turkmenistan_IA.SG	TAB	0.0364	7.626	11739	10915	154696
Mbuti.DG	Mongolia_lateXiongnu_o	Turkmenistan_IA.SG	TAB	0.0364	7.626	11739	10915	154696
Mbuti.DG	Russia_Shamanka_Eneolithic.SG	Turkmenistan_IA.SG	TJA	0.026	7.566	14298	13575	190964
Mbuti.DG	Tasmola_Birlik_640BCE	Turkmenistan_IA.SG	TAB	0.0304	7.553	12246	11523	162270
Mbuti.DG	Korgantas_300BCE	Turkmenistan_IA.SG	TUR	0.0292	7.532	13189	12441	173813
Mbuti.DG	Russia_Fofonovo_EN	Turkmenistan_IA.SG	TAB	0.0341	7.443	11033	10305	145792
Mbuti.DG	Mongolia_lateXiongnu	Turkmenistan_IA.SG	TJA	0.023	7.418	14230	13592	190269
Mbuti.DG	Russia_UstBelaya_Angara	Turkmenistan_IA.SG	TJA	0.0259	7.343	13523	12841	179797
Mbuti.DG	Mongolia_lateMed_Khitan	Turkmenistan_IA.SG	TAB	0.0302	7.323	12152	11438	161936
Mbuti.DG	Kazakhstan_Nomad_HP.SG	Turkmenistan_IA.SG	TAB	0.029	7.285	13836	13058	183860
Mbuti.DG	Mongolia_Khovsgol_LBA	Turkmenistan_IA.SG	TAB	0.0224	7.273	14057	13442	187265
Mbuti.DG	Mongolia_lateXiongnu_han	Turkmenistan_IA.SG	TJA	0.0248	7.229	14041	13361	187800
Mbuti.DG	Russia_Lokomotiv_Eneolithic.SG	Turkmenistan_IA.SG	TAB	0.0297	7.058	12655	11924	168506
Mbuti.DG	Kayalyk_950CE	Turkmenistan_IA.SG	TUR	0.0402	7.056	7327	6761	95645
Mbuti.DG	UstBelaya_EBA.SG	Turkmenistan_IA.SG	TAB	0.0259	7.052	14116	13403	187538
Mbuti.DG	Russia_OldBeringSea_Ekven	Turkmenistan_IA.SG	TAB	0.0243	7.042	14140	13468	187326
Mbuti.DG	Mongolia_earlyMed_Turk_o	Turkmenistan_IA.SG	TAB	0.0329	6.957	11281	10562	149349
Mbuti.DG	Russia_Shamanka_EBA.SG	Turkmenistan_IA.SG	TAB	0.0269	6.908	13059	12375	173781
Mbuti.DG	Kazakhstan_GoldenHordeAsian.SG	Turkmenistan_IA.SG	TJA	0.0321	6.867	13541	12699	179594
Mbuti.DG	Mongolia_XiongNu.SG	Turkmenistan_IA.SG	TJA	0.0263	6.858	14189	13462	190834
Mbuti.DG	Ekven_IA.SG	Turkmenistan_IA.SG	TAB	0.0248	6.789	14349	13653	190199
Mbuti.DG	UstBelaya_N.SG	Turkmenistan_IA.SG	TAB	0.0392	6.777	6663	6160	88225
Mbuti.DG	Mongolia_earlyXiongnu_rest	Turkmenistan_IA.SG	TAB	0.0266	6.772	12783	12122	169937
Mbuti.DG	Kyrgyzstan_Medieval_Nomad.SG	Turkmenistan_IA.SG	TAB	0.0244	6.741	13892	13230	184633
Mbuti.DG	Nepal_Samdzong_1500BP.SG	Turkmenistan_IA.SG	TJA	0.0243	6.731	14243	13568	190902
Mbuti.DG	Xianbei_Hun_Berel_300CE	Turkmenistan_IA.SG	TUR	0.0215	6.653	14204	13605	188629
Mbuti.DG	Pazyryk_Berel_50BCE_o	Turkmenistan_IA.SG	TAB	0.0328	6.648	12250	11473	162282
Mbuti.DG	Tasmola_Birlik_640BCE	Turkmenistan_IA.SG	TJA	0.027	6.531	12169	11530	162270
Mbuti.DG	Mongolia_EMBA_Chemurchek_northAlai	Turkmenistan_IA.SG	TAB	0.028	6.51	13224	12505	175060
Mbuti.DG	Yana_Medieval.SG	Turkmenistan_IA.SG	TAB	0.0311	6.492	11700	10995	154892
Mbuti.DG	Nepal_Chokhopani_2700BP.SG	Turkmenistan_IA.SG	TJA	0.0288	6.313	14293	13494	190650
Mbuti.DG	Russia_OldBeringSea_Ekven	Turkmenistan_IA.SG	TJA	0.0222	6.239	14087	13474	187326
Mbuti.DG	Mongolia_eastMongolia_preBA	Turkmenistan_IA.SG	TAB	0.0337	6.233	8052	7527	106844
Mbuti.DG	Nepal_Mebrak_2125BP.SG	Turkmenistan_IA.SG	TJA	0.0305	6.208	9661	9090	128607
Mbuti.DG	Mongolia_earlyXiongnu_o	Turkmenistan_IA.SG	TAB	0.0284	6.051	11286	10662	149152
Mbuti.DG	Russia_Fofonovo_EN	Turkmenistan_IA.SG	TJA	0.0282	6.037	10918	10320	145792
Mbuti.DG	Kazakhstan_Nomad_HP.SG	Turkmenistan_IA.SG	TJA	0.0246	6.022	13745	13086	183860
Mbuti.DG	Russia_UstBelaya_Angara_published	Turkmenistan_IA.SG	TAB	0.0262	6.02	10825	10272	144251
Mbuti.DG	Mongolia_lateXiongnu_o	Turkmenistan_IA.SG	TJA	0.0294	6.017	11632	10967	154696
Mbuti.DG	Mongolia_lateXiongnu_o	Turkmenistan_IA.SG	TJA	0.0294	6.017	11632	10967	154696
Mbuti.DG	Mongolia_Khovsgol_LBA	Turkmenistan_IA.SG	TJA	0.0191	6.001	13980	13457	187265
Mbuti.DG	Mongolia_MLBA_Ulaanzuukh_SlabGrave	Turkmenistan_IA.SG	TJE	0.0213	5.98	13586	13020	184110
Mbuti.DG	Kayalyk_950CE	Turkmenistan_IA.SG	TAB	0.0326	5.827	7252	6795	95645
Mbuti.DG	Russia_Lokomotiv_Eneolithic.SG	Turkmenistan_IA.SG	TJA	0.0244	5.756	12544	11947	168506
Mbuti.DG	Korgantas_300BCE	Turkmenistan_IA.SG	TAB	0.0217	5.713	13055	12501	173813
Mbuti.DG	Ekven_IA.SG	Turkmenistan_IA.SG	TJA	0.0216	5.692	14270	13666	190199
Mbuti.DG	Kazakhstan_Nomad_Hun_Sarmatian.SG	Turkmenistan_IA.SG	TAB	0.0251	5.676	12092	11500	161627
Mbuti.DG	Russia_Shamanka_EBA.SG	Turkmenistan_IA.SG	TJA	0.0226	5.664	12969	12395	173781
Mbuti.DG	Russia_lateXiongnu	Turkmenistan_IA.SG	TJE	0.02	5.638	13288	12768	179952
Mbuti.DG	UstBelaya_EBA.SG	Turkmenistan_IA.SG	TJA	0.0213	5.618	14033	13448	187538
Mbuti.DG	Mongolia_lateMed_Khitan	Turkmenistan_IA.SG	TJA	0.0236	5.6	12039	11484	161936
Mbuti.DG	Mongolia_earlyMed_Turk_o	Turkmenistan_IA.SG	TJA	0.0273	5.558	11204	10608	149349
Mbuti.DG	Pazyryk_Berel_50BCE_o	Turkmenistan_IA.SG	TJA	0.0281	5.556	12169	11505	162282
Mbuti.DG	Russia_UstBelaya_Angara	Turkmenistan_IA.SG	TJE	0.0192	5.546	13327	12824	179797
Mbuti.DG	Mongolia_earlyXiongnu_rest	Turkmenistan_IA.SG	TJA	0.0223	5.517	12698	12143	169937
Mbuti.DG	Mongolia_earlyMed_Turk	Turkmenistan_IA.SG	TAB	0.0171	5.505	13887	13422	186271
Mbuti.DG	Mongolia_lateMed_Mongol	Turkmenistan_IA.SG	TJE	0.016	5.429	14056	13613	190852
Mbuti.DG	DevilsCave_N.SG	Turkmenistan_IA.SG	TJE	0.0214	5.424	14091	13500	190928
Mbuti.DG	Mongolia_lateXiongnu	Turkmenistan_IA.SG	TJE	0.0165	5.378	14035	13579	190269
Mbuti.DG	Russia_OldBeringSea_Uelen	Turkmenistan_IA.SG	TAB	0.0216	5.357	12628	12093	167886
Mbuti.DG	Mongolia_centralMongolia_preBA	Turkmenistan_IA.SG	TAB	0.0316	5.354	5730	5379	76128
Mbuti.DG	Yana_Medieval.SG	Turkmenistan_IA.SG	TJA	0.0259	5.35	11629	11041	154892
Mbuti.DG	Mongolia_eastMongolia_preBA	Turkmenistan_IA.SG	TJA	0.0296	5.286	7986	7527	106844
Mbuti.DG	Kyrgyzstan_Medieval_Nomad.SG	Turkmenistan_IA.SG	TJA	0.0197	5.278	13803	13269	184633
Mbuti.DG	Russia_UstIda_LN.SG	Turkmenistan_IA.SG	TAB	0.0212	5.275	13089	12545	175177
Mbuti.DG	Mongolia_IA_Ulaanzuukh_SlabGrave	Turkmenistan_IA.SG	TJE	0.0189	5.272	13222	12732	179688
Mbuti.DG	Russia_UstBelaya_Angara_published	Turkmenistan_IA.SG	TJA	0.0235	5.217	10780	10285	144251
Mbuti.DG	Mongolia_lateMed_o	Turkmenistan_IA.SG	TAB	0.0264	5.211	11532	10938	153574
Mbuti.DG	Mongolia_earlyXiongnu_o	Turkmenistan_IA.SG	TJA	0.0251	5.179	11217	10667	149152
Mbuti.DG	Mongolia_EMBA_Chemurchek_northAlai	Turkmenistan_IA.SG	TJA	0.0227	5.152	13121	12538	175060
Mbuti.DG	India_RoopkundC	Turkmenistan_IA.SG	TAB	0.034	5.071	5340	4989	71223
Mbuti.DG	UstBelaya_N.SG	Turkmenistan_IA.SG	TJA	0.0296	5.071	6569	6191	88225
Mbuti.DG	Russia_Karasuk_o.SG	Turkmenistan_IA.SG	TAB	0.0226	5.067	14123	13498	188579
Mbuti.DG	Tasmola_Birlik_640BCE	Turkmenistan_IA.SG	TJE	0.0203	4.971	12005	11526	162270
Mbuti.DG	Russia_OldBeringSea_Uelen	Turkmenistan_IA.SG	TJA	0.0202	4.923	12582	12083	167886
Mbuti.DG	Mongolia_lateXiongnu_han	Turkmenistan_IA.SG	TJE	0.0166	4.897	13822	13371	187800
Mbuti.DG	Russia_UstIda_EBA.SG	Turkmenistan_IA.SG	TAB	0.0216	4.894	10626	10176	142906
Mbuti.DG	Russia_Shamanka_Eneolithic.SG	Turkmenistan_IA.SG	TJE	0.0167	4.882	14057	13597	190964
Mbuti.DG	Korgantas_300BCE	Turkmenistan_IA.SG	TJA	0.0187	4.746	12986	12510	173813
Mbuti.DG	Kazakhstan_GoldenHordeAsian.SG	Turkmenistan_IA.SG	TJE	0.0218	4.672	13281	12715	179594
Mbuti.DG	Xianbei_Hun_Berel_300CE	Turkmenistan_IA.SG	TAB	0.0149	4.653	14075	13662	188629
Mbuti.DG	Russia_UstIda_LN.SG	Turkmenistan_IA.SG	TJA	0.0191	4.615	13044	12555	175177
Mbuti.DG	Russia_OldBeringSea_Ekven	Turkmenistan_IA.SG	TJE	0.016	4.574	13889	13452	187326
Mbuti.DG	Hun_elite_350CE	Turkmenistan_IA.SG	TUR	0.0234	4.537	7949	7585	105117
Mbuti.DG	Mongolia_earlyMed_Turk	Turkmenistan_IA.SG	TJA	0.0143	4.529	13821	13432	186271
Mbuti.DG	Nepal_Samdzong_1500BP.SG	Turkmenistan_IA.SG	TJE	0.0164	4.5	14014	13563	190902
Mbuti.DG	Kayalyk_950CE	Turkmenistan_IA.SG	TJA	0.0259	4.479	7184	6821	95645
Mbuti.DG	Nepal_Mebrak_2125BP.SG	Turkmenistan_IA.SG	TJE	0.0222	4.479	9487	9076	128607
Mbuti.DG	Nepal_Chokhopani_2700BP.SG	Turkmenistan_IA.SG	TJE	0.0202	4.465	14053	13496	190650
Mbuti.DG	Kazakhstan_Nomad_Hun_Sarmatian.SG	Turkmenistan_IA.SG	TJA	0.0202	4.462	11990	11516	161627
Mbuti.DG	Mongolia_Khovsgol_LBA	Turkmenistan_IA.SG	TJE	0.0139	4.429	13803	13425	187265
Mbuti.DG	Mongolia_earlyXiongnu_rest	Turkmenistan_IA.SG	TJE	0.0175	4.403	12550	12120	169937
Mbuti.DG	Mongolia_XiongNu.SG	Turkmenistan_IA.SG	TJE	0.0165	4.361	13952	13498	190834
Mbuti.DG	Mongolia_lateMed_o	Turkmenistan_IA.SG	TJA	0.0226	4.344	11468	10962	153574
Mbuti.DG	Mongolia_earlyMed_Turk_o	Turkmenistan_IA.SG	TJE	0.0206	4.32	11041	10595	149349
Mbuti.DG	Russia_Kurma_EBA.SG	Turkmenistan_IA.SG	TAB	0.0222	4.311	8586	8213	114802
Mbuti.DG	India_RoopkundC	Turkmenistan_IA.SG	TJA	0.0295	4.311	5315	5010	71223
Mbuti.DG	Mongolia_earlyMed_Uigur_o	Turkmenistan_IA.SG	TAB	0.0214	4.285	9086	8706	120721
Mbuti.DG	Mongolia_centralMongolia_preBA	Turkmenistan_IA.SG	TJA	0.0262	4.27	5686	5396	76128
Mbuti.DG	Mongolia_EMBA_Chemurchek_northAlai	Turkmenistan_IA.SG	TJE	0.0186	4.204	12976	12501	175060
Mbuti.DG	Ekven_IA.SG	Turkmenistan_IA.SG	TJE	0.0158	4.203	14079	13641	190199
Mbuti.DG	Russia_Fofonovo_EN	Turkmenistan_IA.SG	TJE	0.0196	4.197	10775	10362	145792
Mbuti.DG	Russia_Karasuk_o.SG	Turkmenistan_IA.SG	TJA	0.0192	4.188	14043	13514	188579
Mbuti.DG	Kazakhstan_Nomad_HP.SG	Turkmenistan_IA.SG	TJE	0.017	4.141	13543	13090	183860
Mbuti.DG	Mongolia_lateXiongnu_o	Turkmenistan_IA.SG	TJE	0.0204	4.132	11435	10978	154696
Mbuti.DG	Mongolia_lateXiongnu_o	Turkmenistan_IA.SG	TJE	0.0204	4.132	11435	10978	154696
Mbuti.DG	Magadan_BA.SG	Turkmenistan_IA.SG	TAB	0.0163	4.032	12617	12212	169548
Mbuti.DG	Indian_GreatAndaman_100BP.SG	Turkmenistan_IA.SG	TAB	0.0183	4.007	13896	13397	188845
Mbuti.DG	Mongolia_earlyXiongnu_o	Turkmenistan_IA.SG	TJE	0.019	3.99	11083	10670	149152
Mbuti.DG	UstBelaya_EBA.SG	Turkmenistan_IA.SG	TJE	0.0151	3.981	13840	13429	187538
Mbuti.DG	Russia_UstIda_EBA.SG	Turkmenistan_IA.SG	TJA	0.0177	3.943	10545	10178	142906
Mbuti.DG	Indian_GreatAndaman_100BP.SG	Turkmenistan_IA.SG	TJA	0.018	3.924	13881	13391	188845
Mbuti.DG	Russia_Shamanka_EBA.SG	Turkmenistan_IA.SG	TJE	0.0154	3.889	12803	12415	173781
Mbuti.DG	Mongolia_lateMed_Mongol_o	Turkmenistan_IA.SG	TAB	0.0247	3.743	5119	4872	68249
Mbuti.DG	Mongolia_lateMed_Khitan	Turkmenistan_IA.SG	TJE	0.0155	3.732	11855	11494	161936
Mbuti.DG	UstBelaya_N.SG	Turkmenistan_IA.SG	TJE	0.0219	3.718	6472	6195	88225
Mbuti.DG	Russia_Kurma_EBA.SG	Turkmenistan_IA.SG	TJA	0.0191	3.713	8550	8230	114802
Mbuti.DG	Korgantas_300BCE	Turkmenistan_IA.SG	TJE	0.0143	3.707	12852	12490	173813
Mbuti.DG	Kyrgyzstan_Medieval_Nomad.SG	Turkmenistan_IA.SG	TJE	0.0138	3.701	13612	13243	184633
Mbuti.DG	Xianbei_Hun_Berel_300CE	Turkmenistan_IA.SG	TJA	0.0122	3.695	14015	13678	188629
Mbuti.DG	Russia_Lokomotiv_Eneolithic.SG	Turkmenistan_IA.SG	TJE	0.0156	3.63	12358	11979	168506
Mbuti.DG	Pazyryk_Berel_50BCE_o	Turkmenistan_IA.SG	TJE	0.0179	3.549	11958	11538	162282
Mbuti.DG	Russia_UstBelaya_Angara_published	Turkmenistan_IA.SG	TJE	0.0157	3.529	10615	10286	144251
Mbuti.DG	Yana_Medieval.SG	Turkmenistan_IA.SG	TJE	0.0174	3.495	11445	11053	154892
Mbuti.DG	Mongolia_eastMongolia_preBA	Turkmenistan_IA.SG	TJE	0.0197	3.486	7863	7560	106844
Mbuti.DG	Mongolia_earlyMed_Turk	Turkmenistan_IA.SG	TJE	0.0107	3.459	13679	13390	186271
Mbuti.DG	Kazakhstan_IA_Berel_Pazyryk	Turkmenistan_IA.SG	TAB	0.0136	3.453	12970	12622	173233
Mbuti.DG	Russia_OldBeringSea_Uelen	Turkmenistan_IA.SG	TJE	0.0141	3.444	12414	12068	167886
Mbuti.DG	Karakaba_830CE	Turkmenistan_IA.SG	TUR	0.0135	3.412	13482	13124	180355
Mbuti.DG	Russia_UstBelaya_Angara	Turkmenistan_IA.SG	TJY	0.0124	3.36	13169	12848	179797
Mbuti.DG	Kayalyk_950CE	Turkmenistan_IA.SG	TJE	0.0189	3.312	7076	6814	95645
Mbuti.DG	Hun_elite_350CE	Turkmenistan_IA.SG	TAB	0.0166	3.272	7874	7616	105117
Mbuti.DG	Mongolia_MLBA_Ulaanzuukh_SlabGrave	Turkmenistan_IA.SG	TJY	0.0119	3.261	13387	13073	184110
Mbuti.DG	Russia_OldBeringSea_Uelen_published	Turkmenistan_IA.SG	TAB	0.0189	3.214	6978	6719	93206
Mbuti.DG	Mongolia_IA_o	Turkmenistan_IA.SG	TAB	0.027	3.214	2745	2601	36426
Mbuti.DG	Russia_lateXiongnu	Turkmenistan_IA.SG	TJY	0.0118	3.213	13122	12816	179952
Mbuti.DG	Mongolia_earlyMed_Uigur_o	Turkmenistan_IA.SG	TJA	0.0163	3.209	9013	8725	120721
Mbuti.DG	Mongolia_centralMongolia_preBA	Turkmenistan_IA.SG	TJE	0.0193	3.205	5607	5395	76128
Mbuti.DG	Kazakhstan_OutTianShanHun.SG	Turkmenistan_IA.SG	TAB	0.0212	3.187	4651	4458	62186
Mbuti.DG	DevilsCave_N.SG	Turkmenistan_IA.SG	TJY	0.0128	3.172	13893	13542	190928
Mbuti.DG	Mongolia_lateXiongnu	Turkmenistan_IA.SG	TJY	0.0101	3.168	13878	13599	190269
Mbuti.DG	Mongolia_lateMed_o	Turkmenistan_IA.SG	TJE	0.0162	3.153	11302	10941	153574
Mbuti.DG	Kazakhstan_GoldenHordeAsian.SG	Turkmenistan_IA.SG	TJY	0.0152	3.144	13136	12742	179594
Mbuti.DG	Russia_UstIda_LN.SG	Turkmenistan_IA.SG	TJE	0.013	3.14	12866	12537	175177
Mbuti.DG	MMR001.out	Turkmenistan_IA.SG	TUR	0.0182	3.027	6985	6735	92868
Mbuti.DG	Mongolia_earlyMed_Turk_o	Turkmenistan_IA.SG	TJY	0.0147	3.018	10917	10601	149349
Mbuti.DG	Nepal_Chokhopani_2700BP.SG	Turkmenistan_IA.SG	TJY	0.014	2.998	13898	13515	190650
Mbuti.DG	Mongolia_earlyXiongnu_rest	Turkmenistan_IA.SG	TJY	0.0123	2.989	12432	12129	169937
Mbuti.DG	Mongolia_lateMed_Mongol_o	Turkmenistan_IA.SG	TJA	0.0194	2.969	5087	4893	68249
Mbuti.DG	Indian_GreatAndaman_100BP.SG	Turkmenistan_IA.SG	TJE	0.0135	2.916	13714	13349	188845
Mbuti.DG	Mongolia_lateMed_Mongol	Turkmenistan_IA.SG	TJY	0.009	2.91	13890	13643	190852
Mbuti.DG	Xianbei_Hun_Berel_300CE	Turkmenistan_IA.SG	TJE	0.0095	2.905	13884	13623	188629
Mbuti.DG	Magadan_BA.SG	Turkmenistan_IA.SG	TJA	0.0122	2.896	12538	12235	169548
Mbuti.DG	Mongolia_IA_o	Turkmenistan_IA.SG	TJA	0.0246	2.882	2736	2604	36426
Mbuti.DG	Kazakhstan_Nomad_Hun_Sarmatian.SG	Turkmenistan_IA.SG	TJE	0.0128	2.88	11830	11530	161627
Mbuti.DG	Russia_OldBeringSea_Uelen_published	Turkmenistan_IA.SG	TJA	0.0171	2.837	6957	6723	93206
Mbuti.DG	Wales_N_all.SG	Turkmenistan_IA.SG	TJY	0.0331	2.753	1464	1370	19273
Mbuti.DG	KNT004.out	Turkmenistan_IA.SG	TUR	0.0125	2.717	11731	11442	157459
Mbuti.DG	ESZ003_frel_ESZ001	Turkmenistan_IA.SG	TUR	0.014	2.716	10418	10130	138534
Mbuti.DG	Mongolia_MLBA_o	Turkmenistan_IA.SG	TAB	0.0109	2.7	11525	11275	154403
Mbuti.DG	ESZ003_frel_ESZ001	Turkmenistan_IA.SG	TJE	0.0137	2.697	10320	10042	138534
Mbuti.DG	Russia_UstIda_EBA.SG	Turkmenistan_IA.SG	TJE	0.0121	2.687	10429	10180	142906
Mbuti.DG	Russia_Shamanka_Eneolithic.SG	Turkmenistan_IA.SG	TJY	0.0095	2.685	13885	13622	190964
Mbuti.DG	Russia_Karasuk_o.SG	Turkmenistan_IA.SG	TJE	0.012	2.681	13840	13511	188579
Mbuti.DG	India_RoopkundC	Turkmenistan_IA.SG	TJE	0.0184	2.679	5207	5019	71223
Mbuti.DG	Mongolia_EMBA_Chemurchek_northAlai	Turkmenistan_IA.SG	TJY	0.0119	2.679	12821	12519	175060
Mbuti.DG	Mongolia_IA_Ulaanzuukh_SlabGrave	Turkmenistan_IA.SG	TJY	0.0101	2.665	13050	12789	179688
Mbuti.DG	Russia_Fofonovo_EN	Turkmenistan_IA.SG	TJY	0.0128	2.662	10615	10347	145792
Mbuti.DG	Nepal_Mebrak_2125BP.SG	Turkmenistan_IA.SG	TJY	0.0137	2.658	9379	9126	128607
Mbuti.DG	UstBelaya_N.SG	Turkmenistan_IA.SG	TJY	0.0158	2.651	6405	6205	88225
Mbuti.DG	UstBelaya_MED.SG	Turkmenistan_IA.SG	TAB	0.0313	2.649	1241	1166	16565
Mbuti.DG	Russia_OldBeringSea_Ekven	Turkmenistan_IA.SG	TJY	0.0092	2.534	13726	13476	187326
Mbuti.DG	Kazakhstan_Medieval_Nomad.SG	Turkmenistan_IA.SG	TAB	0.0097	2.519	12466	12226	168529
Mbuti.DG	Russia_Uelen_IA.SG	Turkmenistan_IA.SG	TAB	0.0466	2.508	519	473	6918
Mbuti.DG	Russia_Uelen_IA.SG	Turkmenistan_IA.SG	TJA	0.0465	2.499	518	472	6918
Mbuti.DG	Kolyma_M.SG	Turkmenistan_IA.SG	TAB	0.0114	2.498	14203	13882	190955
Mbuti.DG	Tasmola_Birlik_640BCE	Turkmenistan_IA.SG	TJY	0.0105	2.496	11823	11576	162270
Mbuti.DG	Mongolia_MLBA_o	Turkmenistan_IA.SG	TJA	0.0103	2.484	11482	11248	154403
Mbuti.DG	Kazakhstan_IA_Berel_Pazyryk	Turkmenistan_IA.SG	TJE	0.0098	2.476	12824	12575	173233
Mbuti.DG	Hun_elite_350CE	Turkmenistan_IA.SG	TJA	0.0129	2.456	7832	7633	105117
Mbuti.DG	Mongolia_Khovsgol_LBA	Turkmenistan_IA.SG	TJY	0.008	2.443	13667	13449	187265
Mbuti.DG	Kazakhstan_OutTianShanHun.SG	Turkmenistan_IA.SG	TJA	0.0166	2.44	4625	4473	62186
Mbuti.DG	Kazakhstan_Kipchak2.SG	Turkmenistan_IA.SG	TAB	0.0116	2.438	11363	11101	152408
Mbuti.DG	Mongolia_earlyXiongnu_o	Turkmenistan_IA.SG	TJY	0.012	2.438	10947	10687	149152
Mbuti.DG	Ekven_IA.SG	Turkmenistan_IA.SG	TJY	0.0093	2.396	13917	13660	190199
Mbuti.DG	MMR001.out	Turkmenistan_IA.SG	TAB	0.0138	2.394	6943	6754	92868
Mbuti.DG	ESZ003_frel_ESZ001	Turkmenistan_IA.SG	TJA	0.0121	2.379	10365	10117	138534
Mbuti.DG	Kazakhstan_Nomad_HP.SG	Turkmenistan_IA.SG	TJY	0.0098	2.353	13371	13111	183860
Mbuti.DG	ALN004.out	Turkmenistan_IA.SG	TJA	0.0406	2.324	617	569	8024
Mbuti.DG	Korgantas_300BCE	Turkmenistan_IA.SG	TJY	0.0092	2.315	12717	12484	173813
Mbuti.DG	Pazyryk_Berel_50BCE_o	Turkmenistan_IA.SG	TJY	0.0119	2.305	11820	11541	162282
Mbuti.DG	Kazakhstan_IA_Berel_Pazyryk	Turkmenistan_IA.SG	TJA	0.0093	2.291	12886	12650	173233
Mbuti.DG	Mongolia_MLBA_o	Turkmenistan_IA.SG	TJE	0.0093	2.263	11406	11196	154403
Mbuti.DG	Mongolia_lateXiongnu_han	Turkmenistan_IA.SG	TJY	0.0081	2.263	13633	13415	187800
Mbuti.DG	India_RoopkundC	Turkmenistan_IA.SG	TJY	0.0155	2.223	5162	5004	71223
Mbuti.DG	Israel_C_published	Turkmenistan_IA.SG	TJY	0.0167	2.221	3331	3222	45126
Mbuti.DG	Yana_Medieval.SG	Turkmenistan_IA.SG	TJY	0.011	2.196	11311	11064	154892
Mbuti.DG	Mongolia_earlyMed_Uigur_o	Turkmenistan_IA.SG	TJE	0.011	2.179	8900	8706	120721
Mbuti.DG	Hungary_LN_Lengyel_published	Turkmenistan_IA.SG	TJY	0.0131	2.178	6106	5948	82359
Mbuti.DG	MMR001.out	Turkmenistan_IA.SG	TJA	0.0129	2.154	6927	6751	92868
Mbuti.DG	Russia_Kurma_EBA.SG	Turkmenistan_IA.SG	TJE	0.0113	2.154	8415	8228	114802
Mbuti.DG	Karakaba_830CE	Turkmenistan_IA.SG	TAB	0.0083	2.14	13384	13165	180355
Mbuti.DG	Russia_OldBeringSea_Uelen_published	Turkmenistan_IA.SG	TJE	0.0128	2.13	6872	6698	93206
Mbuti.DG	Mongolia_lateXiongnu_o	Turkmenistan_IA.SG	TJY	0.0105	2.113	11263	11028	154696
Mbuti.DG	Mongolia_lateXiongnu_o	Turkmenistan_IA.SG	TJY	0.0105	2.113	11263	11028	154696
Mbuti.DG	ESZ003_frel_ESZ001	Turkmenistan_IA.SG	TAB	0.0107	2.107	10368	10149	138534
Mbuti.DG	Karakaba_830CE	Turkmenistan_IA.SG	TJA	0.0081	2.069	13368	13152	180355
Mbuti.DG	Russia_Shamanka_EBA.SG	Turkmenistan_IA.SG	TJY	0.0085	2.053	12637	12425	173781
Mbuti.DG	Kayalyk_950CE	Turkmenistan_IA.SG	TJY	0.0118	2.048	6993	6830	95645
Mbuti.DG	Mongolia_lateMed_Khitan	Turkmenistan_IA.SG	TJY	0.0087	2.03	11719	11516	161936
Mbuti.DG	UstBelaya_EBA.SG	Turkmenistan_IA.SG	TJY	0.0079	2.017	13661	13447	187538
Mbuti.DG	Kazakhstan_Medieval_Nomad.SG	Turkmenistan_IA.SG	TJA	0.0081	2.014	12422	12222	168529
Mbuti.DG	Wales_N	Turkmenistan_IA.SG	TJY	0.0179	2.011	2642	2549	35557
Mbuti.DG	Kyrgyzstan_Medieval_Nomad.SG	Turkmenistan_IA.SG	TJY	0.0076	2.002	13473	13271	184633
Mbuti.DG	Jordan_Late_PPNB	Turkmenistan_IA.SG	TJY	0.0126	2	5586	5447	76786
Mbuti.DG	Mongolia_lateMed_Mongol_o	Turkmenistan_IA.SG	TJE	0.0133	1.993	5015	4883	68249
Mbuti.DG	Russia_Medieval_UstBelaya_Angara	Turkmenistan_IA.SG	TAB	0.0157	1.987	3359	3255	44966
Mbuti.DG	Wales_N_all.SG	Turkmenistan_IA.SG	TJE	0.0235	1.981	1459	1391	19273
Mbuti.DG	ALN004.out	Turkmenistan_IA.SG	TJE	0.0342	1.978	609	569	8024
Mbuti.DG	KNT004.out	Turkmenistan_IA.SG	TAB	0.0087	1.933	11655	11454	157459
Mbuti.DG	Israel_Middle_Late_PPNB	Turkmenistan_IA.SG	TJY	0.0238	1.924	1334	1272	18290
Mbuti.DG	ESZ003_frel_ESZ001	Turkmenistan_IA.SG	TJY	0.0099	1.916	10228	10027	138534
Mbuti.DG	Mongolia_earlyMed_Turk	Turkmenistan_IA.SG	TJY	0.0063	1.905	13551	13382	186271
Mbuti.DG	Iberia_Tartessian_published	Turkmenistan_IA.SG	TJY	0.0271	1.886	1117	1058	14969
Mbuti.DG	Nepal_Samdzong_1500BP.SG	Turkmenistan_IA.SG	TJY	0.0069	1.886	13803	13615	190902
Mbuti.DG	Russia_Medieval_UstBelaya_Angara	Turkmenistan_IA.SG	TJA	0.0149	1.851	3349	3251	44966
Mbuti.DG	ALN004.out	Turkmenistan_IA.SG	TJY	0.0325	1.85	608	570	8024
Mbuti.DG	UstBelaya_MED.SG	Turkmenistan_IA.SG	TJA	0.0227	1.839	1232	1177	16565
Mbuti.DG	Russia_UstBelaya_Angara_published	Turkmenistan_IA.SG	TJY	0.0084	1.832	10485	10310	144251
Mbuti.DG	Turkmenistan_Gonur_BA_1_o2	Turkmenistan_IA.SG	TJY	0.0306	1.819	747	702	10111
Mbuti.DG	MMR001.out	Turkmenistan_IA.SG	TJE	0.0106	1.817	6859	6716	92868
Mbuti.DG	KSH003_frel_KSH001	Turkmenistan_IA.SG	TUR	0.0096	1.816	10195	10000	136806
Mbuti.DG	Tasmola_650BCE	Turkmenistan_IA.SG	TUR	0.0053	1.809	14168	14018	190614
Mbuti.DG	ALN004.out	Turkmenistan_IA.SG	TUR	0.031	1.807	616	579	8024
Mbuti.DG	Russia_Uelen_IA.SG	Turkmenistan_IA.SG	TJE	0.0349	1.793	508	474	6918
Mbuti.DG	Mongolia_XiongNu.SG	Turkmenistan_IA.SG	TJY	0.0069	1.772	13732	13543	190834
Mbuti.DG	Kolyma_M.SG	Turkmenistan_IA.SG	TJA	0.0082	1.761	14131	13900	190955
Mbuti.DG	ALN004.out	Turkmenistan_IA.SG	TAB	0.0293	1.743	614	579	8024
Mbuti.DG	Russia_Ust_Ishim_HG_published.DG	Turkmenistan_IA.SG	TJA	0.0068	1.742	13705	13519	190622
Mbuti.DG	Russia_OldBeringSea_Uelen	Turkmenistan_IA.SG	TJY	0.0071	1.705	12265	12093	167886
Mbuti.DG	KNT004.out	Turkmenistan_IA.SG	TJA	0.0077	1.677	11639	11460	157459
Mbuti.DG	Magadan_BA.SG	Turkmenistan_IA.SG	TJE	0.0069	1.654	12391	12221	169548
Mbuti.DG	Kazakhstan_LBA_Tasbas	Turkmenistan_IA.SG	TJY	0.0438	1.651	273	250	3811
Mbuti.DG	Ukraine_Scythian.WGC	Turkmenistan_IA.SG	TJY	0.0482	1.647	242	220	3156
Mbuti.DG	Russia_Karasuk_o.SG	Turkmenistan_IA.SG	TJY	0.0075	1.613	13710	13506	188579
Mbuti.DG	Scotland_LBA_published	Turkmenistan_IA.SG	TJE	0.0508	1.61	203	183	2660
Mbuti.DG	Kazakhstan_Karluk.SG	Turkmenistan_IA.SG	TAB	0.0061	1.608	13722	13557	185850
Mbuti.DG	Russia_Lokomotiv_Eneolithic.SG	Turkmenistan_IA.SG	TJY	0.007	1.579	12162	11993	168506
Mbuti.DG	Mongolia_lateMed_o	Turkmenistan_IA.SG	TJY	0.0082	1.564	11154	10972	153574
Mbuti.DG	Kazakhstan_LBA_Tasbas	Turkmenistan_IA.SG	TAB	0.04	1.549	276	254	3811
Mbuti.DG	Israel_C_published	Turkmenistan_IA.SG	TJE	0.0118	1.546	3311	3234	45126
Mbuti.DG	Indian_GreatAndaman_100BP.SG	Turkmenistan_IA.SG	TJY	0.0072	1.538	13556	13362	188845
Mbuti.DG	Iberia_NazariPeriod_Muslim_African	Turkmenistan_IA.SG	TJY	0.019	1.528	1195	1150	17920
Mbuti.DG	KNT004.out	Turkmenistan_IA.SG	TJE	0.0069	1.527	11543	11384	157459
Mbuti.DG	Russia_Kurma_EBA_o.SG	Turkmenistan_IA.SG	TAB	0.0145	1.499	1992	1935	27026
Mbuti.DG	KSH003_frel_KSH001	Turkmenistan_IA.SG	TJE	0.0078	1.496	10078	9922	136806
Mbuti.DG	Karakaba_830CE	Turkmenistan_IA.SG	TJE	0.0058	1.477	13244	13091	180355
Mbuti.DG	Russia_UstIda_LN.SG	Turkmenistan_IA.SG	TJY	0.0062	1.475	12702	12545	175177
Mbuti.DG	Scotland_LBA_published	Turkmenistan_IA.SG	TJY	0.0461	1.454	203	185	2660
Mbuti.DG	Kazakhstan_OutTianShanHun.SG	Turkmenistan_IA.SG	TJE	0.01	1.448	4560	4469	62186
Mbuti.DG	KSH003_frel_KSH001	Turkmenistan_IA.SG	TJY	0.0077	1.444	10027	9873	136806
Mbuti.DG	Germany_BA.SG	Turkmenistan_IA.SG	TJE	0.018	1.438	1353	1305	18140
Mbuti.DG	Mongolia_centralMongolia_preBA	Turkmenistan_IA.SG	TJY	0.009	1.437	5511	5413	76128
Mbuti.DG	Kazakhstan_LBA_Tasbas	Turkmenistan_IA.SG	TJE	0.0383	1.434	275	255	3811
Mbuti.DG	Russia_Uelen_IA.SG	Turkmenistan_IA.SG	TJY	0.0282	1.433	502	475	6918
Mbuti.DG	BIY011.cont	Turkmenistan_IA.SG	TJY	0.0246	1.432	689	656	9119
Mbuti.DG	Russia_Ust_Ishim_HG_published.DG	Turkmenistan_IA.SG	TAB	0.0055	1.428	13694	13545	190622
Mbuti.DG	MMR001.out	Turkmenistan_IA.SG	TJY	0.0085	1.428	6811	6697	92868
Mbuti.DG	Kazakhstan_Kipchak2.SG	Turkmenistan_IA.SG	TJA	0.007	1.425	11283	11126	152408
Mbuti.DG	Scotland_LBA_published	Turkmenistan_IA.SG	TAB	0.0436	1.42	204	187	2660
Mbuti.DG	Denmark_LN.SG	Turkmenistan_IA.SG	TJY	0.013	1.419	2381	2320	32328
Mbuti.DG	Mongolia_IA_o	Turkmenistan_IA.SG	TJE	0.0119	1.409	2678	2615	36426
Mbuti.DG	Anatolia_Ottoman_1.SG	Turkmenistan_IA.SG	TAB	0.0079	1.399	6775	6669	92364
Mbuti.DG	Kazakhstan_Medieval_Nomad.SG	Turkmenistan_IA.SG	TJE	0.0055	1.386	12309	12176	168529
Mbuti.DG	Kazakhstan_Kipchak2.SG	Turkmenistan_IA.SG	TJE	0.0068	1.377	11202	11051	152408
Mbuti.DG	Kazakhstan_Karakhanid.SG	Turkmenistan_IA.SG	TAB	0.0057	1.373	11609	11477	157580
Mbuti.DG	Anatolia_Ottoman_1.SG	Turkmenistan_IA.SG	TJA	0.0079	1.366	6760	6654	92364
Mbuti.DG	Xianbei_Hun_Berel_300CE	Turkmenistan_IA.SG	TJY	0.0046	1.359	13750	13624	188629
Mbuti.DG	Mongolia_eastMongolia_preBA	Turkmenistan_IA.SG	TJY	0.0077	1.357	7731	7612	106844
Mbuti.DG	Kazakhstan_Karluk.SG	Turkmenistan_IA.SG	TJA	0.0052	1.355	13691	13549	185850
Mbuti.DG	Russia_Ust_Ishim_HG_published.DG	Turkmenistan_IA.SG	TJE	0.0052	1.348	13582	13443	190622
Mbuti.DG	Anatolia_Ottoman_1.SG	Turkmenistan_IA.SG	TJE	0.0077	1.347	6697	6595	92364
Mbuti.DG	Russia_UstIda_EBA.SG	Turkmenistan_IA.SG	TJY	0.0062	1.344	10310	10183	142906
Mbuti.DG	Kazakhstan_LBA_Tasbas	Turkmenistan_IA.SG	TJA	0.0353	1.322	275	257	3811
Mbuti.DG	KSH003_frel_KSH001	Turkmenistan_IA.SG	TAB	0.0069	1.314	10147	10009	136806
Mbuti.DG	Russia_Medieval_Nomad.SG	Turkmenistan_IA.SG	TJY	0.0071	1.313	8465	8346	115433
Mbuti.DG	Scotland_LBA_published	Turkmenistan_IA.SG	TJA	0.0407	1.307	203	187	2660
Mbuti.DG	Sweden_HG.SG	Turkmenistan_IA.SG	TJY	0.0166	1.307	1268	1227	16808
Mbuti.DG	Italy_Sicily_HG_OrienteC_published	Turkmenistan_IA.SG	TJE	0.0201	1.299	782	751	10635
Mbuti.DG	UstBelaya_MED.SG	Turkmenistan_IA.SG	TJE	0.0158	1.286	1207	1169	16565
Mbuti.DG	Germany_BA.SG	Turkmenistan_IA.SG	TJY	0.0165	1.282	1356	1312	18140
Mbuti.DG	Wales_N	Turkmenistan_IA.SG	TJE	0.0112	1.272	2628	2570	35557
Mbuti.DG	Hungary_MN_ALPc_Esztar	Turkmenistan_IA.SG	TJY	0.0156	1.269	1353	1312	18251
Mbuti.DG	Kazakhstan_Kimak.SG	Turkmenistan_IA.SG	TJE	0.011	1.263	2536	2481	34535
Mbuti.DG	Israel_Middle_Late_PPNB	Turkmenistan_IA.SG	TJE	0.0154	1.254	1328	1288	18290
Mbuti.DG	Hun_elite_350CE	Turkmenistan_IA.SG	TJE	0.0065	1.254	7712	7613	105117
Mbuti.DG	Croatia_EN_Starcevo	Turkmenistan_IA.SG	TJY	0.019	1.25	751	723	10343
Mbuti.DG	Mongolia_earlyMed_Uigur	Turkmenistan_IA.SG	TAB	0.0035	1.227	14018	13920	189608
Mbuti.DG	Wales_N_all.SG	Turkmenistan_IA.SG	TAB	0.0142	1.22	1451	1410	19273
Mbuti.DG	Ukraine_Chernyakhiv_o.SG	Turkmenistan_IA.SG	TJY	0.035	1.213	236	220	3160
Mbuti.DG	Czech_EarlySlav.SG	Turkmenistan_IA.SG	TJY	0.0199	1.21	765	735	10297
Mbuti.DG	Turkmenistan_Gonur_BA_1_o2	Turkmenistan_IA.SG	TJE	0.0207	1.208	745	715	10111
Mbuti.DG	Kazakhstan_IA_Berel_Pazyryk	Turkmenistan_IA.SG	TJY	0.0049	1.207	12701	12577	173233
Mbuti.DG	Afghanistan_DarraIKur_MBA	Turkmenistan_IA.SG	TJY	0.0246	1.203	436	415	5763
Mbuti.DG	Serbia_EN_Starcevo	Turkmenistan_IA.SG	TJY	0.0064	1.194	10238	10109	138723
Mbuti.DG	Russia_OldBeringSea_Uelen_published	Turkmenistan_IA.SG	TJY	0.0072	1.188	6798	6700	93206
Mbuti.DG	Mongolia_MLBA_o	Turkmenistan_IA.SG	TJY	0.0051	1.183	11305	11190	154403
Mbuti.DG	Afghanistan_DarraIKur_MBA	Turkmenistan_IA.SG	TJE	0.0234	1.158	445	424	5763
Mbuti.DG	Ukraine_Scythian.WGC	Turkmenistan_IA.SG	TJE	0.033	1.148	241	225	3156
Mbuti.DG	Wales_N_all.SG	Turkmenistan_IA.SG	TJA	0.0133	1.131	1439	1402	19273
Mbuti.DG	KNT004.out	Turkmenistan_IA.SG	TJY	0.0053	1.13	11463	11341	157459
Mbuti.DG	Kazakhstan_IA_ZevakinoChilikta_1.SG	Turkmenistan_IA.SG	TJY	0.0119	1.127	1791	1749	24107
Mbuti.DG	Belgium_UP_GoyetQ376-19_published	Turkmenistan_IA.SG	TJY	0.027	1.126	309	293	4212
Mbuti.DG	Russia_Kurma_EBA_o.SG	Turkmenistan_IA.SG	TJA	0.011	1.121	1984	1941	27026
Mbuti.DG	Kazakhstan_IA_ZevakinoChilikta_1.SG	Turkmenistan_IA.SG	TJE	0.0121	1.12	1804	1761	24107
Mbuti.DG	SBL001.out	Turkmenistan_IA.SG	TUR	0.008	1.116	4212	4144	56229
Mbuti.DG	Ukraine_Scythian.WGC	Turkmenistan_IA.SG	TAB	0.0309	1.114	242	228	3156
Mbuti.DG	Ukraine_Scythian.WGC	Turkmenistan_IA.SG	TJA	0.0314	1.11	245	230	3156
Mbuti.DG	Kazakhstan_OutTianShanHun.SG	Turkmenistan_IA.SG	TJY	0.0076	1.11	4513	4445	62186
Mbuti.DG	Kazakhstan_CentralTasmola_o1.SG	Turkmenistan_IA.SG	TJE	0.0145	1.096	1113	1081	15036
Mbuti.DG	Iberia_LBA_Cogotas	Turkmenistan_IA.SG	TJY	0.0045	1.096	12138	12030	164707
Mbuti.DG	Kazakhstan_Kimak.SG	Turkmenistan_IA.SG	TJA	0.0096	1.091	2542	2494	34535
Mbuti.DG	Italy_Sicily_HG_OrienteC_published	Turkmenistan_IA.SG	TJY	0.017	1.089	787	760	10635
Mbuti.DG	Anatolia_Alalakh_MLBA_outlier	Turkmenistan_IA.SG	TJY	0.0059	1.089	9138	9030	124173
Mbuti.DG	Afghanistan_DarraIKur_MBA	Turkmenistan_IA.SG	TJA	0.0219	1.088	443	424	5763
Mbuti.DG	Kazakhstan_Karluk.SG	Turkmenistan_IA.SG	TJE	0.0041	1.084	13571	13459	185850
Mbuti.DG	Germany_BA.SG	Turkmenistan_IA.SG	TAB	0.0131	1.071	1358	1323	18140
Mbuti.DG	Kazakhstan_EIA_Birlik.SG	Turkmenistan_IA.SG	TJE	0.0277	1.071	328	310	4384
Mbuti.DG	KSH003_frel_KSH001	Turkmenistan_IA.SG	TJA	0.0057	1.064	10131	10017	136806
Mbuti.DG	Russia_Kurma_EBA.SG	Turkmenistan_IA.SG	TJY	0.0058	1.064	8333	8237	114802
Mbuti.DG	BIY006.LowCov	Turkmenistan_IA.SG	TAB	0.0503	1.059	76	69	1012
Mbuti.DG	Bulgaria_EBA_published	Turkmenistan_IA.SG	TJY	0.0058	1.059	7780	7690	106321
Mbuti.DG	Kazakhstan_Kimak.SG	Turkmenistan_IA.SG	TJY	0.0094	1.055	2530	2483	34535
Mbuti.DG	Kazakhstan_Nomad_Hun_Sarmatian.SG	Turkmenistan_IA.SG	TJY	0.0048	1.055	11666	11553	161627
Mbuti.DG	Ukraine_Eneolithic_Trypillia	Turkmenistan_IA.SG	TJY	0.0103	1.051	2092	2049	28187
Mbuti.DG	Kazakhstan_EIA_Birlik.SG	Turkmenistan_IA.SG	TJA	0.0267	1.042	333	316	4384
Mbuti.DG	UstBelaya_MED.SG	Turkmenistan_IA.SG	TJY	0.013	1.04	1203	1172	16565
Mbuti.DG	Israel_C_published	Turkmenistan_IA.SG	TAB	0.0076	1.037	3322	3272	45126
Mbuti.DG	Kazakhstan_Kipchak1.SG	Turkmenistan_IA.SG	TJY	0.0053	1.031	9203	9106	126678
Mbuti.DG	Kazakhstan_Kimak.SG	Turkmenistan_IA.SG	TAB	0.0089	1.03	2547	2502	34535
Mbuti.DG	Uzbekistan_ZamanBaba_N	Turkmenistan_IA.SG	TJE	0.0315	1.024	202	190	2715
Mbuti.DG	Mongolia_Altai_MLBA	Turkmenistan_IA.SG	TJY	0.0036	1.019	13461	13365	183756
Mbuti.DG	Mongolia_earlyMed_Uigur	Turkmenistan_IA.SG	TJA	0.003	1.016	13983	13900	189608
Mbuti.DG	BIY011.cont	Turkmenistan_IA.SG	TJE	0.017	1.005	681	659	9119
Mbuti.DG	India_RoopkundA	Turkmenistan_IA.SG	TJY	0.0033	0.997	12452	12370	171805
Mbuti.DG	Sweden_HG.SG	Turkmenistan_IA.SG	TJE	0.0124	0.996	1267	1236	16808
Mbuti.DG	Anatolia_TellKurdu_EC	Turkmenistan_IA.SG	TJY	0.0047	0.981	8314	8235	113782
Mbuti.DG	Ukraine_Chernyakhiv_o.SG	Turkmenistan_IA.SG	TJA	0.0279	0.975	236	223	3160
Mbuti.DG	Mongolia_earlyMed_Uigur	Turkmenistan_IA.SG	TJE	0.0028	0.969	13899	13821	189608
Mbuti.DG	Turkmenistan_Gonur_BA_1_o2	Turkmenistan_IA.SG	TJA	0.0162	0.961	745	721	10111
Mbuti.DG	Mongolia_IA_o	Turkmenistan_IA.SG	TJY	0.0085	0.959	2654	2609	36426
Mbuti.DG	Iran_Historic_GanjDareh	Turkmenistan_IA.SG	TJY	0.0049	0.957	9732	9636	133059
Mbuti.DG	Kazakhstan_Karakhanid.SG	Turkmenistan_IA.SG	TJA	0.0041	0.952	11566	11472	157580
Mbuti.DG	Russia_Medieval_Nomad.SG	Turkmenistan_IA.SG	TJE	0.005	0.951	8508	8424	115433
Mbuti.DG	Karakaba_830CE	Turkmenistan_IA.SG	TJY	0.0037	0.933	13159	13061	180355
Mbuti.DG	Kazakhstan_IA_ZevakinoChilikta_1.SG	Turkmenistan_IA.SG	TAB	0.0097	0.925	1808	1773	24107
Mbuti.DG	SBL001.out	Turkmenistan_IA.SG	TJE	0.0064	0.912	4155	4102	56229
Mbuti.DG	Mongolia_Altai_MLBA	Turkmenistan_IA.SG	TJE	0.0031	0.91	13515	13433	183756
Mbuti.DG	Pazyryk_Berel_50BCE	Turkmenistan_IA.SG	TUR	0.0029	0.903	14028	13947	188561
Mbuti.DG	Russia_Kostenki14	Turkmenistan_IA.SG	TJY	0.0043	0.895	12942	12831	178807
Mbuti.DG	Kazakhstan_EIA_Birlik.SG	Turkmenistan_IA.SG	TJY	0.0233	0.889	329	314	4384
Mbuti.DG	Iberia_Tartessian_published	Turkmenistan_IA.SG	TJE	0.0127	0.886	1111	1083	14969
Mbuti.DG	Mongolia_lateMed_Mongol_o	Turkmenistan_IA.SG	TJY	0.0061	0.885	4948	4889	68249
Mbuti.DG	Anatolia_TellKurdu_EMC	Turkmenistan_IA.SG	TJY	0.0084	0.883	2422	2382	32961
Mbuti.DG	Turkmenistan_Gonur_BA_1_o2	Turkmenistan_IA.SG	TAB	0.0144	0.88	742	721	10111
Mbuti.DG	Tasmola_650BCE	Turkmenistan_IA.SG	TJE	0.0025	0.879	13995	13925	190614
Mbuti.DG	BIY006.LowCov	Turkmenistan_IA.SG	TJA	0.0428	0.876	76	70	1012
Mbuti.DG	Czech_EarlySlav.SG	Turkmenistan_IA.SG	TJE	0.0142	0.87	768	747	10297
Mbuti.DG	Mongolia_Altai_MLBA	Turkmenistan_IA.SG	TAB	0.0028	0.842	13617	13541	183756
Mbuti.DG	BIY011.cont	Turkmenistan_IA.SG	TAB	0.0138	0.836	686	668	9119
Mbuti.DG	Israel_C_published	Turkmenistan_IA.SG	TJA	0.0062	0.833	3318	3277	45126
Mbuti.DG	BIY011.cont	Turkmenistan_IA.SG	TUR	0.0139	0.832	689	670	9119
Mbuti.DG	BIY006.LowCov	Turkmenistan_IA.SG	TUR	0.0409	0.83	76	70	1012
Mbuti.DG	Denmark_LN.SG	Turkmenistan_IA.SG	TJE	0.0075	0.829	2392	2357	32328
Mbuti.DG	Germany_BA.SG	Turkmenistan_IA.SG	TJA	0.0104	0.826	1351	1323	18140
Mbuti.DG	Czech_EBA_Protounetice	Turkmenistan_IA.SG	TJY	0.0111	0.826	1137	1112	15170
Mbuti.DG	Pakistan_H_Aligrama	Turkmenistan_IA.SG	TJY	0.003	0.822	13296	13218	182234
Mbuti.DG	Hungary_MN_ALPc_Esztar	Turkmenistan_IA.SG	TJE	0.0101	0.821	1343	1316	18251
Mbuti.DG	Iberia_BA_Cogotas	Turkmenistan_IA.SG	TJY	0.0046	0.82	6687	6626	90550
Mbuti.DG	Lithuania_Mesolithic	Turkmenistan_IA.SG	TJY	0.0047	0.818	8104	8028	109199
Mbuti.DG	VOR003.LowCov	Turkmenistan_IA.SG	TJY	0.0294	0.818	146	138	1963
Mbuti.DG	Hungary_LN_Lengyel_published	Turkmenistan_IA.SG	TJE	0.0048	0.811	6069	6011	82359
Mbuti.DG	Italy_Sicily_HG_OrienteC_published	Turkmenistan_IA.SG	TJA	0.0125	0.807	787	768	10635
Mbuti.DG	Italy_Sicily_HG_OrienteC_published	Turkmenistan_IA.SG	TAB	0.0119	0.793	788	769	10635
Mbuti.DG	Belgium_UP_GoyetQ116_1_published_all	Turkmenistan_IA.SG	TJY	0.0043	0.781	9595	9513	131659
Mbuti.DG	Mongolia_Altai_MLBA	Turkmenistan_IA.SG	TJA	0.0027	0.78	13594	13523	183756
Mbuti.DG	Czech_Vestonice16	Turkmenistan_IA.SG	TJY	0.0042	0.777	8725	8651	120532
Mbuti.DG	Kazakhstan_IA_ZevakinoChilikta_1.SG	Turkmenistan_IA.SG	TJA	0.0081	0.764	1813	1784	24107
Mbuti.DG	Russia_BA_Okunevo.SG	Turkmenistan_IA.SG	TJA	0.0025	0.761	14113	14044	190959
Mbuti.DG	Germany_MN_Salzmuende	Turkmenistan_IA.SG	TJY	0.0081	0.759	1775	1747	24088
Mbuti.DG	VOR003.LowCov	Turkmenistan_IA.SG	TJA	0.0266	0.75	151	143	1963
Mbuti.DG	Scotland_Megalithic.SG	Turkmenistan_IA.SG	TJY	0.0049	0.749	4523	4479	61813
Mbuti.DG	Russia_Medieval_Nomad.SG	Turkmenistan_IA.SG	TJA	0.0039	0.748	8533	8467	115433
Mbuti.DG	Italy_C.SG	Turkmenistan_IA.SG	TJY	0.0028	0.748	13934	13855	190314
Mbuti.DG	Macedonia_N	Turkmenistan_IA.SG	TJY	0.0038	0.742	10236	10159	138388
Mbuti.DG	BIY006.LowCov	Turkmenistan_IA.SG	TJY	0.0366	0.742	76	70	1012
Mbuti.DG	Russia_Kostenki12	Turkmenistan_IA.SG	TJY	0.0123	0.73	678	661	9289
Mbuti.DG	Romania_C	Turkmenistan_IA.SG	TJY	0.0031	0.726	10828	10761	147672
Mbuti.DG	Belgium_UP_GoyetQ376-19_published	Turkmenistan_IA.SG	TAB	0.0169	0.722	311	301	4212
Mbuti.DG	Israel_Middle_Late_PPNB	Turkmenistan_IA.SG	TJA	0.0089	0.721	1324	1301	18290
Mbuti.DG	Czech_Vestonice15	Turkmenistan_IA.SG	TJE	0.0174	0.721	339	328	4499
Mbuti.DG	Kazakhstan_Karakhanid.SG	Turkmenistan_IA.SG	TJE	0.0031	0.72	11483	11413	157580
Mbuti.DG	VOR003.LowCov	Turkmenistan_IA.SG	TUR	0.0248	0.72	150	142	1963
Mbuti.DG	Iberia_NazariPeriod_LateMuslim	Turkmenistan_IA.SG	TJY	0.0058	0.719	2884	2851	40027
Mbuti.DG	Ukraine_Chernyakhiv_o.SG	Turkmenistan_IA.SG	TJE	0.0206	0.718	229	220	3160
Mbuti.DG	India_RoopkundA	Turkmenistan_IA.SG	TJE	0.0023	0.715	12496	12440	171805
Mbuti.DG	Belgium_UP_GoyetQ116_1_published_all	Turkmenistan_IA.SG	TJE	0.0039	0.713	9631	9556	131659
Mbuti.DG	Saami_IA.SG	Turkmenistan_IA.SG	TJY	0.0084	0.708	1331	1309	18258
Mbuti.DG	SBL001.out	Turkmenistan_IA.SG	TJA	0.0052	0.706	4172	4130	56229
Mbuti.DG	Pakistan_H_SaiduSharif_o	Turkmenistan_IA.SG	TJA	0.0034	0.701	10557	10486	144482
Mbuti.DG	Kazakhstan_Kipchak1.SG	Turkmenistan_IA.SG	TJE	0.0036	0.7	9220	9154	126678
Mbuti.DG	Saka_TianShan_400BCE	Turkmenistan_IA.SG	TJY	0.0029	0.699	11292	11227	154260
Mbuti.DG	Iberia_NazariPeriod_Muslim_African	Turkmenistan_IA.SG	TJE	0.0087	0.695	1180	1159	17920
Mbuti.DG	Pakistan_IA_Aligrama2	Turkmenistan_IA.SG	TJY	0.0036	0.692	8583	8521	117988
Mbuti.DG	Anatolia_Kumtepe_N.SG	Turkmenistan_IA.SG	TJY	0.0078	0.688	1556	1532	21181
Mbuti.DG	Kolyma_M.SG	Turkmenistan_IA.SG	TJE	0.0032	0.686	13949	13861	190955
Mbuti.DG	Germany_CordedWare_o	Turkmenistan_IA.SG	TJY	0.0055	0.684	3639	3599	49594
Mbuti.DG	Mongolia_earlyMed_Uigur	Turkmenistan_IA.SG	TJY	0.002	0.681	13830	13774	189608
Mbuti.DG	Turkmenistan_Parkhai_MBA	Turkmenistan_IA.SG	TJY	0.0035	0.675	9915	9845	135799
Mbuti.DG	Greece_N	Turkmenistan_IA.SG	TJY	0.0035	0.675	9684	9617	132089
Mbuti.DG	Iberia_Tartessian_published	Turkmenistan_IA.SG	TAB	0.0094	0.673	1113	1092	14969
Mbuti.DG	BIY011.cont	Turkmenistan_IA.SG	TJA	0.0112	0.67	683	668	9119
Mbuti.DG	Uzbekistan_BA_Bustan_o2	Turkmenistan_IA.SG	TJY	0.0034	0.663	9465	9400	130398
Mbuti.DG	Tasmola_650BCE	Turkmenistan_IA.SG	TJA	0.0019	0.661	14073	14018	190614
Mbuti.DG	Russia_Medieval_UstBelaya_Angara	Turkmenistan_IA.SG	TJE	0.0053	0.655	3299	3264	44966
Mbuti.DG	Iberia_NazariPeriod_Muslim_African	Turkmenistan_IA.SG	TJA	0.0082	0.652	1192	1173	17920
Mbuti.DG	Gibraltar_N	Turkmenistan_IA.SG	TJY	0.0045	0.651	4664	4622	63224
Mbuti.DG	Russia_Medieval_Nomad.SG	Turkmenistan_IA.SG	TAB	0.0033	0.649	8545	8489	115433
Mbuti.DG	Greece_BA_Mycenaean	Turkmenistan_IA.SG	TJY	0.0037	0.649	4411	4378	59330
Mbuti.DG	Jordan_Late_PPNB	Turkmenistan_IA.SG	TJE	0.004	0.648	5535	5490	76786
Mbuti.DG	Russia_BA_Okunevo.SG	Turkmenistan_IA.SG	TJE	0.0021	0.646	14018	13961	190959
Mbuti.DG	Czech_EBA_Protounetice	Turkmenistan_IA.SG	TJE	0.0086	0.645	1132	1112	15170
Mbuti.DG	Bulgaria_Varna_C	Turkmenistan_IA.SG	TJY	0.004	0.641	5748	5702	78565
Mbuti.DG	Tasmola_650BCE	Turkmenistan_IA.SG	TAB	0.0018	0.635	14094	14043	190614
Mbuti.DG	Russia_Alan_o.SG	Turkmenistan_IA.SG	TJY	0.0084	0.634	1101	1082	15457
Mbuti.DG	Poland_CordedWare_ProtoUnetice.SG	Turkmenistan_IA.SG	TJY	0.0075	0.631	1351	1330	18949
Mbuti.DG	Uzbekistan_ZamanBaba_N	Turkmenistan_IA.SG	TJA	0.0192	0.63	202	194	2715
Mbuti.DG	Greece_Minoan_Lassithi	Turkmenistan_IA.SG	TJY	0.0025	0.63	12328	12268	167883
Mbuti.DG	Iberia_North_BA_Africa_published	Turkmenistan_IA.SG	TJY	0.0044	0.621	4576	4536	62919
Mbuti.DG	Pazyryk_Berel_50BCE	Turkmenistan_IA.SG	TJE	0.0019	0.617	13878	13826	188561
Mbuti.DG	Kazakhstan_MLBA_Kairan_o	Turkmenistan_IA.SG	TJY	0.0036	0.613	5989	5946	82313
Mbuti.DG	SHD002.LowCov	Turkmenistan_IA.SG	TJY	0.0311	0.606	71	66	971
Mbuti.DG	Germany_Falkenstein	Turkmenistan_IA.SG	TJE	0.0057	0.595	2200	2175	30029
Mbuti.DG	India_RoopkundA	Turkmenistan_IA.SG	TJA	0.0019	0.59	12570	12522	171805
Mbuti.DG	Turkmenistan_Gonur_BA_published	Turkmenistan_IA.SG	TJY	0.0417	0.585	39	36	494
Mbuti.DG	SHD002.LowCov	Turkmenistan_IA.SG	TUR	0.0293	0.585	71	67	971
Mbuti.DG	Ukraine_Chernyakhiv_o.SG	Turkmenistan_IA.SG	TAB	0.0165	0.58	232	225	3160
Mbuti.DG	Iberia_Roman_o_published	Turkmenistan_IA.SG	TJY	0.0162	0.58	267	258	3584
Mbuti.DG	VOR003.LowCov	Turkmenistan_IA.SG	TJE	0.0207	0.579	145	139	1963
Mbuti.DG	Russia_Kostenki12	Turkmenistan_IA.SG	TJA	0.0096	0.577	681	668	9289
Mbuti.DG	Czech_Vestonice15	Turkmenistan_IA.SG	TJY	0.0139	0.57	334	325	4499
Mbuti.DG	Russia_Chalmny_Varre	Turkmenistan_IA.SG	TJY	0.0027	0.569	9907	9853	134736
Mbuti.DG	Anatolia_Ottoman_1.SG	Turkmenistan_IA.SG	TJY	0.0033	0.566	6651	6607	92364
Mbuti.DG	Russia_SaltovoMayaki.SG	Turkmenistan_IA.SG	TJY	0.0073	0.565	1166	1149	16412
Mbuti.DG	Hungary_EN_Starcevo_all	Turkmenistan_IA.SG	TJY	0.003	0.565	9456	9400	128809
Mbuti.DG	France_Iboussieres25_1	Turkmenistan_IA.SG	TJY	0.008	0.564	998	982	13262
Mbuti.DG	SBL001.out	Turkmenistan_IA.SG	TAB	0.004	0.563	4175	4142	56229
Mbuti.DG	Kazakhstan_EIA_Birlik.SG	Turkmenistan_IA.SG	TAB	0.0143	0.561	329	319	4384
Mbuti.DG	Uzbekistan_ZamanBaba_N	Turkmenistan_IA.SG	TJY	0.0174	0.559	204	197	2715
Mbuti.DG	Russia_Kostenki14	Turkmenistan_IA.SG	TJE	0.0027	0.557	12971	12902	178807
Mbuti.DG	Saami_IA.SG	Turkmenistan_IA.SG	TJE	0.0065	0.553	1335	1318	18258
Mbuti.DG	Pakistan_Medieval_Parwak	Turkmenistan_IA.SG	TJE	0.007	0.548	1118	1103	14961
Mbuti.DG	VOR003.LowCov	Turkmenistan_IA.SG	TAB	0.0185	0.545	148	142	1963
Mbuti.DG	SBL001.out	Turkmenistan_IA.SG	TJY	0.0039	0.545	4124	4091	56229
Mbuti.DG	Iberia_Muslim_published	Turkmenistan_IA.SG	TJY	0.0068	0.539	1000	987	14929
Mbuti.DG	Kazakhstan_Karluk.SG	Turkmenistan_IA.SG	TJY	0.0021	0.534	13502	13445	185850
Mbuti.DG	Germany_Falkenstein	Turkmenistan_IA.SG	TJY	0.0052	0.534	2186	2163	30029
Mbuti.DG	SHD002.LowCov	Turkmenistan_IA.SG	TJA	0.0269	0.533	70	66	971
Mbuti.DG	Kazakhstan_MLBA_OyDzhaylau_o	Turkmenistan_IA.SG	TJE	0.0047	0.529	2943	2916	39705
Mbuti.DG	Iberia_Tartessian_published	Turkmenistan_IA.SG	TJA	0.0075	0.528	1112	1095	14969
Mbuti.DG	Russia_Kostenki12	Turkmenistan_IA.SG	TJE	0.0089	0.524	674	662	9289
Mbuti.DG	Turkmenistan_LBA_Sumbar	Turkmenistan_IA.SG	TJY	0.003	0.524	8192	8143	111738
Mbuti.DG	Finland_Levanluhta_B	Turkmenistan_IA.SG	TJY	0.0046	0.512	2850	2824	38636
Mbuti.DG	India_Harappan_published	Turkmenistan_IA.SG	TJA	0.0107	0.508	412	403	5647
Mbuti.DG	England_LIA_ERoman.SG	Turkmenistan_IA.SG	TJY	0.0029	0.499	8026	7979	108747
Mbuti.DG	Iberia_Tartessian	Turkmenistan_IA.SG	TJY	0.0098	0.499	483	473	6608
Mbuti.DG	Israel_PPNB	Turkmenistan_IA.SG	TJY	0.0025	0.494	9219	9172	126971
Mbuti.DG	Italy_N_oWHG.SG	Turkmenistan_IA.SG	TJY	0.0029	0.488	6696	6657	91166
Mbuti.DG	BGD004.cont	Turkmenistan_IA.SG	TJY	0.0087	0.488	620	609	8482
Mbuti.DG	Kazakhstan_Kipchak2.SG	Turkmenistan_IA.SG	TJY	0.0024	0.487	11113	11059	152408
Mbuti.DG	Pakistan_Medieval_Parwak	Turkmenistan_IA.SG	TJY	0.0064	0.484	1124	1110	14961
Mbuti.DG	Afghanistan_DarraIKur_MBA	Turkmenistan_IA.SG	TAB	0.0095	0.483	437	429	5763
Mbuti.DG	Saka_TianShan_400BCE	Turkmenistan_IA.SG	TJE	0.0019	0.483	11317	11274	154260
Mbuti.DG	Serbia_EN_published	Turkmenistan_IA.SG	TJY	0.008	0.479	761	749	10328
Mbuti.DG	Turkmenistan_Gonur_BA_3	Turkmenistan_IA.SG	TJY	0.0057	0.477	1401	1385	18939
Mbuti.DG	Ukraine_LateSrubnaya.SG	Turkmenistan_IA.SG	TJE	0.0059	0.473	1418	1401	19307
Mbuti.DG	Anatolia_Alalakh_MLBA_outlier	Turkmenistan_IA.SG	TJE	0.0025	0.47	9130	9084	124173
Mbuti.DG	Pakistan_IA_Barikot	Turkmenistan_IA.SG	TJY	0.002	0.466	10134	10093	139616
Mbuti.DG	Uzbekistan_ZamanBaba_N	Turkmenistan_IA.SG	TAB	0.0139	0.465	202	196	2715
Mbuti.DG	Iberia_Roman_o_published	Turkmenistan_IA.SG	TAB	0.0128	0.464	269	262	3584
Mbuti.DG	Iberia_EN_Cardial	Turkmenistan_IA.SG	TJY	0.0025	0.462	7917	7877	107274
Mbuti.DG	Belgium_UP_GoyetQ376-19_published	Turkmenistan_IA.SG	TJE	0.0111	0.461	309	302	4212
Mbuti.DG	Hungary_MN_ALPc_Bukk	Turkmenistan_IA.SG	TJY	0.0023	0.458	10235	10188	139364
Mbuti.DG	Russia_Sunghir1.SG	Turkmenistan_IA.SG	TJY	0.0023	0.456	9591	9547	133001
Mbuti.DG	Pakistan_H_SaiduSharif_o	Turkmenistan_IA.SG	TJY	0.0022	0.455	10440	10393	144482
Mbuti.DG	Kazakhstan_CentralTasmola_o1.SG	Turkmenistan_IA.SG	TJY	0.006	0.453	1107	1094	15036
Mbuti.DG	SHD002.LowCov	Turkmenistan_IA.SG	TAB	0.0227	0.452	71	68	971
Mbuti.DG	Denmark_LN.SG	Turkmenistan_IA.SG	TJA	0.0041	0.452	2378	2359	32328
Mbuti.DG	Pakistan_IA_Arkotkila	Turkmenistan_IA.SG	TJY	0.0039	0.448	3108	3083	42907
Mbuti.DG	Jordan_Late_PPNB	Turkmenistan_IA.SG	TJA	0.0028	0.446	5565	5535	76786
Mbuti.DG	Kyrgyzstan_Turk.SG	Turkmenistan_IA.SG	TAB	0.0033	0.445	4261	4233	58265
Mbuti.DG	BGD004.cont	Turkmenistan_IA.SG	TUR	0.0079	0.443	627	617	8482
Mbuti.DG	Germany_HohleFels49_published	Turkmenistan_IA.SG	TJY	0.0082	0.442	583	574	7932
Mbuti.DG	Russia_Ust_Ishim_HG_published.DG	Turkmenistan_IA.SG	TJY	0.0017	0.44	13474	13427	190622
Mbuti.DG	BSB004.LowCov	Turkmenistan_IA.SG	TUR	0.0077	0.44	644	634	8606
Mbuti.DG	Netherlands_BellBeaker_published	Turkmenistan_IA.SG	TJY	0.0095	0.437	374	367	4999
Mbuti.DG	SHD002.LowCov	Turkmenistan_IA.SG	TJE	0.0227	0.432	71	68	971
Mbuti.DG	Turkmenistan_Gonur_BA_published	Turkmenistan_IA.SG	TJE	0.0302	0.43	39	37	494
Mbuti.DG	Israel_Natufian_published	Turkmenistan_IA.SG	TJY	0.0056	0.425	1123	1111	16112
Mbuti.DG	Iberia_ElMiron	Turkmenistan_IA.SG	TJY	0.0025	0.421	7383	7347	102352
Mbuti.DG	Hungary_EN_Starcevo_o_published	Turkmenistan_IA.SG	TJY	0.0022	0.417	8843	8804	120145
Mbuti.DG	Wales_N	Turkmenistan_IA.SG	TJA	0.0035	0.408	2621	2602	35557
Mbuti.DG	Russia_Kurma_EBA_o.SG	Turkmenistan_IA.SG	TJE	0.0041	0.407	1954	1938	27026
Mbuti.DG	Ukraine_LateSrubnaya.SG	Turkmenistan_IA.SG	TJY	0.0051	0.404	1412	1397	19307
Mbuti.DG	Tasmola_650BCE	Turkmenistan_IA.SG	TJY	0.0012	0.403	13916	13883	190614
Mbuti.DG	Kazakhstan_MLBA_OyDzhaylau_o	Turkmenistan_IA.SG	TJY	0.0035	0.4	2927	2906	39705
Mbuti.DG	Russia_Chalmny_Varre	Turkmenistan_IA.SG	TJE	0.0018	0.399	9944	9907	134736
Mbuti.DG	Hungary_C_Balaton_Lasinja	Turkmenistan_IA.SG	TJY	0.0016	0.398	11714	11677	158709
Mbuti.DG	Iberia_Visigoth_Girona	Turkmenistan_IA.SG	TJY	0.0016	0.393	10545	10511	143748
Mbuti.DG	Estonia_MN_CCC	Turkmenistan_IA.SG	TJY	0.0028	0.382	3634	3614	49120
Mbuti.DG	Czech_Vestonice16	Turkmenistan_IA.SG	TJE	0.002	0.38	8750	8715	120532
Mbuti.DG	Russia_Sunghir3.SG	Turkmenistan_IA.SG	TJY	0.0018	0.377	13805	13755	190945
Mbuti.DG	BIY006.LowCov	Turkmenistan_IA.SG	TJE	0.0185	0.376	73	71	1012
Mbuti.DG	Magadan_BA.SG	Turkmenistan_IA.SG	TJY	0.0016	0.375	12261	12222	169548
Mbuti.DG	TAL003_frel_TAL004	Turkmenistan_IA.SG	TUR	0.0018	0.373	11784	11742	158825
Mbuti.DG	Israel_Middle_Late_PPNB	Turkmenistan_IA.SG	TAB	0.0044	0.37	1320	1308	18290
Mbuti.DG	Wales_LN	Turkmenistan_IA.SG	TJY	0.003	0.37	3086	3068	42093
Mbuti.DG	Russia_Petrovka	Turkmenistan_IA.SG	TJY	0.0027	0.366	3941	3920	53755
Mbuti.DG	Turkmenistan_Gonur_BA_published	Turkmenistan_IA.SG	TAB	0.0254	0.364	40	38	494
Mbuti.DG	Iran_C_TepeHissar_published	Turkmenistan_IA.SG	TJE	0.0034	0.364	2262	2246	31206
Mbuti.DG	Iberia_Roman_o_published	Turkmenistan_IA.SG	TJA	0.0102	0.363	268	262	3584
Mbuti.DG	Scotland_Mesolithic_all.SG	Turkmenistan_IA.SG	TJE	0.0088	0.357	322	317	4407
Mbuti.DG	KNT005.out	Turkmenistan_IA.SG	TJY	0.0017	0.355	11776	11735	161201
Mbuti.DG	Czech_EarlySlav.SG	Turkmenistan_IA.SG	TAB	0.0057	0.354	763	754	10297
Mbuti.DG	Iberia_NazariPeriod_LateMuslim	Turkmenistan_IA.SG	TJE	0.0028	0.353	2875	2859	40027
Mbuti.DG	Ukraine_Eneolithic_Trypillia	Turkmenistan_IA.SG	TJE	0.0034	0.346	2079	2065	28187
Mbuti.DG	Iberia_Visigoth_Girona_published	Turkmenistan_IA.SG	TJY	0.0029	0.346	3017	3000	40941
Mbuti.DG	Kazakhstan_Karakhanid.SG	Turkmenistan_IA.SG	TJY	0.0015	0.346	11433	11398	157580
Mbuti.DG	Russia_Sunghir6.SG	Turkmenistan_IA.SG	TJY	0.0015	0.346	13906	13864	188928
Mbuti.DG	Israel_IA2_Ashkelon	Turkmenistan_IA.SG	TJY	0.002	0.335	6423	6398	88397
Mbuti.DG	Armenia_EBA	Turkmenistan_IA.SG	TJY	0.0012	0.329	12450	12420	169860
Mbuti.DG	Greece_Minoan_Odigitria	Turkmenistan_IA.SG	TJY	0.0025	0.328	3220	3203	44025
Mbuti.DG	Sweden_HG.SG	Turkmenistan_IA.SG	TJA	0.0041	0.326	1261	1250	16808
Mbuti.DG	Belgium_UP_GoyetQ116_1_published_all	Turkmenistan_IA.SG	TJA	0.0018	0.325	9664	9630	131659
Mbuti.DG	Russia_Alan_o.SG	Turkmenistan_IA.SG	TJA	0.0042	0.32	1111	1102	15457
Mbuti.DG	Hungary_EN_Koros_all	Turkmenistan_IA.SG	TJY	0.0024	0.318	3873	3855	52680
Mbuti.DG	Wales_N	Turkmenistan_IA.SG	TAB	0.0027	0.317	2627	2613	35557
Mbuti.DG	Iberia_Tartessian	Turkmenistan_IA.SG	TAB	0.006	0.313	485	479	6608
Mbuti.DG	Iberia_Visigoth_Girona_o_published	Turkmenistan_IA.SG	TJY	0.0069	0.312	392	386	5185
Mbuti.DG	Uzbekistan_BA_Bustan_o2	Turkmenistan_IA.SG	TJE	0.0015	0.299	9478	9449	130398
Mbuti.DG	Kazakhstan_IA_Chanchar_published	Turkmenistan_IA.SG	TJY	0.0016	0.296	8885	8855	121299
Mbuti.DG	Anatolia_Ottoman_2.SG	Turkmenistan_IA.SG	TJY	0.0026	0.295	2598	2584	35652
Mbuti.DG	Kyrgyzstan_Nomad_modern.SG	Turkmenistan_IA.SG	TJY	0.0017	0.295	8436	8408	116013
Mbuti.DG	Moldova_Scythian.SG	Turkmenistan_IA.SG	TJY	0.0011	0.293	13319	13291	181116
Mbuti.DG	KOK001.out	Turkmenistan_IA.SG	TJA	0.0079	0.289	255	251	3529
Mbuti.DG	Kazakhstan_Medieval_Nomad.SG	Turkmenistan_IA.SG	TJY	0.0012	0.289	12208	12179	168529
Mbuti.DG	India_Harappan_published	Turkmenistan_IA.SG	TAB	0.0057	0.272	410	405	5647
Mbuti.DG	Russia_HG	Turkmenistan_IA.SG	TJE	0.0039	0.263	857	850	11378
Mbuti.DG	Germany_EN_LBK_published	Turkmenistan_IA.SG	TJY	0.0009	0.263	13597	13573	185010
Mbuti.DG	Pakistan_Medieval_Parwak	Turkmenistan_IA.SG	TJA	0.0033	0.26	1127	1120	14961
Mbuti.DG	Kazakhstan_CentralSaka.SG	Turkmenistan_IA.SG	TJE	0.0008	0.255	13643	13621	185999
Mbuti.DG	Hungary_Medieval.SG	Turkmenistan_IA.SG	TJY	0.0018	0.254	4325	4309	58815
Mbuti.DG	Finland_Levanluhta_B	Turkmenistan_IA.SG	TJE	0.0022	0.249	2852	2839	38636
Mbuti.DG	Armenia_MBA	Turkmenistan_IA.SG	TJY	0.0013	0.247	10293	10268	140750
Mbuti.DG	Russia_Alan_o.SG	Turkmenistan_IA.SG	TJE	0.0031	0.245	1100	1093	15457
Mbuti.DG	Jordan_Late_PPNB	Turkmenistan_IA.SG	TAB	0.0015	0.243	5574	5557	76786
Mbuti.DG	Iberia_C_BA	Turkmenistan_IA.SG	TJY	0.0013	0.243	7493	7473	102572
Mbuti.DG	Russia_Alan_o.SG	Turkmenistan_IA.SG	TAB	0.0031	0.242	1109	1102	15457
Mbuti.DG	Iberia_NazariPeriod_Muslim_published	Turkmenistan_IA.SG	TJY	0.004	0.239	699	694	9698
Mbuti.DG	Iran_BA2_ShahrISokhta	Turkmenistan_IA.SG	TJY	0.0013	0.234	7510	7490	103391
Mbuti.DG	Netherlands_BellBeaker_published	Turkmenistan_IA.SG	TJE	0.005	0.233	376	372	4999
Mbuti.DG	Belgium_UP_GoyetQ376-19_published	Turkmenistan_IA.SG	TJA	0.0056	0.232	307	304	4212
Mbuti.DG	Iberia_Muslim_published	Turkmenistan_IA.SG	TJE	0.0029	0.232	999	993	14929
Mbuti.DG	Germany_HohleFels49_published	Turkmenistan_IA.SG	TJE	0.0042	0.231	577	572	7932
Mbuti.DG	Iberia_NazariPeriod_Muslim_African	Turkmenistan_IA.SG	TAB	0.0028	0.23	1188	1182	17920
Mbuti.DG	Lithuania_Mesolithic	Turkmenistan_IA.SG	TJE	0.0013	0.225	8116	8095	109199
Mbuti.DG	Romania_EN	Turkmenistan_IA.SG	TJY	0.001	0.225	10618	10597	144789
Mbuti.DG	England_Roman_MiddleEast.SG	Turkmenistan_IA.SG	TJY	0.0012	0.224	9315	9293	129667
Mbuti.DG	Russia_Steppe_Maikop_o	Turkmenistan_IA.SG	TJY	0.0013	0.223	6399	6383	88171
Mbuti.DG	France_BellBeaker_lowSteppe	Turkmenistan_IA.SG	TJY	0.0011	0.223	9243	9223	126231
Mbuti.DG	Czech_Vestonice15	Turkmenistan_IA.SG	TAB	0.0053	0.222	338	334	4499
Mbuti.DG	Russia_Kostenki12	Turkmenistan_IA.SG	TAB	0.0036	0.221	679	674	9289
Mbuti.DG	Anatolia_Arslantepe_EBA	Turkmenistan_IA.SG	TJY	0.0008	0.221	13011	12989	178295
Mbuti.DG	Israel_LBA_Ashkelon	Turkmenistan_IA.SG	TJY	0.0014	0.216	5193	5179	71575
Mbuti.DG	Iberia_Roman_o_published	Turkmenistan_IA.SG	TJE	0.0059	0.212	264	261	3584
Mbuti.DG	Iberia_Tartessian	Turkmenistan_IA.SG	TJE	0.0041	0.209	483	479	6608
Mbuti.DG	India_Harappan_published	Turkmenistan_IA.SG	TJE	0.0045	0.209	407	403	5647
Mbuti.DG	Greece_Peloponnese_N_all	Turkmenistan_IA.SG	TJY	0.0011	0.208	9371	9351	127889
Mbuti.DG	Iran_BA3_ShahrISokhta	Turkmenistan_IA.SG	TJY	0.003	0.207	893	888	12357
Mbuti.DG	Hungary_MN_ALPc_III_published	Turkmenistan_IA.SG	TJY	0.0012	0.202	8445	8425	114990
Mbuti.DG	Pakistan_IA_Arkotkila	Turkmenistan_IA.SG	TJE	0.0017	0.201	3114	3103	42907
Mbuti.DG	Russia_Sunghir3.SG	Turkmenistan_IA.SG	TJE	0.0009	0.197	13840	13814	190945
Mbuti.DG	Russia_BA_Okunevo.SG	Turkmenistan_IA.SG	TAB	0.0006	0.195	14103	14086	190959
Mbuti.DG	Lebanon_Medieval_o4.SG	Turkmenistan_IA.SG	TJY	0.0009	0.194	13715	13690	186375
Mbuti.DG	Poland_CordedWare_ProtoUnetice.SG	Turkmenistan_IA.SG	TJE	0.0022	0.192	1341	1335	18949
Mbuti.DG	Croatia_Mesolithic_HG	Turkmenistan_IA.SG	TJY	0.0013	0.19	4788	4775	64982
Mbuti.DG	Russia_Caucasus_LBA_Dolmen	Turkmenistan_IA.SG	TJY	0.0028	0.188	813	809	11001
Mbuti.DG	Kyrgyzstan_BA_Aygirdjal	Turkmenistan_IA.SG	TJY	0.0008	0.18	10107	10090	138403
Mbuti.DG	Czech_Vestonice15	Turkmenistan_IA.SG	TJA	0.0042	0.173	335	332	4499
Mbuti.DG	Israel_IA1_Ashkelon	Turkmenistan_IA.SG	TJY	0.001	0.171	5368	5357	74290
Mbuti.DG	Russia_MA1_HG.SG	Turkmenistan_IA.SG	TJY	0.001	0.17	9850	9831	134192
Mbuti.DG	Turkmenistan_Gonur_BA_published	Turkmenistan_IA.SG	TJA	0.0116	0.165	38	38	494
Mbuti.DG	Hungary_LateC_Protoboleraz_published	Turkmenistan_IA.SG	TJY	0.0007	0.164	12585	12568	171680
Mbuti.DG	Kazakhstan_Kipchak1.SG	Turkmenistan_IA.SG	TAB	0.0008	0.161	9273	9258	126678
Mbuti.DG	Hungary_AvarPeriod	Turkmenistan_IA.SG	TJY	0.0008	0.158	10067	10051	136976
Mbuti.DG	Austria_KremsWA3	Turkmenistan_IA.SG	TJY	0.0014	0.158	2720	2713	37713
Mbuti.DG	Mongolia_earlyMed_Uigur_o	Turkmenistan_IA.SG	TJY	0.0008	0.158	8758	8744	120721
Mbuti.DG	Hun_elite_350CE	Turkmenistan_IA.SG	TJY	0.0008	0.155	7639	7626	105117
Mbuti.DG	BGD004.cont	Turkmenistan_IA.SG	TAB	0.0027	0.153	626	623	8482
Mbuti.DG	Kazakhstan_IA_ZevakinoChilikta_2.SG	Turkmenistan_IA.SG	TJE	0.0011	0.15	3680	3672	50492
Mbuti.DG	Germany_Burkhardtshohle_published	Turkmenistan_IA.SG	TJY	0.003	0.15	454	451	6288
Mbuti.DG	TAL003_frel_TAL004	Turkmenistan_IA.SG	TJE	0.0007	0.149	11643	11627	158825
Mbuti.DG	Croatia_EN_Starcevo	Turkmenistan_IA.SG	TJA	0.0023	0.147	753	750	10343
Mbuti.DG	Russia_MA1_HG.SG	Turkmenistan_IA.SG	TJE	0.0008	0.147	9895	9879	134192
Mbuti.DG	Russia_Bolshoy	Turkmenistan_IA.SG	TJE	0.0005	0.145	12542	12529	170730
Mbuti.DG	Pakistan_IA_Gogdara	Turkmenistan_IA.SG	TJY	0.0006	0.142	10862	10848	149328
Mbuti.DG	Poland_BKG_o1.SG	Turkmenistan_IA.SG	TJY	0.0008	0.142	7364	7351	101719
Mbuti.DG	Alai_Nura_300CE	Turkmenistan_IA.SG	TJE	0.0004	0.14	13614	13602	185491
Mbuti.DG	Saami_IA.SG	Turkmenistan_IA.SG	TAB	0.0015	0.128	1337	1333	18258
Mbuti.DG	Russia_Sunghir2.SG	Turkmenistan_IA.SG	TJY	0.0006	0.126	13595	13579	188823
Mbuti.DG	Wales_MBA	Turkmenistan_IA.SG	TJY	0.0029	0.125	350	348	4819
Mbuti.DG	Iran_C_TepeHissar_published	Turkmenistan_IA.SG	TJY	0.0012	0.123	2253	2247	31206
Mbuti.DG	Iberia_Roman	Turkmenistan_IA.SG	TJY	0.0004	0.115	12849	12839	176692
Mbuti.DG	Kazakhstan_Kipchak1.SG	Turkmenistan_IA.SG	TJA	0.0006	0.112	9253	9242	126678
Mbuti.DG	Iberia_MN_published	Turkmenistan_IA.SG	TJY	0.0006	0.112	7738	7728	105991
Mbuti.DG	Pakistan_IA_Aligrama2	Turkmenistan_IA.SG	TJE	0.0005	0.108	8590	8581	117988
Mbuti.DG	Pakistan_H_SaiduSharif_o	Turkmenistan_IA.SG	TAB	0.0005	0.105	10555	10544	144482
Mbuti.DG	Pakistan_Medieval_Singoor	Turkmenistan_IA.SG	TJE	0.0006	0.102	6640	6632	91059
Mbuti.DG	Croatia_LateC_EBA_Vucedol	Turkmenistan_IA.SG	TJY	0.0006	0.1	5571	5564	76203
Mbuti.DG	Ukraine_Eneolithic_Trypillian_published	Turkmenistan_IA.SG	TJY	0.0015	0.095	757	755	10486
Mbuti.DG	Iberia_HG_published	Turkmenistan_IA.SG	TJY	0.0006	0.095	5795	5788	79839
Mbuti.DG	Pakistan_H_Aligrama	Turkmenistan_IA.SG	TJE	0.0003	0.093	13315	13307	182234
Mbuti.DG	Croatia_EN_Starcevo	Turkmenistan_IA.SG	TJE	0.0014	0.09	743	740	10343
Mbuti.DG	Hungary_MN_ALPc_Esztar	Turkmenistan_IA.SG	TAB	0.001	0.088	1345	1342	18251
Mbuti.DG	Turkmenistan_Gonur_BA_3	Turkmenistan_IA.SG	TJE	0.001	0.085	1393	1390	18939
Mbuti.DG	Kyrgyzstan_Nomad_modern.SG	Turkmenistan_IA.SG	TJE	0.0005	0.083	8456	8448	116013
Mbuti.DG	Wales_EBA_published	Turkmenistan_IA.SG	TJY	0.0012	0.083	984	982	13580
Mbuti.DG	Iberia_MN_BA.SG	Turkmenistan_IA.SG	TJY	0.0003	0.082	13956	13947	190652
Mbuti.DG	Jordan_PPNC	Turkmenistan_IA.SG	TJY	0.0006	0.082	3634	3629	50685
Mbuti.DG	Russia_Bolshoy	Turkmenistan_IA.SG	TJA	0.0003	0.08	12613	12606	170730
Mbuti.DG	India_RoopkundB	Turkmenistan_IA.SG	TJY	0.0002	0.074	12933	12927	176765
Mbuti.DG	Kazakhstan_MLBA_Kairan_o	Turkmenistan_IA.SG	TJE	0.0004	0.073	6012	6007	82313
Mbuti.DG	Russia_Popovo_HG	Turkmenistan_IA.SG	TJE	0.0011	0.073	832	830	11050
Mbuti.DG	Anatolia_TellKurdu_EMC	Turkmenistan_IA.SG	TJE	0.0007	0.073	2404	2401	32961
Mbuti.DG	Germany_EN_LBK	Turkmenistan_IA.SG	TJY	0.0003	0.073	13667	13660	186095
Mbuti.DG	Ukraine_IA_WesternScythian_o.SG	Turkmenistan_IA.SG	TJY	0.0005	0.071	3724	3721	50858
Mbuti.DG	Iran_C_HajjiFiruz	Turkmenistan_IA.SG	TJY	0.0002	0.066	12612	12606	172254
Mbuti.DG	Iran_BA3_ShahrISokhta	Turkmenistan_IA.SG	TJA	0.0009	0.065	911	909	12357
Mbuti.DG	Russia_BA_Okunevo.SG	Turkmenistan_IA.SG	TJY	0.0002	0.049	13924	13920	190959
Mbuti.DG	Russia_Medieval_UstBelaya_Angara	Turkmenistan_IA.SG	TJY	0.0004	0.049	3254	3251	44966
Mbuti.DG	BSB004.LowCov	Turkmenistan_IA.SG	TAB	0.0008	0.046	636	635	8606
Mbuti.DG	Iberia_Tartessian	Turkmenistan_IA.SG	TJA	0.0009	0.046	484	483	6608
Mbuti.DG	Pakistan_Medieval_Singoor	Turkmenistan_IA.SG	TJY	0.0003	0.046	6616	6612	91059
Mbuti.DG	Uzbekistan_BA_Bustan_o2	Turkmenistan_IA.SG	TJA	0.0002	0.043	9534	9530	130398
Mbuti.DG	Russia_Kurma_EBA_o.SG	Turkmenistan_IA.SG	TJY	0.0004	0.04	1941	1940	27026
Mbuti.DG	Russia_LBA_Priobrazhenka	Turkmenistan_IA.SG	TJE	0.0003	0.039	3867	3865	52034
Mbuti.DG	Kazakhstan_CentralSaka.SG	Turkmenistan_IA.SG	TJY	0.0001	0.039	13584	13580	185999
Mbuti.DG	Sweden_TRB_MN	Turkmenistan_IA.SG	TJY	0.0003	0.037	4861	4858	66751
Mbuti.DG	Kazakhstan_Turk.SG	Turkmenistan_IA.SG	TJE	0.0002	0.035	12496	12492	171733
Mbuti.DG	Germany_HohleFels49_published	Turkmenistan_IA.SG	TAB	0.0006	0.031	581	580	7932
Mbuti.DG	Moldova_Cimmerian.SG	Turkmenistan_IA.SG	TJY	0.0001	0.031	9179	9176	125952
Mbuti.DG	Pakistan_H_SaiduSharif_o	Turkmenistan_IA.SG	TJE	0.0001	0.027	10465	10462	144482
Mbuti.DG	Serbia_N	Turkmenistan_IA.SG	TJY	0.0002	0.024	2582	2581	35474
Mbuti.DG	Kazakhstan_IA_Chanchar_published	Turkmenistan_IA.SG	TJE	0.0001	0.022	8909	8907	121299
Mbuti.DG	Belgium_UP_GoyetQ116_1_published_all	Turkmenistan_IA.SG	TAB	0.0001	0.017	9659	9657	131659
Mbuti.DG	Iberia_Muslim_Emirate	Turkmenistan_IA.SG	TJY	0.0002	0.016	859	858	11698
Mbuti.DG	Bulgaria_Varna_C	Turkmenistan_IA.SG	TJE	0.0001	0.014	5747	5746	78565
Mbuti.DG	Jordan_EBA	Turkmenistan_IA.SG	TJY	0.0001	0.014	10833	10832	149873
Mbuti.DG	Iberia_Muslim_Almohade	Turkmenistan_IA.SG	TJY	0.0001	0.013	6078	6077	84286
Mbuti.DG	India_RoopkundA	Turkmenistan_IA.SG	TAB	0	0.011	12562	12561	171805
Mbuti.DG	Hungary_MN_LBK	Turkmenistan_IA.SG	TJY	0	0.01	12126	12125	165356
Mbuti.DG	Italy_LA_oSardiniaLike.SG	Turkmenistan_IA.SG	TJY	0	0.008	8583	8582	117699
Mbuti.DG	Pazyryk_Berel_50BCE	Turkmenistan_IA.SG	TJY	0	0.008	13791	13790	188561
Mbuti.DG	Hungary_MN_ALPc_Esztar	Turkmenistan_IA.SG	TJA	0.0001	0.007	1332	1332	18251
Mbuti.DG	Kazakhstan_CentralTasmola_o1.SG	Turkmenistan_IA.SG	TJA	0.0001	0.004	1101	1101	15036
Mbuti.DG	Bulgaria_EBA_published	Turkmenistan_IA.SG	TJE	-0.0001	-0.01	7768	7769	106321
Mbuti.DG	BGD004.cont	Turkmenistan_IA.SG	TJA	-0.0002	-0.013	621	622	8482
Mbuti.DG	France_Iboussieres25_1	Turkmenistan_IA.SG	TJE	-0.0002	-0.015	990	990	13262
Mbuti.DG	Kazakhstan_IA_ZevakinoChilikta_2.SG	Turkmenistan_IA.SG	TAB	-0.0001	-0.016	3702	3702	50492
Mbuti.DG	Anatolia_TepecikCiftlik_N.SG	Turkmenistan_IA.SG	TJY	-0.0001	-0.017	9898	9900	136483
Mbuti.DG	Russia_EasternScythian_SouthernUrals_o.SG	Turkmenistan_IA.SG	TJY	-0.0004	-0.02	439	440	5938
Mbuti.DG	Russia_SaltovoMayaki.SG	Turkmenistan_IA.SG	TJE	-0.0003	-0.023	1158	1158	16412
Mbuti.DG	Czech_EarlySlav.SG	Turkmenistan_IA.SG	TJA	-0.0005	-0.03	752	753	10297
Mbuti.DG	Pakistan_IA_Arkotkila	Turkmenistan_IA.SG	TJA	-0.0003	-0.032	3130	3132	42907
Mbuti.DG	Sweden_HG.SG	Turkmenistan_IA.SG	TAB	-0.0004	-0.035	1257	1258	16808
Mbuti.DG	Ibiza_Punic.SG	Turkmenistan_IA.SG	TJY	-0.0002	-0.035	4073	4076	56252
Mbuti.DG	Iberia_UP_Azilian	Turkmenistan_IA.SG	TJY	-0.0003	-0.041	4242	4245	58040
Mbuti.DG	Estonia_Medieval.SG	Turkmenistan_IA.SG	TJY	-0.0002	-0.043	10070	10074	136951
Mbuti.DG	Turkmenistan_Gonur_BA_3	Turkmenistan_IA.SG	TJA	-0.0005	-0.045	1395	1396	18939
Mbuti.DG	Russia_Sunghir2.SG	Turkmenistan_IA.SG	TJE	-0.0002	-0.048	13628	13634	188823
Mbuti.DG	Kazakhstan_CentralTasmola_o2.SG	Turkmenistan_IA.SG	TJY	-0.0013	-0.05	267	267	3704
Mbuti.DG	Iran_BA2_ShahrISokhta_published	Turkmenistan_IA.SG	TJY	-0.0002	-0.051	10332	10337	143324
Mbuti.DG	Bulgaria_MalakPreslavets_N	Turkmenistan_IA.SG	TJY	-0.0003	-0.059	7642	7647	104637
Mbuti.DG	Iberia_EN	Turkmenistan_IA.SG	TJY	-0.0002	-0.061	12494	12500	170445
Mbuti.DG	Greece_Peloponnese_N	Turkmenistan_IA.SG	TJY	-0.0002	-0.062	13283	13289	181032
Mbuti.DG	Russia_EBA.SG	Turkmenistan_IA.SG	TJY	-0.0006	-0.063	2670	2673	36709
Mbuti.DG	Pakistan_IA_Loebanr	Turkmenistan_IA.SG	TJY	-0.0002	-0.063	13548	13553	185943
Mbuti.DG	Ukraine_Eneolithic_Trypillia_published	Turkmenistan_IA.SG	TJY	-0.0006	-0.07	2991	2995	41070
Mbuti.DG	Netherlands_BellBeaker_published	Turkmenistan_IA.SG	TJA	-0.0016	-0.072	379	380	4999
Mbuti.DG	Czech_Baalberge	Turkmenistan_IA.SG	TJY	-0.0004	-0.072	10654	10662	145242
Mbuti.DG	Hungary_EBA_Protonagyrev	Turkmenistan_IA.SG	TJY	-0.0004	-0.074	9901	9908	135865
Mbuti.DG	Jordan_PPNB	Turkmenistan_IA.SG	TJY	-0.0005	-0.078	4690	4695	65395
Mbuti.DG	Pakistan_Medieval_Parwak	Turkmenistan_IA.SG	TAB	-0.001	-0.082	1124	1126	14961
Mbuti.DG	Lithuania_Late_Antiquity.SG	Turkmenistan_IA.SG	TJY	-0.001	-0.085	1368	1371	18566
Mbuti.DG	Hungary_MN_ALPc_I	Turkmenistan_IA.SG	TJY	-0.0006	-0.085	3598	3603	49775
Mbuti.DG	Anatolia_CamlibelTarlasi_LC	Turkmenistan_IA.SG	TJY	-0.0003	-0.088	13256	13264	181704
Mbuti.DG	Iberia_Muslim_published	Turkmenistan_IA.SG	TJA	-0.0012	-0.091	998	1001	14929
Mbuti.DG	Iberia_Roman_o	Turkmenistan_IA.SG	TJY	-0.0004	-0.092	11474	11483	156460
Mbuti.DG	India_Harappan_published	Turkmenistan_IA.SG	TJY	-0.002	-0.092	402	404	5647
Mbuti.DG	Pakistan_IA_Loebanr_published	Turkmenistan_IA.SG	TJY	-0.0004	-0.093	11200	11208	154089
Mbuti.DG	France_BellBeaker_published	Turkmenistan_IA.SG	TJY	-0.0011	-0.095	1415	1419	19178
Mbuti.DG	Serbia_EN_Starcevo	Turkmenistan_IA.SG	TJE	-0.0005	-0.096	10214	10224	138723
Mbuti.DG	Turkmenistan_C_Parkhai	Turkmenistan_IA.SG	TJY	-0.0004	-0.106	12216	12226	168134
Mbuti.DG	Pazyryk_Berel_50BCE	Turkmenistan_IA.SG	TJA	-0.0003	-0.107	13937	13947	188561
Mbuti.DG	Sweden_IA.SG	Turkmenistan_IA.SG	TJY	-0.0006	-0.107	7565	7574	102978
Mbuti.DG	Mongolia_XiongNu_WE.SG	Turkmenistan_IA.SG	TJE	-0.0005	-0.108	12614	12626	174390
Mbuti.DG	Italy_South_HG_Paglicci133_published	Turkmenistan_IA.SG	TJY	-0.0016	-0.108	927	929	13017
Mbuti.DG	Hungary_Prescythian_IA.SG	Turkmenistan_IA.SG	TJY	-0.0006	-0.11	9595	9606	130247
Mbuti.DG	Anatolia_C	Turkmenistan_IA.SG	TJY	-0.0006	-0.111	7282	7291	99145
Mbuti.DG	KOK001.out	Turkmenistan_IA.SG	TJY	-0.0031	-0.111	251	252	3529
Mbuti.DG	France_Iboussieres25_1	Turkmenistan_IA.SG	TAB	-0.0016	-0.114	995	998	13262
Mbuti.DG	Hungary_LN_Tisza	Turkmenistan_IA.SG	TJY	-0.0005	-0.117	12141	12153	165503
Mbuti.DG	KOK001.out	Turkmenistan_IA.SG	TJE	-0.0033	-0.12	252	253	3529
Mbuti.DG	Kazakhstan_Turk.SG	Turkmenistan_IA.SG	TAB	-0.0006	-0.124	12590	12604	171733
Mbuti.DG	Germany_MN_Blatterhohle	Turkmenistan_IA.SG	TJY	-0.0005	-0.125	12489	12502	169967
Mbuti.DG	Italy_South_HG_Paglicci133_published	Turkmenistan_IA.SG	TJE	-0.0019	-0.127	933	937	13017
Mbuti.DG	Turkmenistan_LBA_Parkhai_o	Turkmenistan_IA.SG	TJY	-0.0006	-0.13	10104	10117	138509
Mbuti.DG	Germany_MN_Salzmuende	Turkmenistan_IA.SG	TJE	-0.0014	-0.134	1775	1780	24088
Mbuti.DG	Russia_IA.SG	Turkmenistan_IA.SG	TJE	-0.0004	-0.136	13775	13788	188506
Mbuti.DG	KOK001.out	Turkmenistan_IA.SG	TUR	-0.0038	-0.138	255	257	3529
Mbuti.DG	Ukraine_Globular_Amphora	Turkmenistan_IA.SG	TJY	-0.0006	-0.142	12234	12249	166860
Mbuti.DG	BGD004.cont	Turkmenistan_IA.SG	TJE	-0.0026	-0.144	622	625	8482
Mbuti.DG	Scotland_Megalithic.SG	Turkmenistan_IA.SG	TJE	-0.001	-0.146	4488	4496	61813
Mbuti.DG	Ukraine_Cimmerians_o1.SG	Turkmenistan_IA.SG	TJY	-0.0015	-0.152	2289	2295	31105
Mbuti.DG	Austria_KremsWA3	Turkmenistan_IA.SG	TJE	-0.0013	-0.154	2721	2728	37713
Mbuti.DG	Czech_Vestonice16	Turkmenistan_IA.SG	TJA	-0.0009	-0.157	8769	8784	120532
Mbuti.DG	Scotland_Mesolithic_all.SG	Turkmenistan_IA.SG	TJY	-0.004	-0.161	319	322	4407
Mbuti.DG	Lebanon_Medieval_o6.SG	Turkmenistan_IA.SG	TJY	-0.0012	-0.163	4453	4463	60853
Mbuti.DG	Germany_CordedWare_o	Turkmenistan_IA.SG	TJE	-0.0013	-0.164	3629	3638	49594
Mbuti.DG	Kazakhstan_CentralTasmola_o1.SG	Turkmenistan_IA.SG	TAB	-0.0021	-0.167	1102	1106	15036
Mbuti.DG	Czech_Pavlov1	Turkmenistan_IA.SG	TJY	-0.0029	-0.17	625	629	8454
Mbuti.DG	Iran_IA_Hasanlu.SG	Turkmenistan_IA.SG	TJY	-0.0008	-0.177	11932	11951	163963
Mbuti.DG	Kyrgyzstan_Turk.SG	Turkmenistan_IA.SG	TJA	-0.0013	-0.178	4219	4230	58265
Mbuti.DG	Russia_Kostenki14	Turkmenistan_IA.SG	TJA	-0.0009	-0.178	13000	13022	178807
Mbuti.DG	Alai_Nura_300CE	Turkmenistan_IA.SG	TJY	-0.0006	-0.178	13549	13565	185491
Mbuti.DG	Uzbekistan_BA_SappaliTepe_o	Turkmenistan_IA.SG	TJY	-0.0013	-0.179	4252	4263	58218
Mbuti.DG	Saka_TianShan_400BCE	Turkmenistan_IA.SG	TJA	-0.0007	-0.182	11354	11371	154260
Mbuti.DG	Israel_Natufian_published	Turkmenistan_IA.SG	TJE	-0.0023	-0.183	1115	1120	16112
Mbuti.DG	Estonia_MN_CCC	Turkmenistan_IA.SG	TJE	-0.0013	-0.187	3650	3660	49120
Mbuti.DG	Kazakhstan_CentralSaka.SG	Turkmenistan_IA.SG	TJA	-0.0006	-0.19	13700	13718	185999
Mbuti.DG	Kazakhstan_Wusun.SG	Turkmenistan_IA.SG	TJY	-0.0008	-0.19	12921	12941	176472
Mbuti.DG	Russia_LBA_Priobrazhenka	Turkmenistan_IA.SG	TJY	-0.0014	-0.19	3838	3849	52034
Mbuti.DG	Croatia_EN_Starcevo	Turkmenistan_IA.SG	TAB	-0.0029	-0.195	749	753	10343
Mbuti.DG	Kazakhstan_His.SG	Turkmenistan_IA.SG	TJY	-0.0024	-0.195	1287	1294	17593
Mbuti.DG	Iran_BA3_ShahrISokhta	Turkmenistan_IA.SG	TJE	-0.0029	-0.205	901	906	12357
Mbuti.DG	Germany_Burkhardtshohle_published	Turkmenistan_IA.SG	TJE	-0.0043	-0.206	453	457	6288
Mbuti.DG	Ukraine_EBA_Yamnaya.SG	Turkmenistan_IA.SG	TJY	-0.0022	-0.208	1726	1734	23424
Mbuti.DG	Germany_Burkhardtshohle_published	Turkmenistan_IA.SG	TAB	-0.0041	-0.209	455	459	6288
Mbuti.DG	TAL003_frel_TAL004	Turkmenistan_IA.SG	TAB	-0.001	-0.212	11722	11746	158825
Mbuti.DG	Serbia_EN_published	Turkmenistan_IA.SG	TJA	-0.0035	-0.212	756	762	10328
Mbuti.DG	Germany_HohleFels49_published	Turkmenistan_IA.SG	TJA	-0.004	-0.216	572	577	7932
Mbuti.DG	BSB004.LowCov	Turkmenistan_IA.SG	TJE	-0.0038	-0.216	625	630	8606
Mbuti.DG	Ukraine_LateSrubnaya.SG	Turkmenistan_IA.SG	TJA	-0.0027	-0.217	1410	1418	19307
Mbuti.DG	Russia_Bolshoy	Turkmenistan_IA.SG	TAB	-0.0008	-0.218	12620	12640	170730
Mbuti.DG	Israel_Natufian_published	Turkmenistan_IA.SG	TAB	-0.0028	-0.22	1126	1133	16112
Mbuti.DG	Russia_EBA.SG	Turkmenistan_IA.SG	TJE	-0.0019	-0.221	2682	2693	36709
Mbuti.DG	KNT005.out	Turkmenistan_IA.SG	TJE	-0.0011	-0.223	11782	11808	161201
Mbuti.DG	Czech_MN	Turkmenistan_IA.SG	TJY	-0.0012	-0.224	9041	9063	123539
Mbuti.DG	Saami_IA.SG	Turkmenistan_IA.SG	TJA	-0.0026	-0.225	1328	1335	18258
Mbuti.DG	Iberia_BA_Cogotas	Turkmenistan_IA.SG	TJE	-0.0012	-0.225	6669	6685	90550
Mbuti.DG	Russia_HG	Turkmenistan_IA.SG	TJY	-0.0033	-0.225	839	845	11378
Mbuti.DG	Kazakhstan_MLBA_Zevakinskiy	Turkmenistan_IA.SG	TJY	-0.0013	-0.229	8989	9012	122293
Mbuti.DG	Pakistan_IA_Barikot	Turkmenistan_IA.SG	TJE	-0.001	-0.23	10138	10158	139616
Mbuti.DG	Lithuania_LBA.SG	Turkmenistan_IA.SG	TJE	-0.0068	-0.23	209	211	2919
Mbuti.DG	Russia_Sunghir1.SG	Turkmenistan_IA.SG	TJE	-0.0011	-0.231	9587	9608	133001
Mbuti.DG	Saka_TianShan_600BCE	Turkmenistan_IA.SG	TJE	-0.0008	-0.231	13291	13312	181371
Mbuti.DG	Iberia_North_BA_Africa_published	Turkmenistan_IA.SG	TJE	-0.0016	-0.233	4564	4579	62919
Mbuti.DG	Russia_Sunghir4.SG	Turkmenistan_IA.SG	TJY	-0.0011	-0.233	13551	13581	188462
Mbuti.DG	Czech_Vestonice16	Turkmenistan_IA.SG	TAB	-0.0012	-0.234	8792	8813	120532
Mbuti.DG	Hungary_LN_Tisza_published	Turkmenistan_IA.SG	TJY	-0.0034	-0.237	865	870	11911
Mbuti.DG	Netherlands_BellBeaker_published	Turkmenistan_IA.SG	TAB	-0.0051	-0.238	374	378	4999
Mbuti.DG	Lithuania_LBA.SG	Turkmenistan_IA.SG	TJY	-0.0072	-0.239	206	209	2919
Mbuti.DG	Iran_Wezmeh_N.SG	Turkmenistan_IA.SG	TJY	-0.0011	-0.239	13790	13821	190842
Mbuti.DG	Germany_N_published	Turkmenistan_IA.SG	TJY	-0.0028	-0.241	1471	1479	20275
Mbuti.DG	Saka_TianShan_600BCE	Turkmenistan_IA.SG	TJY	-0.0009	-0.243	13226	13248	181371
Mbuti.DG	Israel_Natufian_published	Turkmenistan_IA.SG	TJA	-0.0032	-0.251	1129	1136	16112
Mbuti.DG	Kazakhstan_CentralTasmola_o2.SG	Turkmenistan_IA.SG	TJA	-0.0068	-0.256	267	270	3704
Mbuti.DG	Russia_HG_Sosnoviy	Turkmenistan_IA.SG	TJE	-0.0015	-0.256	7898	7922	107012
Mbuti.DG	Bulgaria_Krepost_N	Turkmenistan_IA.SG	TJY	-0.0022	-0.258	2886	2899	40351
Mbuti.DG	Ukraine_Chernyakhiv.SG	Turkmenistan_IA.SG	TJY	-0.002	-0.26	3460	3474	47457
Mbuti.DG	Bulgaria_IA	Turkmenistan_IA.SG	TJY	-0.0014	-0.261	8760	8786	119845
Mbuti.DG	Lebanon_Medieval_o2.SG	Turkmenistan_IA.SG	TJY	-0.0013	-0.263	8893	8916	121251
Mbuti.DG	Croatia_N_Cardial	Turkmenistan_IA.SG	TJY	-0.001	-0.264	11607	11631	159078
Mbuti.DG	Iberia_Greek2	Turkmenistan_IA.SG	TJY	-0.0013	-0.265	9909	9936	136021
Mbuti.DG	Hungary_LateC_Baden_published	Turkmenistan_IA.SG	TJY	-0.0011	-0.266	11765	11791	160664
Mbuti.DG	Scotland_Mesolithic_all.SG	Turkmenistan_IA.SG	TAB	-0.0065	-0.27	320	324	4407
Mbuti.DG	Bulgaria_N	Turkmenistan_IA.SG	TJY	-0.0014	-0.272	9659	9686	132851
Mbuti.DG	Kyrgyzstan_Turk.SG	Turkmenistan_IA.SG	TJE	-0.0021	-0.275	4200	4218	58265
Mbuti.DG	Kazakhstan_CentralTasmola_o2.SG	Turkmenistan_IA.SG	TJE	-0.0073	-0.275	265	269	3704
Mbuti.DG	Italy_IA_Republic_oEasternMediterranean.SG	Turkmenistan_IA.SG	TJY	-0.001	-0.275	13451	13479	184585
Mbuti.DG	Iberia_NazariPeriod_Muslim_published	Turkmenistan_IA.SG	TJE	-0.0045	-0.277	697	703	9698
Mbuti.DG	Iberia_Visigoth_Girona_o_published	Turkmenistan_IA.SG	TJA	-0.0062	-0.282	390	395	5185
Mbuti.DG	Poland_CordedWare.SG	Turkmenistan_IA.SG	TJE	-0.0088	-0.283	203	207	2721
Mbuti.DG	Ukraine_Eneolithic_Trypillia	Turkmenistan_IA.SG	TAB	-0.0027	-0.286	2085	2096	28187
Mbuti.DG	Russia_Tuva_IA_AldyBel	Turkmenistan_IA.SG	TJY	-0.0014	-0.287	10283	10313	140900
Mbuti.DG	Switzerland_Bichon.SG	Turkmenistan_IA.SG	TJY	-0.0013	-0.287	13959	13997	190449
Mbuti.DG	Pakistan_H_Butkara	Turkmenistan_IA.SG	TJY	-0.0011	-0.288	11060	11085	152536
Mbuti.DG	Turkmenistan_Parkhai_MBA	Turkmenistan_IA.SG	TJE	-0.0015	-0.292	9893	9923	135799
Mbuti.DG	Serbia_EN_published	Turkmenistan_IA.SG	TJE	-0.0048	-0.296	757	764	10328
Mbuti.DG	Russia_SaltovoMayaki.SG	Turkmenistan_IA.SG	TAB	-0.0037	-0.297	1166	1175	16412
Mbuti.DG	Chilpek_800CE	Turkmenistan_IA.SG	TUR	-0.0016	-0.297	7527	7551	102721
Mbuti.DG	Iberia_BellBeaker	Turkmenistan_IA.SG	TJY	-0.001	-0.298	13414	13441	182701
Mbuti.DG	Hungary_LN_Lengyel_published	Turkmenistan_IA.SG	TAB	-0.0017	-0.299	6078	6099	82359
Mbuti.DG	TAL003_frel_TAL004	Turkmenistan_IA.SG	TJY	-0.0015	-0.299	11570	11603	158825
Mbuti.DG	Russia_MLBA_Priobrazhenka	Turkmenistan_IA.SG	TJY	-0.0067	-0.301	390	396	5250
Mbuti.DG	Denmark_LBA.SG	Turkmenistan_IA.SG	TJY	-0.0043	-0.303	1030	1038	14250
Mbuti.DG	Mongolia_XiongNu_WE.SG	Turkmenistan_IA.SG	TJA	-0.0013	-0.304	12683	12717	174390
Mbuti.DG	Estonia_BA.SG	Turkmenistan_IA.SG	TJY	-0.0012	-0.306	12738	12768	174127
Mbuti.DG	Anatolia_Ottoman_2.SG	Turkmenistan_IA.SG	TJE	-0.0027	-0.308	2587	2601	35652
Mbuti.DG	England_LIA_ERoman.SG	Turkmenistan_IA.SG	TJE	-0.0018	-0.308	8025	8054	108747
Mbuti.DG	Kazakhstan_CentralSaka.SG	Turkmenistan_IA.SG	TAB	-0.001	-0.31	13717	13745	185999
Mbuti.DG	Poland_CordedWare.SG	Turkmenistan_IA.SG	TJY	-0.0094	-0.31	205	209	2721
Mbuti.DG	Russia_IA.SG	Turkmenistan_IA.SG	TJY	-0.001	-0.313	13710	13739	188506
Mbuti.DG	Turkmenistan_Gonur_BA_3	Turkmenistan_IA.SG	TAB	-0.0037	-0.316	1394	1405	18939
Mbuti.DG	Ukraine_EBA_Yamnaya_published	Turkmenistan_IA.SG	TJY	-0.0059	-0.319	600	607	8142
Mbuti.DG	Konyr_Tobe_300CE	Turkmenistan_IA.SG	TJY	-0.0012	-0.32	13341	13373	182436
Mbuti.DG	Poland_GAC.SG	Turkmenistan_IA.SG	TJY	-0.0016	-0.322	12359	12400	170163
Mbuti.DG	Bulgaria_EBA_Ezero	Turkmenistan_IA.SG	TJE	-0.0047	-0.325	832	839	11392
Mbuti.DG	Pakistan_IA_Loebanr_o_published	Turkmenistan_IA.SG	TJY	-0.0018	-0.325	8169	8198	112800
Mbuti.DG	England_Saxon.SG	Turkmenistan_IA.SG	TJY	-0.001	-0.327	14068	14097	190960
Mbuti.DG	Pakistan_H_SaiduSharif	Turkmenistan_IA.SG	TJY	-0.001	-0.327	13507	13534	185277
Mbuti.DG	BSB004.LowCov	Turkmenistan_IA.SG	TJA	-0.006	-0.333	631	639	8606
Mbuti.DG	Kazakhstan_CentralSteppe_EMBA.SG	Turkmenistan_IA.SG	TJE	-0.0013	-0.337	13987	14023	190917
Mbuti.DG	Iran_C_SehGabi	Turkmenistan_IA.SG	TJY	-0.0012	-0.338	12521	12552	172506
Mbuti.DG	Hungary_LN_Lengyel_published	Turkmenistan_IA.SG	TJA	-0.002	-0.34	6073	6098	82359
Mbuti.DG	Lebanon_Medieval.SG	Turkmenistan_IA.SG	TJY	-0.0013	-0.341	13635	13671	188270
Mbuti.DG	Mongolia_XiongNu_WE.SG	Turkmenistan_IA.SG	TJY	-0.0015	-0.341	12537	12575	174390
Mbuti.DG	TAL003_frel_TAL004	Turkmenistan_IA.SG	TJA	-0.0016	-0.342	11690	11728	158825
Mbuti.DG	Russia_SaltovoMayaki.SG	Turkmenistan_IA.SG	TJA	-0.0044	-0.347	1156	1166	16412
Mbuti.DG	Pakistan_IA_Aligrama2	Turkmenistan_IA.SG	TJA	-0.0018	-0.353	8615	8647	117988
Mbuti.DG	Ukraine_Eneolithic_Trypillia	Turkmenistan_IA.SG	TJA	-0.0035	-0.36	2086	2101	28187
Mbuti.DG	Hungary_MN_ALPc_Szatmar	Turkmenistan_IA.SG	TJY	-0.0017	-0.36	9844	9878	134425
Mbuti.DG	Pakistan_IA_Aligrama2_published	Turkmenistan_IA.SG	TJY	-0.0015	-0.365	11556	11591	159550
Mbuti.DG	Finland_Levanluhta_B	Turkmenistan_IA.SG	TJA	-0.0032	-0.366	2842	2860	38636
Mbuti.DG	Iberia_Muslim_published	Turkmenistan_IA.SG	TAB	-0.0045	-0.371	999	1008	14929
Mbuti.DG	Hungary_MN_LBK_published	Turkmenistan_IA.SG	TJY	-0.0019	-0.371	9407	9442	127960
Mbuti.DG	Pazyryk_Berel_50BCE	Turkmenistan_IA.SG	TAB	-0.0012	-0.372	13939	13971	188561
Mbuti.DG	Lithuania_Late_Antiquity.SG	Turkmenistan_IA.SG	TJE	-0.0046	-0.375	1362	1375	18566
Mbuti.DG	Iberia_BellBeaker_o_published	Turkmenistan_IA.SG	TJY	-0.0021	-0.377	8221	8255	118158
Mbuti.DG	Czech_EBA_Protounetice	Turkmenistan_IA.SG	TJA	-0.0051	-0.379	1120	1132	15170
Mbuti.DG	Kazakhstan_IA_ZevakinoChilikta_2.SG	Turkmenistan_IA.SG	TJA	-0.0029	-0.381	3687	3708	50492
Mbuti.DG	Iberia_Visigoth_Girona_o_published	Turkmenistan_IA.SG	TAB	-0.0082	-0.382	390	396	5185
Mbuti.DG	Macedonia_N	Turkmenistan_IA.SG	TJE	-0.0019	-0.382	10187	10226	138388
Mbuti.DG	KOK001.out	Turkmenistan_IA.SG	TAB	-0.0106	-0.39	251	256	3529
Mbuti.DG	Scotland_N_published	Turkmenistan_IA.SG	TJY	-0.0041	-0.39	1732	1746	23862
Mbuti.DG	Hungary_EN_Koros_all	Turkmenistan_IA.SG	TJE	-0.0029	-0.394	3875	3898	52680
Mbuti.DG	BSB004.LowCov	Turkmenistan_IA.SG	TJY	-0.0071	-0.394	620	629	8606
Mbuti.DG	Russia_Popovo_HG	Turkmenistan_IA.SG	TJY	-0.0059	-0.395	815	824	11050
Mbuti.DG	Russia_IA_Ulaanzuukh_SlabGrave	Turkmenistan_IA.SG	TJA	-0.0119	-0.396	206	211	2738
Mbuti.DG	Croatia_Mesolithic_HG	Turkmenistan_IA.SG	TJE	-0.0028	-0.397	4770	4796	64982
Mbuti.DG	Russia_IA_Ulaanzuukh_SlabGrave	Turkmenistan_IA.SG	TAB	-0.0119	-0.398	206	211	2738
Mbuti.DG	Slovakia_Poprad.SG	Turkmenistan_IA.SG	TJY	-0.0026	-0.398	5839	5870	80298
Mbuti.DG	Anatolia_TellKurdu_EMC	Turkmenistan_IA.SG	TJA	-0.0038	-0.399	2415	2433	32961
Mbuti.DG	Iberia_NazariPeriod_Muslim_published	Turkmenistan_IA.SG	TAB	-0.0065	-0.4	701	710	9698
Mbuti.DG	Kyrgyzstan_BA_Aygirdjal	Turkmenistan_IA.SG	TJE	-0.0018	-0.402	10128	10166	138403
Mbuti.DG	Russia_LateMaikop	Turkmenistan_IA.SG	TJY	-0.0023	-0.402	9018	9059	124098
Mbuti.DG	Hungary_LateC_Baden	Turkmenistan_IA.SG	TJY	-0.0014	-0.403	13285	13322	181312
Mbuti.DG	Romania_Muierii2	Turkmenistan_IA.SG	TJE	-0.0059	-0.406	942	954	12982
Mbuti.DG	Croatia_EN_Impressa	Turkmenistan_IA.SG	TJY	-0.002	-0.406	9901	9940	135526
Mbuti.DG	Russia_Kostenki14	Turkmenistan_IA.SG	TAB	-0.0019	-0.407	13004	13054	178807
Mbuti.DG	Russia_Petrovka	Turkmenistan_IA.SG	TJE	-0.003	-0.408	3929	3952	53755
Mbuti.DG	Anatolia_Ikiztepe_LC	Turkmenistan_IA.SG	TJY	-0.002	-0.413	7516	7546	102949
Mbuti.DG	Germany_MN_Baalberge	Turkmenistan_IA.SG	TJY	-0.0023	-0.416	6620	6650	90518
Mbuti.DG	Russia_MLBA_Sintashta_o3	Turkmenistan_IA.SG	TJY	-0.0024	-0.418	8347	8387	113721
Mbuti.DG	Kazakhstan_CentralSteppe_EMBA.SG	Turkmenistan_IA.SG	TJA	-0.0017	-0.419	14068	14115	190917
Mbuti.DG	Pakistan_IA_Aligrama2_published	Turkmenistan_IA.SG	TJE	-0.0017	-0.419	11589	11628	159550
Mbuti.DG	Ukraine_EBA_Yamnaya_published	Turkmenistan_IA.SG	TJE	-0.0077	-0.42	601	610	8142
Mbuti.DG	Iberia_Visigoth_Granada_o_published	Turkmenistan_IA.SG	TJY	-0.0046	-0.42	1573	1587	21935
Mbuti.DG	Russia_Chalmny_Varre	Turkmenistan_IA.SG	TJA	-0.002	-0.422	9963	10002	134736
Mbuti.DG	Russia_Caucasus_Maikop	Turkmenistan_IA.SG	TJY	-0.0028	-0.423	5093	5122	70031
Mbuti.DG	Wales_LN.SG	Turkmenistan_IA.SG	TJY	-0.0033	-0.423	3454	3477	47835
Mbuti.DG	Anatolia_N_published	Turkmenistan_IA.SG	TJY	-0.0015	-0.426	13289	13329	181580
Mbuti.DG	Anatolia_Alalakh_MLBA	Turkmenistan_IA.SG	TJY	-0.0013	-0.426	13712	13747	188105
Mbuti.DG	Greece_N	Turkmenistan_IA.SG	TJE	-0.0022	-0.431	9663	9705	132089
Mbuti.DG	Kazakhstan_Turk.SG	Turkmenistan_IA.SG	TJA	-0.002	-0.432	12545	12596	171733
Mbuti.DG	Alai_Nura_300CE	Turkmenistan_IA.SG	TUR	-0.0014	-0.434	13714	13753	185491
Mbuti.DG	Kyrgyzstan_Turk.SG	Turkmenistan_IA.SG	TJY	-0.0032	-0.435	4196	4223	58265
Mbuti.DG	Russia_IA_Scythian_questionable	Turkmenistan_IA.SG	TJY	-0.0022	-0.435	11132	11182	151288
Mbuti.DG	Syria_Ebla_EMBA	Turkmenistan_IA.SG	TJY	-0.0015	-0.436	12631	12669	173971
Mbuti.DG	Kolyma_M.SG	Turkmenistan_IA.SG	TJY	-0.0021	-0.437	13806	13864	190955
Mbuti.DG	Serbia_Medieval_Gepidian.SG	Turkmenistan_IA.SG	TJY	-0.0031	-0.438	4708	4737	64456
Mbuti.DG	Iberia_Celtiberian	Turkmenistan_IA.SG	TJY	-0.0018	-0.438	11634	11676	158671
Mbuti.DG	Germany_Burkhardtshohle_published	Turkmenistan_IA.SG	TJA	-0.0089	-0.439	452	460	6288
Mbuti.DG	Russia_Caucasus_LateMaikop	Turkmenistan_IA.SG	TJY	-0.0023	-0.444	9941	9986	136481
Mbuti.DG	Ukraine_Eneolithic_Trypillian_published	Turkmenistan_IA.SG	TJE	-0.0069	-0.445	748	759	10486
Mbuti.DG	Czech_EBA_Protounetice	Turkmenistan_IA.SG	TAB	-0.0058	-0.446	1126	1139	15170
Mbuti.DG	Iberia_C_published	Turkmenistan_IA.SG	TJY	-0.0021	-0.446	9705	9746	132838
Mbuti.DG	Iberia_Visigoth_Girona_o_published	Turkmenistan_IA.SG	TJE	-0.0099	-0.447	388	396	5185
Mbuti.DG	Russia_Khvalynsk_Eneolithic	Turkmenistan_IA.SG	TJY	-0.0023	-0.448	9470	9513	128852
Mbuti.DG	Sweden_Megalithic	Turkmenistan_IA.SG	TJY	-0.0021	-0.45	10485	10529	143563
Mbuti.DG	Germany_EN_LBK_Stuttgart_published.DG	Turkmenistan_IA.SG	TJY	-0.0019	-0.453	13770	13823	187858
Mbuti.DG	Hungary_LN_Lengyel	Turkmenistan_IA.SG	TJY	-0.0019	-0.455	11874	11919	162391
Mbuti.DG	Luxembourg_Loschbour_published.DG	Turkmenistan_IA.SG	TJY	-0.0021	-0.455	13862	13919	189254
Mbuti.DG	Anatolia_TellKurdu_EMC	Turkmenistan_IA.SG	TAB	-0.0043	-0.459	2412	2433	32961
Mbuti.DG	Hungary_LN_Tisza_published	Turkmenistan_IA.SG	TJE	-0.0067	-0.46	860	872	11911
Mbuti.DG	Russia_HG_Sosnoviy	Turkmenistan_IA.SG	TJY	-0.0028	-0.46	7833	7876	107012
Mbuti.DG	Germany_MN_Salzmuende	Turkmenistan_IA.SG	TAB	-0.0048	-0.461	1779	1796	24088
Mbuti.DG	Hungary_LN_Sopot	Turkmenistan_IA.SG	TJY	-0.0022	-0.462	8630	8668	118871
Mbuti.DG	Germany_Falkenstein	Turkmenistan_IA.SG	TJA	-0.0045	-0.466	2187	2207	30029
Mbuti.DG	Romania_C.SG	Turkmenistan_IA.SG	TJY	-0.0022	-0.467	13584	13644	185805
Mbuti.DG	Mongolia_XiongNu_WE.SG	Turkmenistan_IA.SG	TAB	-0.002	-0.472	12689	12741	174390
Mbuti.DG	Wales_EBA_published	Turkmenistan_IA.SG	TJE	-0.0064	-0.472	983	996	13580
Mbuti.DG	Italy_Sicily_C_o	Turkmenistan_IA.SG	TJY	-0.0089	-0.473	513	522	7131
Mbuti.DG	Romania_Mesolithic_IronGates_published	Turkmenistan_IA.SG	TJY	-0.0026	-0.473	6789	6825	92913
Mbuti.DG	Hungary_MN_ALPc	Turkmenistan_IA.SG	TJY	-0.0017	-0.476	12120	12162	165668
Mbuti.DG	Turkmenistan_LBA_Sumbar	Turkmenistan_IA.SG	TJE	-0.0027	-0.479	8156	8199	111738
Mbuti.DG	Czech_Pavlov1	Turkmenistan_IA.SG	TJE	-0.0085	-0.479	626	637	8454
Mbuti.DG	Iberia_ElMiron	Turkmenistan_IA.SG	TJE	-0.0028	-0.479	7384	7425	102352
Mbuti.DG	Poland_CordedWare_ProtoUnetice.SG	Turkmenistan_IA.SG	TJA	-0.0056	-0.481	1342	1357	18949
Mbuti.DG	Pakistan_IA_Gogdara	Turkmenistan_IA.SG	TJE	-0.0021	-0.482	10880	10925	149328
Mbuti.DG	Pakistan_H_Butkara	Turkmenistan_IA.SG	TJE	-0.0019	-0.487	11085	11128	152536
Mbuti.DG	Italy_South_HG_Paglicci133_published	Turkmenistan_IA.SG	TJA	-0.0072	-0.488	933	946	13017
Mbuti.DG	Russia_Poltavka_o	Turkmenistan_IA.SG	TJY	-0.0029	-0.488	7747	7793	105500
Mbuti.DG	Saka_TianShan_400BCE	Turkmenistan_IA.SG	TUR	-0.002	-0.488	11378	11423	154260
Mbuti.DG	Hungary_Hunyadihalom_MCHA	Turkmenistan_IA.SG	TJY	-0.0027	-0.492	8117	8160	111023
Mbuti.DG	Wales_MBA	Turkmenistan_IA.SG	TJE	-0.0112	-0.496	345	353	4819
Mbuti.DG	Sweden_TRB_MN	Turkmenistan_IA.SG	TJE	-0.0034	-0.496	4866	4900	66751
Mbuti.DG	Iberia_NazariPeriod_Muslim_published	Turkmenistan_IA.SG	TJA	-0.0083	-0.497	700	712	9698
Mbuti.DG	Kazakhstan_MLBA_Zevakinskiy	Turkmenistan_IA.SG	TJE	-0.0026	-0.497	9018	9065	122293
Mbuti.DG	Jordan_PPNC	Turkmenistan_IA.SG	TJE	-0.0038	-0.497	3628	3656	50685
Mbuti.DG	Iberia_Greek1	Turkmenistan_IA.SG	TJY	-0.0099	-0.497	510	520	7124
Mbuti.DG	Caucasus_lowlands_LC	Turkmenistan_IA.SG	TJY	-0.0046	-0.499	2660	2685	36843
Mbuti.DG	Pakistan_Medieval_Barikot2	Turkmenistan_IA.SG	TJY	-0.0025	-0.5	10939	10993	151248
Mbuti.DG	Iberia_Visigoth_Granada_o_published	Turkmenistan_IA.SG	TJE	-0.0055	-0.503	1587	1605	21935
Mbuti.DG	Russia_LBA_Priobrazhenka	Turkmenistan_IA.SG	TJA	-0.0038	-0.504	3888	3918	52034
Mbuti.DG	Ireland_Megalithic.SG	Turkmenistan_IA.SG	TJY	-0.0017	-0.504	13974	14021	190966
Mbuti.DG	Denmark_LBA.SG	Turkmenistan_IA.SG	TJE	-0.0071	-0.505	1040	1054	14250
Mbuti.DG	Croatia_LateC_EBA_Vucedol	Turkmenistan_IA.SG	TJE	-0.0031	-0.505	5572	5607	76203
Mbuti.DG	Iberia_Muslim_Emirate	Turkmenistan_IA.SG	TJA	-0.0076	-0.506	862	875	11698
Mbuti.DG	Kazakhstan_Botai.SG	Turkmenistan_IA.SG	TJE	-0.0025	-0.506	12796	12861	173847
Mbuti.DG	Kazakhstan_TianShanSaka.SG	Turkmenistan_IA.SG	TJY	-0.0074	-0.506	839	851	11931
Mbuti.DG	Anatolia_Epipaleolithic	Turkmenistan_IA.SG	TJY	-0.0026	-0.506	10487	10543	143672
Mbuti.DG	France_Iboussieres25_1	Turkmenistan_IA.SG	TJA	-0.0072	-0.507	991	1006	13262
Mbuti.DG	Hungary_Medieval.SG	Turkmenistan_IA.SG	TJE	-0.0036	-0.507	4307	4338	58815
Mbuti.DG	Kazakhstan_Kanai_MBA	Turkmenistan_IA.SG	TJY	-0.0054	-0.512	1736	1755	23765
Mbuti.DG	Italy_North_Remedello_EBA.SG	Turkmenistan_IA.SG	TJY	-0.0049	-0.513	2349	2372	32714
Mbuti.DG	Kazakhstan_IA_ZevakinoChilikta_2.SG	Turkmenistan_IA.SG	TJY	-0.0039	-0.513	3639	3668	50492
Mbuti.DG	Lebanon_Medieval_o6.SG	Turkmenistan_IA.SG	TJE	-0.0037	-0.514	4455	4488	60853
Mbuti.DG	Poland_CordedWare.SG	Turkmenistan_IA.SG	TJA	-0.0156	-0.517	204	210	2721
Mbuti.DG	Iberia_NazariPeriod_LateMuslim	Turkmenistan_IA.SG	TJA	-0.0042	-0.518	2879	2903	40027
Mbuti.DG	Gibraltar_N	Turkmenistan_IA.SG	TJE	-0.0035	-0.519	4644	4677	63224
Mbuti.DG	Czech_Megalithic.SG	Turkmenistan_IA.SG	TJY	-0.0027	-0.519	9675	9727	133380
Mbuti.DG	Iberia_LN_C	Turkmenistan_IA.SG	TJY	-0.0018	-0.519	12756	12803	174493
Mbuti.DG	Anatolia_Ottoman_2.SG	Turkmenistan_IA.SG	TJA	-0.0045	-0.522	2608	2632	35652
Mbuti.DG	Italy_Sicily_C_o	Turkmenistan_IA.SG	TJE	-0.0101	-0.53	512	523	7131
Mbuti.DG	Israel_LBA_Ashkelon	Turkmenistan_IA.SG	TJE	-0.0033	-0.53	5189	5222	71575
Mbuti.DG	Russia_IA_Ulaanzuukh_SlabGrave	Turkmenistan_IA.SG	TJE	-0.0164	-0.53	203	210	2738
Mbuti.DG	Israel_MLBA_published	Turkmenistan_IA.SG	TJY	-0.0114	-0.535	391	400	5440
Mbuti.DG	Italy_South_HG_Ostuni1	Turkmenistan_IA.SG	TJY	-0.0041	-0.538	3645	3675	50802
Mbuti.DG	Kazakhstan_Wusun.SG	Turkmenistan_IA.SG	TJE	-0.0022	-0.539	12950	13007	176472
Mbuti.DG	Uzbekistan_BA_Bustan	Turkmenistan_IA.SG	TJY	-0.002	-0.541	11974	12022	164402
Mbuti.DG	Kazakhstan_LBA	Turkmenistan_IA.SG	TJY	-0.0035	-0.541	5556	5595	75665
Mbuti.DG	Italy_South_HG_Paglicci133_published	Turkmenistan_IA.SG	TAB	-0.0077	-0.543	934	948	13017
Mbuti.DG	Kazakhstan_MLBA_OyDzhaylau_o	Turkmenistan_IA.SG	TJA	-0.0048	-0.543	2925	2954	39705
Mbuti.DG	Iberia_Muslim_Emirate	Turkmenistan_IA.SG	TJE	-0.0081	-0.545	851	865	11698
Mbuti.DG	Turkmenistan_Gonur_BA_4	Turkmenistan_IA.SG	TJY	-0.0065	-0.547	1367	1385	18541
Mbuti.DG	Anatolia_Kumtepe_N.SG	Turkmenistan_IA.SG	TJE	-0.006	-0.549	1536	1555	21181
Mbuti.DG	Ukraine_BA_Catacomb.SG	Turkmenistan_IA.SG	TJY	-0.0054	-0.551	2085	2107	28314
Mbuti.DG	Armenia_LchashenMetsamor.SG	Turkmenistan_IA.SG	TJY	-0.0025	-0.552	10234	10287	141111
Mbuti.DG	Iberia_N_C	Turkmenistan_IA.SG	TJY	-0.0024	-0.552	11690	11746	160311
Mbuti.DG	France_Chaudardes_published	Turkmenistan_IA.SG	TJY	-0.0075	-0.553	1075	1091	14939
Mbuti.DG	Lebanon_Medieval_o3.SG	Turkmenistan_IA.SG	TJY	-0.0037	-0.554	4854	4890	67290
Mbuti.DG	Austria_KremsWA3	Turkmenistan_IA.SG	TJA	-0.0048	-0.56	2727	2753	37713
Mbuti.DG	Iran_BA2_ShahrISokhta_published	Turkmenistan_IA.SG	TJE	-0.0022	-0.56	10346	10392	143324
Mbuti.DG	Germany_MN_Salzmuende	Turkmenistan_IA.SG	TJA	-0.006	-0.563	1769	1791	24088
Mbuti.DG	Czech_Pavlov1	Turkmenistan_IA.SG	TJA	-0.0097	-0.563	635	647	8454
Mbuti.DG	Kazakhstan_LBA_Zevakinskiy	Turkmenistan_IA.SG	TJY	-0.002	-0.565	12686	12737	173163
Mbuti.DG	Russia_IA.SG	Turkmenistan_IA.SG	TJA	-0.0019	-0.566	13847	13900	188506
Mbuti.DG	Kazakhstan_TianShanSaka.SG	Turkmenistan_IA.SG	TJE	-0.0083	-0.566	845	859	11931
Mbuti.DG	Iran_BA3_ShahrISokhta	Turkmenistan_IA.SG	TAB	-0.0079	-0.569	895	909	12357
Mbuti.DG	Denmark_LN.SG	Turkmenistan_IA.SG	TAB	-0.0051	-0.569	2369	2394	32328
Mbuti.DG	Kazakhstan_Kanai_MBA	Turkmenistan_IA.SG	TJE	-0.0059	-0.57	1742	1762	23765
Mbuti.DG	Iberia_LN.SG	Turkmenistan_IA.SG	TJY	-0.0039	-0.571	4291	4324	59209
Mbuti.DG	Ukraine_LateSrubnaya.SG	Turkmenistan_IA.SG	TAB	-0.007	-0.573	1407	1426	19307
Mbuti.DG	Iberia_EN_Cardial	Turkmenistan_IA.SG	TJE	-0.0031	-0.577	7878	7927	107274
Mbuti.DG	Russia_MLBA_Krasnoyarsk_o	Turkmenistan_IA.SG	TJE	-0.003	-0.583	10408	10471	141469
Mbuti.DG	Germany_BellBeaker_published	Turkmenistan_IA.SG	TJY	-0.004	-0.585	4417	4453	60297
Mbuti.DG	Hungary_MN_Vinca	Turkmenistan_IA.SG	TJY	-0.0028	-0.585	8904	8953	122387
Mbuti.DG	Scotland_N	Turkmenistan_IA.SG	TJY	-0.0019	-0.585	13659	13710	186387
Mbuti.DG	Iran_BA2_ShahrISokhta	Turkmenistan_IA.SG	TJE	-0.0033	-0.587	7512	7561	103391
Mbuti.DG	Kazakhstan_Turk.SG	Turkmenistan_IA.SG	TJY	-0.0028	-0.589	12409	12479	171733
Mbuti.DG	Estonia_EMN_Narva	Turkmenistan_IA.SG	TJY	-0.0034	-0.589	7528	7579	103197
Mbuti.DG	Austria_EN_LBK	Turkmenistan_IA.SG	TJY	-0.002	-0.591	13487	13541	184095
Mbuti.DG	Iran_BA2_ShahrISokhta_published	Turkmenistan_IA.SG	TJA	-0.0024	-0.592	10416	10465	143324
Mbuti.DG	Moldova_Cimmerian.SG	Turkmenistan_IA.SG	TJE	-0.0028	-0.593	9188	9239	125952
Mbuti.DG	Mongolia_earlyXiongnu_west	Turkmenistan_IA.SG	TJY	-0.0021	-0.595	13061	13118	179165
Mbuti.DG	Pakistan_LBA_published	Turkmenistan_IA.SG	TJE	-0.0548	-0.596	20	22	313
Mbuti.DG	Mongolia_earlyXiongnu_west	Turkmenistan_IA.SG	TJE	-0.0021	-0.598	13117	13171	179165
Mbuti.DG	Iberia_HG_published.SG	Turkmenistan_IA.SG	TJY	-0.003	-0.598	12839	12916	175826
Mbuti.DG	Russia_Srubnaya_o	Turkmenistan_IA.SG	TJY	-0.0038	-0.6	6404	6453	86640
Mbuti.DG	Kazakhstan_CentralSteppe_EMBA.SG	Turkmenistan_IA.SG	TJY	-0.0024	-0.601	13912	13979	190917
Mbuti.DG	Italy_Imperial.SG	Turkmenistan_IA.SG	TJY	-0.0017	-0.602	13908	13955	190787
Mbuti.DG	Serbia_EN_published	Turkmenistan_IA.SG	TAB	-0.0098	-0.608	755	770	10328
Mbuti.DG	Wales_LN	Turkmenistan_IA.SG	TJE	-0.0049	-0.609	3069	3099	42093
Mbuti.DG	Ukraine_Eneolithic_Trypillian_published	Turkmenistan_IA.SG	TJA	-0.0096	-0.613	756	771	10486
Mbuti.DG	Turkmenistan_Gonur_BA_4	Turkmenistan_IA.SG	TJE	-0.0071	-0.615	1375	1395	18541
Mbuti.DG	Russia_Poltavka_published	Turkmenistan_IA.SG	TJY	-0.0037	-0.622	7368	7422	100571
Mbuti.DG	England_LBA	Turkmenistan_IA.SG	TJY	-0.0046	-0.623	3707	3742	50328
Mbuti.DG	Russia_IA.SG	Turkmenistan_IA.SG	TAB	-0.002	-0.624	13867	13923	188506
Mbuti.DG	Russia_LBA.SG	Turkmenistan_IA.SG	TAB	-0.0052	-0.624	2733	2761	37926
Mbuti.DG	Iberia_NazariPeriod_LateMuslim	Turkmenistan_IA.SG	TAB	-0.005	-0.625	2878	2907	40027
Mbuti.DG	Switzerland_Bichon.SG	Turkmenistan_IA.SG	TJE	-0.0029	-0.626	13990	14072	190449
Mbuti.DG	Iberia_Visigoth_Girona	Turkmenistan_IA.SG	TJE	-0.0025	-0.627	10524	10577	143748
Mbuti.DG	Anatolia_TepecikCiftlik_N_o.SG	Turkmenistan_IA.SG	TJY	-0.0199	-0.63	200	208	2657
Mbuti.DG	Ukraine_EBA_Yamnaya_published	Turkmenistan_IA.SG	TJA	-0.0114	-0.632	601	615	8142
Mbuti.DG	Iberia_LBA_Cogotas	Turkmenistan_IA.SG	TJE	-0.0025	-0.632	12093	12154	164707
Mbuti.DG	Pakistan_IA_Udegram	Turkmenistan_IA.SG	TJY	-0.002	-0.632	13276	13328	182091
Mbuti.DG	Pakistan_IA_Katelai_published	Turkmenistan_IA.SG	TJY	-0.0024	-0.633	10849	10901	149566
Mbuti.DG	Iberia_Muslim_Zira	Turkmenistan_IA.SG	TJY	-0.0026	-0.637	11746	11807	161764
Mbuti.DG	Iberia_HG_published	Turkmenistan_IA.SG	TJE	-0.0038	-0.638	5774	5819	79839
Mbuti.DG	Czech_N	Turkmenistan_IA.SG	TJY	-0.0025	-0.641	11513	11572	157816
Mbuti.DG	Russia_Sunghir3.SG	Turkmenistan_IA.SG	TJA	-0.0031	-0.642	13872	13958	190945
Mbuti.DG	Ukraine_EBA_published	Turkmenistan_IA.SG	TJY	-0.0038	-0.642	7350	7406	100432
Mbuti.DG	Serbia_EN	Turkmenistan_IA.SG	TJY	-0.0025	-0.642	12368	12429	169358
Mbuti.DG	Iran_BA1_ShahrISokhta	Turkmenistan_IA.SG	TJY	-0.0023	-0.643	11531	11585	158747
Mbuti.DG	Germany_Falkenstein	Turkmenistan_IA.SG	TAB	-0.0061	-0.649	2186	2213	30029
Mbuti.DG	Hungary_EBA_Mako	Turkmenistan_IA.SG	TJY	-0.0033	-0.651	9937	10002	135401
Mbuti.DG	Italy_Sicily_C_o	Turkmenistan_IA.SG	TJA	-0.0125	-0.652	518	531	7131
Mbuti.DG	Hungary_C_Balaton_Lasinja_published	Turkmenistan_IA.SG	TJY	-0.0034	-0.654	10514	10586	143762
Mbuti.DG	Ukraine_Cimmerians_o2.SG	Turkmenistan_IA.SG	TJY	-0.0052	-0.654	3058	3090	42045
Mbuti.DG	Mongolia_Chandman_IA	Turkmenistan_IA.SG	TJY	-0.0022	-0.656	13555	13614	185811
Mbuti.DG	Pakistan_IA_Arkotkila	Turkmenistan_IA.SG	TAB	-0.0057	-0.662	3118	3154	42907
Mbuti.DG	Kazakhstan_LBA_Guruldek_published	Turkmenistan_IA.SG	TJY	-0.0168	-0.662	275	284	3827
Mbuti.DG	Gibraltar_BA	Turkmenistan_IA.SG	TJY	-0.0036	-0.662	7010	7060	96810
Mbuti.DG	Germany_LRoman.SG	Turkmenistan_IA.SG	TJY	-0.003	-0.663	13051	13129	178272
Mbuti.DG	Scotland_Mesolithic_all.SG	Turkmenistan_IA.SG	TJA	-0.0162	-0.666	313	324	4407
Mbuti.DG	Russia_LBA.SG	Turkmenistan_IA.SG	TJE	-0.0057	-0.667	2711	2742	37926
Mbuti.DG	Russia_Sunghir1.SG	Turkmenistan_IA.SG	TJA	-0.0032	-0.668	9628	9690	133001
Mbuti.DG	Ukraine_EBA_Yamnaya.SG	Turkmenistan_IA.SG	TJE	-0.0071	-0.669	1724	1749	23424
Mbuti.DG	Russia_Sunghir2.SG	Turkmenistan_IA.SG	TJA	-0.0031	-0.67	13677	13763	188823
Mbuti.DG	Russia_Sunghir4.SG	Turkmenistan_IA.SG	TJE	-0.003	-0.67	13551	13633	188462
Mbuti.DG	Kazakhstan_Botai.SG	Turkmenistan_IA.SG	TJY	-0.0034	-0.67	12735	12822	173847
Mbuti.DG	Pakistan_H_Barikot	Turkmenistan_IA.SG	TJY	-0.0026	-0.67	12238	12301	168676
Mbuti.DG	Russia_Chalmny_Varre	Turkmenistan_IA.SG	TAB	-0.0031	-0.671	9964	10026	134736
Mbuti.DG	Romania_Muierii2	Turkmenistan_IA.SG	TJY	-0.0097	-0.675	929	947	12982
Mbuti.DG	Hungary_EN_Starcevo_all	Turkmenistan_IA.SG	TJE	-0.0035	-0.677	9430	9497	128809
Mbuti.DG	Denmark_LBA.SG	Turkmenistan_IA.SG	TJA	-0.0095	-0.679	1033	1053	14250
Mbuti.DG	Uzbekistan_BA_Bustan_o2	Turkmenistan_IA.SG	TAB	-0.0034	-0.68	9508	9573	130398
Mbuti.DG	Romania_Muierii2	Turkmenistan_IA.SG	TJA	-0.0099	-0.681	939	958	12982
Mbuti.DG	Poland_CordedWare_ProtoUnetice.SG	Turkmenistan_IA.SG	TAB	-0.0078	-0.682	1342	1363	18949
Mbuti.DG	Iceland_Early_Christian.SG	Turkmenistan_IA.SG	TJY	-0.0036	-0.682	7602	7657	105714
Mbuti.DG	France_Chaudardes_published	Turkmenistan_IA.SG	TJE	-0.0092	-0.683	1080	1100	14939
Mbuti.DG	Mongolia_Chandman_IA	Turkmenistan_IA.SG	TJE	-0.0022	-0.683	13608	13667	185811
Mbuti.DG	Anatolia_N	Turkmenistan_IA.SG	TJY	-0.0021	-0.684	13863	13922	189643
Mbuti.DG	Iberia_UP_Azilian	Turkmenistan_IA.SG	TJE	-0.0048	-0.686	4239	4280	58040
Mbuti.DG	Israel_MLBA	Turkmenistan_IA.SG	TJY	-0.0038	-0.691	7619	7677	105702
Mbuti.DG	Scotland_BellBeaker	Turkmenistan_IA.SG	TJY	-0.0032	-0.692	10341	10407	140941
Mbuti.DG	Anatolia_IA.SG	Turkmenistan_IA.SG	TJY	-0.0042	-0.692	6616	6671	92312
Mbuti.DG	Luxembourg_Loschbour_published.DG	Turkmenistan_IA.SG	TJE	-0.0031	-0.693	13899	13984	189254
Mbuti.DG	Armenia_Caucasus_EBA_KuraAraxes	Turkmenistan_IA.SG	TJY	-0.0039	-0.693	7457	7515	103052
Mbuti.DG	Ukraine_Cimmerians_o1.SG	Turkmenistan_IA.SG	TJE	-0.0066	-0.696	2281	2311	31105
Mbuti.DG	Italy_N_oWHG.SG	Turkmenistan_IA.SG	TJE	-0.0041	-0.696	6642	6697	91166
Mbuti.DG	Poland_Sandomierz_GAC.SG	Turkmenistan_IA.SG	TJY	-0.0034	-0.699	9944	10012	137127
Mbuti.DG	Hungary_MN_ALPc_I	Turkmenistan_IA.SG	TJE	-0.0053	-0.702	3587	3626	49775
Mbuti.DG	Hungary_MN	Turkmenistan_IA.SG	TJY	-0.0038	-0.703	9512	9584	130799
Mbuti.DG	Pakistan_IA_Aligrama2	Turkmenistan_IA.SG	TAB	-0.0036	-0.707	8614	8675	117988
Mbuti.DG	Russia_HG	Turkmenistan_IA.SG	TJA	-0.0104	-0.708	838	856	11378
Mbuti.DG	Ukraine_IA_WesternScythian_o.SG	Turkmenistan_IA.SG	TJE	-0.0051	-0.71	3720	3758	50858
Mbuti.DG	Czech_Vestonice13	Turkmenistan_IA.SG	TJE	-0.0092	-0.711	1324	1348	18380
Mbuti.DG	Ireland_BA.SG	Turkmenistan_IA.SG	TJY	-0.0027	-0.711	14011	14087	190955
Mbuti.DG	Iberia_Visigoth_Granada_published	Turkmenistan_IA.SG	TJY	-0.0103	-0.715	898	917	12425
Mbuti.DG	Greece_Minoan_Odigitria	Turkmenistan_IA.SG	TJE	-0.0054	-0.718	3216	3251	44025
Mbuti.DG	Pakistan_IA_Barikot	Turkmenistan_IA.SG	TJA	-0.0031	-0.72	10180	10243	139616
Mbuti.DG	Wales_EBA_published	Turkmenistan_IA.SG	TJA	-0.0097	-0.722	985	1004	13580
Mbuti.DG	Ukraine_N_o2_published	Turkmenistan_IA.SG	TJY	-0.0069	-0.722	2366	2399	32988
Mbuti.DG	Czech_Vestonice13	Turkmenistan_IA.SG	TJY	-0.0094	-0.722	1314	1339	18380
Mbuti.DG	Pakistan_H_Aligrama	Turkmenistan_IA.SG	TJA	-0.0025	-0.725	13355	13423	182234
Mbuti.DG	Russia_Caucasus_LBA_Dolmen	Turkmenistan_IA.SG	TJE	-0.0109	-0.725	801	819	11001
Mbuti.DG	Anatolia_Buyukkaya_EC	Turkmenistan_IA.SG	TJY	-0.0043	-0.726	7557	7621	104665
Mbuti.DG	Lithuania_Mesolithic	Turkmenistan_IA.SG	TJA	-0.0042	-0.727	8113	8181	109199
Mbuti.DG	Ukraine_Eneolithic_Trypillian_published	Turkmenistan_IA.SG	TAB	-0.0112	-0.728	754	772	10486
Mbuti.DG	Bulgaria_C	Turkmenistan_IA.SG	TJY	-0.0025	-0.731	12701	12764	174104
Mbuti.DG	Pakistan_Medieval_Barikot2	Turkmenistan_IA.SG	TJE	-0.0036	-0.733	10965	11045	151248
Mbuti.DG	Bulgaria_Dzhulyunitsa_N	Turkmenistan_IA.SG	TJY	-0.0063	-0.733	3116	3155	42912
Mbuti.DG	Estonia_BA_o.SG	Turkmenistan_IA.SG	TJY	-0.0225	-0.733	186	195	2725
Mbuti.DG	Serbia_N	Turkmenistan_IA.SG	TJE	-0.0065	-0.738	2571	2605	35474
Mbuti.DG	Croatia_EIA	Turkmenistan_IA.SG	TJY	-0.0039	-0.74	9927	10005	135245
Mbuti.DG	Kazakhstan_MLBA_Kairan_o	Turkmenistan_IA.SG	TJA	-0.0042	-0.743	6005	6056	82313
Mbuti.DG	Mongolia_earlyMed_o	Turkmenistan_IA.SG	TJY	-0.0038	-0.744	10628	10709	146986
Mbuti.DG	Iran_Historic_GanjDareh	Turkmenistan_IA.SG	TJE	-0.0038	-0.749	9685	9759	133059
Mbuti.DG	Kazakhstan_Kanai_MBA	Turkmenistan_IA.SG	TAB	-0.0077	-0.75	1748	1775	23765
Mbuti.DG	Czech_Pavlov1	Turkmenistan_IA.SG	TAB	-0.0128	-0.75	627	643	8454
Mbuti.DG	Portugal_Geometric_Mesolithic	Turkmenistan_IA.SG	TJY	-0.0075	-0.75	2150	2183	29706
Mbuti.DG	Romania_Oase1	Turkmenistan_IA.SG	TJA	-0.0069	-0.752	2177	2207	30911
Mbuti.DG	Anatolia_Arslantepe_LC	Turkmenistan_IA.SG	TJY	-0.0023	-0.752	13636	13698	187231
Mbuti.DG	Lithuania_LBA.SG	Turkmenistan_IA.SG	TAB	-0.022	-0.755	206	215	2919
Mbuti.DG	Turkmenistan_LBA_Parkhai_o	Turkmenistan_IA.SG	TJE	-0.0037	-0.756	10113	10188	138509
Mbuti.DG	Iberia_ElMiron	Turkmenistan_IA.SG	TJA	-0.0044	-0.757	7409	7475	102352
Mbuti.DG	England_N_published	Turkmenistan_IA.SG	TJY	-0.0114	-0.763	938	960	13083
Mbuti.DG	Russia_Bolshoy	Turkmenistan_IA.SG	TJY	-0.0029	-0.764	12456	12528	170730
Mbuti.DG	Russia_IA_Ulaanzuukh_SlabGrave	Turkmenistan_IA.SG	TJY	-0.0241	-0.765	200	210	2738
Mbuti.DG	Mongolia_lateXiongnu_sarmatian	Turkmenistan_IA.SG	TJY	-0.0023	-0.769	13732	13796	188302
Mbuti.DG	Iberia_N_EBA	Turkmenistan_IA.SG	TJY	-0.0056	-0.77	5008	5064	68820
Mbuti.DG	England_Roman_MiddleEast.SG	Turkmenistan_IA.SG	TJE	-0.0041	-0.773	9296	9372	129667
Mbuti.DG	Iberia_EN_Epicardial	Turkmenistan_IA.SG	TJY	-0.0051	-0.775	5292	5346	72659
Mbuti.DG	Kazakhstan_CentralTasmola_o2.SG	Turkmenistan_IA.SG	TAB	-0.0202	-0.776	263	274	3704
Mbuti.DG	Iberia_Roman_published	Turkmenistan_IA.SG	TJY	-0.0129	-0.776	692	710	9720
Mbuti.DG	Kazakhstan_CentralSteppe_EMBA.SG	Turkmenistan_IA.SG	TAB	-0.003	-0.779	14067	14152	190917
Mbuti.DG	Romania_Muierii2	Turkmenistan_IA.SG	TAB	-0.011	-0.78	942	963	12982
Mbuti.DG	Romania_Oase1	Turkmenistan_IA.SG	TJE	-0.0073	-0.781	2154	2185	30911
Mbuti.DG	Scotland_MBA	Turkmenistan_IA.SG	TJY	-0.003	-0.781	11883	11955	162323
Mbuti.DG	Poland_CordedWare.SG	Turkmenistan_IA.SG	TAB	-0.0233	-0.784	202	212	2721
Mbuti.DG	Mongolia_Afanasievo_Mongolia	Turkmenistan_IA.SG	TJY	-0.0035	-0.784	11286	11365	153557
Mbuti.DG	Germany_CordedWare_Tauber	Turkmenistan_IA.SG	TJE	-0.01	-0.788	1221	1246	17226
Mbuti.DG	Russia_MiddleSarmatian_SouthernUrals.SG	Turkmenistan_IA.SG	TJY	-0.0048	-0.788	6320	6381	86483
Mbuti.DG	Iberia_BellBeaker_o	Turkmenistan_IA.SG	TJY	-0.0169	-0.788	411	425	5643
Mbuti.DG	Iberia_IA	Turkmenistan_IA.SG	TJY	-0.0036	-0.789	10684	10762	145996
Mbuti.DG	Sweden_HG_Motala.SG	Turkmenistan_IA.SG	TJY	-0.0038	-0.792	12515	12611	170875
Mbuti.DG	Israel_C	Turkmenistan_IA.SG	TJY	-0.0027	-0.795	12917	12987	178337
Mbuti.DG	Iran_C_TepeHissar_published	Turkmenistan_IA.SG	TJA	-0.0077	-0.799	2254	2289	31206
Mbuti.DG	Portugal_Geometric_Mesolithic	Turkmenistan_IA.SG	TJE	-0.0079	-0.799	2159	2193	29706
Mbuti.DG	Romania_Oase1	Turkmenistan_IA.SG	TJY	-0.0075	-0.8	2147	2180	30911
Mbuti.DG	Montenegro_LBA.SG	Turkmenistan_IA.SG	TJY	-0.0202	-0.802	313	326	4341
Mbuti.DG	Greece_BA_Mycenaean	Turkmenistan_IA.SG	TJE	-0.0045	-0.804	4393	4433	59330
Mbuti.DG	Finland_Levanluhta	Turkmenistan_IA.SG	TJY	-0.0043	-0.808	7125	7186	97633
Mbuti.DG	Iberia_Medieval_published	Turkmenistan_IA.SG	TJY	-0.0044	-0.808	6495	6553	89272
Mbuti.DG	Kazakhstan_LBA_Guruldek_published	Turkmenistan_IA.SG	TJE	-0.0205	-0.81	274	285	3827
Mbuti.DG	Hungary_EN_Koros	Turkmenistan_IA.SG	TJY	-0.0033	-0.81	12486	12569	170970
Mbuti.DG	Germany_Bockstein_published	Turkmenistan_IA.SG	TJE	-0.0246	-0.811	191	200	2682
Mbuti.DG	Russia_EasternScythian_SouthernUrals_o.SG	Turkmenistan_IA.SG	TJE	-0.0175	-0.814	435	450	5938
Mbuti.DG	Russia_Tuva_IA_AldyBel	Turkmenistan_IA.SG	TJE	-0.0039	-0.814	10300	10380	140900
Mbuti.DG	Russia_Steppe_Lola	Turkmenistan_IA.SG	TJY	-0.0044	-0.815	9930	10017	135389
Mbuti.DG	Czech_Vestonice13	Turkmenistan_IA.SG	TJA	-0.0105	-0.816	1326	1354	18380
Mbuti.DG	Iberia_Greek1	Turkmenistan_IA.SG	TAB	-0.0156	-0.817	517	533	7124
Mbuti.DG	Sweden_LNBA	Turkmenistan_IA.SG	TJY	-0.0044	-0.817	8552	8628	116918
Mbuti.DG	Pakistan_LBA_published	Turkmenistan_IA.SG	TJY	-0.0745	-0.822	19	23	313
Mbuti.DG	Russia_LBA.SG	Turkmenistan_IA.SG	TJA	-0.0071	-0.826	2722	2761	37926
Mbuti.DG	Kazakhstan_His.SG	Turkmenistan_IA.SG	TJE	-0.01	-0.826	1289	1315	17593
Mbuti.DG	Jordan_PPNC_published	Turkmenistan_IA.SG	TJE	-0.0154	-0.827	554	572	7954
Mbuti.DG	Anatolia_EBA.SG	Turkmenistan_IA.SG	TJY	-0.0033	-0.827	12139	12221	168958
Mbuti.DG	Russia_Sunghir3.SG	Turkmenistan_IA.SG	TAB	-0.0039	-0.828	13875	13984	190945
Mbuti.DG	Pakistan_IA_Loebanr_published	Turkmenistan_IA.SG	TJE	-0.0032	-0.828	11211	11283	154089
Mbuti.DG	Iberia_Muslim_Emirate	Turkmenistan_IA.SG	TAB	-0.0121	-0.833	857	878	11698
Mbuti.DG	Ukraine_Mesolithic	Turkmenistan_IA.SG	TJY	-0.0034	-0.835	11806	11886	161003
Mbuti.DG	Montenegro_LBA.SG	Turkmenistan_IA.SG	TJE	-0.0214	-0.837	311	325	4341
Mbuti.DG	Iberia_BA_published	Turkmenistan_IA.SG	TJY	-0.0054	-0.838	5016	5070	68879
Mbuti.DG	Anatolia_Kumtepe_N.SG	Turkmenistan_IA.SG	TAB	-0.0091	-0.843	1544	1573	21181
Mbuti.DG	Russia_Caucasus_KuraAraxes	Turkmenistan_IA.SG	TJY	-0.0039	-0.843	9632	9708	132597
Mbuti.DG	Italy_N.SG	Turkmenistan_IA.SG	TJY	-0.0028	-0.844	13937	14015	190783
Mbuti.DG	Saka_TianShan_400BCE	Turkmenistan_IA.SG	TAB	-0.0034	-0.845	11348	11425	154260
Mbuti.DG	Anatolia_TepecikCiftlik_N_o.SG	Turkmenistan_IA.SG	TJE	-0.0264	-0.845	198	209	2657
Mbuti.DG	Iberia_NazariPeriod_Muslim	Turkmenistan_IA.SG	TJY	-0.0032	-0.849	10948	11019	151977
Mbuti.DG	Hungary_LC_EBA_Baden_Yamnaya	Turkmenistan_IA.SG	TJY	-0.0033	-0.849	10732	10803	147700
Mbuti.DG	Russia_MLBA_Krasnoyarsk_o	Turkmenistan_IA.SG	TJY	-0.0044	-0.851	10353	10445	141469
Mbuti.DG	England_BellBeaker_published	Turkmenistan_IA.SG	TJE	-0.0106	-0.855	1235	1262	16975
Mbuti.DG	Russia_HG_Samara	Turkmenistan_IA.SG	TJY	-0.0057	-0.855	5612	5677	76876
Mbuti.DG	Lithuania_EMN_Narva	Turkmenistan_IA.SG	TJY	-0.0032	-0.856	13260	13345	180872
Mbuti.DG	Finland_Levanluhta_B	Turkmenistan_IA.SG	TAB	-0.0073	-0.858	2833	2875	38636
Mbuti.DG	Ukraine_Eneolithic_Trypillia_published	Turkmenistan_IA.SG	TJE	-0.0071	-0.858	2977	3020	41070
Mbuti.DG	Iberia_Carolingian	Turkmenistan_IA.SG	TJY	-0.0052	-0.86	5762	5822	79242
Mbuti.DG	Anatolia_Boncuklu_N.SG	Turkmenistan_IA.SG	TJY	-0.0038	-0.86	13135	13234	180364
Mbuti.DG	Pakistan_Medieval_RajaGira	Turkmenistan_IA.SG	TJY	-0.0042	-0.862	10830	10922	149010
Mbuti.DG	Lithuania_LBA.SG	Turkmenistan_IA.SG	TJA	-0.0253	-0.863	205	216	2919
Mbuti.DG	Romania_Oase1	Turkmenistan_IA.SG	TAB	-0.0078	-0.866	2170	2205	30911
Mbuti.DG	Hungary_LateC_Protoboleraz	Turkmenistan_IA.SG	TJY	-0.0037	-0.867	11264	11348	154125
Mbuti.DG	Kazakhstan_OutTurk.SG	Turkmenistan_IA.SG	TJY	-0.0048	-0.868	7042	7110	97601
Mbuti.DG	Russia_EHG	Turkmenistan_IA.SG	TJY	-0.0053	-0.869	6636	6706	91096
Mbuti.DG	Scotland_N_o	Turkmenistan_IA.SG	TJY	-0.0089	-0.872	1818	1851	24949
Mbuti.DG	Iberia_MN_Cadiz	Turkmenistan_IA.SG	TJY	-0.0048	-0.875	8288	8367	114302
Mbuti.DG	Bulgaria_MLBA	Turkmenistan_IA.SG	TJY	-0.0044	-0.876	10115	10205	138003
Mbuti.DG	Anatolia_Ottoman_2.SG	Turkmenistan_IA.SG	TAB	-0.0077	-0.877	2600	2640	35652
Mbuti.DG	Alai_Nura_300CE	Turkmenistan_IA.SG	TJA	-0.0029	-0.877	13655	13734	185491
Mbuti.DG	Pakistan_LBA_published	Turkmenistan_IA.SG	TJA	-0.0807	-0.878	19	22	313
Mbuti.DG	Anatolia_Kumtepe_N.SG	Turkmenistan_IA.SG	TJA	-0.0097	-0.879	1544	1574	21181
Mbuti.DG	Israel_MLBA_published	Turkmenistan_IA.SG	TJE	-0.0185	-0.879	383	397	5440
Mbuti.DG	Lithuania_Late_Antiquity.SG	Turkmenistan_IA.SG	TJA	-0.0107	-0.88	1367	1396	18566
Mbuti.DG	Russia_Afanasievo.SG	Turkmenistan_IA.SG	TJY	-0.0041	-0.884	10533	10619	144726
Mbuti.DG	Pakistan_IA_Butkara	Turkmenistan_IA.SG	TJY	-0.0033	-0.887	11237	11313	155027
Mbuti.DG	Sweden_PWC_NHG.SG	Turkmenistan_IA.SG	TJY	-0.004	-0.888	12935	13038	175824
Mbuti.DG	Hungary_MN_Vinca_published	Turkmenistan_IA.SG	TJY	-0.0048	-0.889	8582	8666	117924
Mbuti.DG	Iberia_Visigoth_Granada_published	Turkmenistan_IA.SG	TJE	-0.0128	-0.892	905	928	12425
Mbuti.DG	Italy_LA.SG	Turkmenistan_IA.SG	TJY	-0.0026	-0.894	13904	13977	190788
Mbuti.DG	Yana_UP.SG	Turkmenistan_IA.SG	TJE	-0.0036	-0.896	13745	13844	190968
Mbuti.DG	Kazakhstan_TianShanSaka.SG	Turkmenistan_IA.SG	TJA	-0.0127	-0.897	843	864	11931
Mbuti.DG	Hungary_AvarPeriod.SG	Turkmenistan_IA.SG	TJY	-0.0041	-0.9	13972	14089	190941
Mbuti.DG	Scotland_Megalithic.SG	Turkmenistan_IA.SG	TJA	-0.0058	-0.902	4500	4552	61813
Mbuti.DG	Italy_South_HG_Ostuni1	Turkmenistan_IA.SG	TJE	-0.0068	-0.902	3642	3692	50802
Mbuti.DG	England_N_all.SG	Turkmenistan_IA.SG	TJY	-0.0029	-0.903	13967	14049	190960
Mbuti.DG	Greece_Minoan_Lassithi	Turkmenistan_IA.SG	TJE	-0.0034	-0.905	12295	12379	167883
Mbuti.DG	Iberia_Visigoth_Girona_published	Turkmenistan_IA.SG	TJE	-0.0072	-0.909	3002	3046	40941
Mbuti.DG	Italy_North_Remedello_EBA.SG	Turkmenistan_IA.SG	TJE	-0.0087	-0.911	2354	2395	32714
Mbuti.DG	Russia_MLBA_Sintashta_o3	Turkmenistan_IA.SG	TJE	-0.0051	-0.911	8351	8436	113721
Mbuti.DG	Yana_UP.SG	Turkmenistan_IA.SG	TJY	-0.0038	-0.912	13678	13782	190968
Mbuti.DG	Turkmenistan_C_Geoksyur	Turkmenistan_IA.SG	TJY	-0.0031	-0.913	12491	12568	171834
Mbuti.DG	Italy_LA_oSardiniaLike.SG	Turkmenistan_IA.SG	TJE	-0.005	-0.914	8560	8646	117699
Mbuti.DG	Russia_Caucasus_Maikop	Turkmenistan_IA.SG	TJE	-0.0061	-0.916	5097	5159	70031
Mbuti.DG	Pakistan_Medieval_Singoor	Turkmenistan_IA.SG	TJA	-0.0054	-0.917	6650	6722	91059
Mbuti.DG	Iberia_Greek1	Turkmenistan_IA.SG	TJE	-0.0182	-0.918	509	527	7124
Mbuti.DG	Uzbekistan_BA_Bustan_o1	Turkmenistan_IA.SG	TJY	-0.0049	-0.918	8483	8567	117020
Mbuti.DG	Pakistan_IA_Katelai	Turkmenistan_IA.SG	TJY	-0.0028	-0.926	13190	13265	181754
Mbuti.DG	Iberia_Greek	Turkmenistan_IA.SG	TJY	-0.0068	-0.927	3827	3879	52498
Mbuti.DG	Bulgaria_EBA_Ezero	Turkmenistan_IA.SG	TJY	-0.0137	-0.931	816	839	11392
Mbuti.DG	Russia_MLBA_Priobrazhenka	Turkmenistan_IA.SG	TJE	-0.0204	-0.934	388	404	5250
Mbuti.DG	Wales_LN.SG	Turkmenistan_IA.SG	TJE	-0.0072	-0.937	3458	3509	47835
Mbuti.DG	Pakistan_IA_Aligrama2_published	Turkmenistan_IA.SG	TJA	-0.0038	-0.938	11647	11737	159550
Mbuti.DG	Israel_IA2_Ashkelon	Turkmenistan_IA.SG	TJE	-0.0055	-0.938	6392	6463	88397
Mbuti.DG	France_Rochedane_published	Turkmenistan_IA.SG	TJY	-0.008	-0.939	2783	2828	38397
Mbuti.DG	Slovakia_Poprad.SG	Turkmenistan_IA.SG	TJE	-0.0061	-0.94	5832	5903	80298
Mbuti.DG	Latvia_LN_CordedWare	Turkmenistan_IA.SG	TJY	-0.0083	-0.947	3225	3279	43689
Mbuti.DG	Russia_Steppe_Maikop_o	Turkmenistan_IA.SG	TJE	-0.0053	-0.948	6389	6457	88171
Mbuti.DG	Kazakhstan_MLBA_Fedorovo_Shoindykol	Turkmenistan_IA.SG	TJY	-0.0042	-0.949	11549	11648	157418
Mbuti.DG	Pakistan_LBA_published	Turkmenistan_IA.SG	TAB	-0.0844	-0.95	19	23	313
Mbuti.DG	Iberia_LRoman_Medieval	Turkmenistan_IA.SG	TJY	-0.0127	-0.951	1144	1174	16094
Mbuti.DG	Kazakhstan_MLBA_OyDzhaylau_o	Turkmenistan_IA.SG	TAB	-0.0082	-0.954	2920	2969	39705
Mbuti.DG	Kazakhstan_MLBA_Alakul_Lisakovskiy	Turkmenistan_IA.SG	TJY	-0.0048	-0.954	9581	9674	130357
Mbuti.DG	Ukraine_IA_WesternScythian.SG	Turkmenistan_IA.SG	TJY	-0.0043	-0.955	9487	9569	129148
Mbuti.DG	Montenegro_LBA.SG	Turkmenistan_IA.SG	TAB	-0.024	-0.957	312	327	4341
Mbuti.DG	Kazakhstan_Kanai_MBA	Turkmenistan_IA.SG	TJA	-0.0099	-0.958	1744	1779	23765
Mbuti.DG	Kazakhstan_MLBA1_AkMoustafa	Turkmenistan_IA.SG	TJY	-0.0051	-0.958	9396	9492	128624
Mbuti.DG	Poland_BKG_o2.SG	Turkmenistan_IA.SG	TJY	-0.0047	-0.961	11706	11817	161376
Mbuti.DG	Russia_Popovo_HG	Turkmenistan_IA.SG	TJA	-0.0143	-0.962	812	835	11050
Mbuti.DG	Pakistan_H_Barikot	Turkmenistan_IA.SG	TJE	-0.0036	-0.962	12261	12350	168676
Mbuti.DG	Kyrgyzstan_Nomad_modern.SG	Turkmenistan_IA.SG	TAB	-0.0052	-0.963	8471	8560	116013
Mbuti.DG	Mongolia_earlyXiongnu_west	Turkmenistan_IA.SG	TJA	-0.0035	-0.966	13183	13274	179165
Mbuti.DG	Russia_Khvalynsk_Eneolithic	Turkmenistan_IA.SG	TJE	-0.0047	-0.966	9479	9569	128852
Mbuti.DG	Croatia_Vucedol	Turkmenistan_IA.SG	TJY	-0.0086	-0.966	2380	2421	32676
Mbuti.DG	Russia_Caucasus_LBA_Dolmen	Turkmenistan_IA.SG	TJA	-0.0145	-0.968	803	827	11001
Mbuti.DG	Belgium_UP_Magdalenian	Turkmenistan_IA.SG	TJE	-0.0084	-0.969	2799	2847	39250
Mbuti.DG	Sargat_300BCE	Turkmenistan_IA.SG	TJY	-0.0031	-0.971	13760	13846	188530
Mbuti.DG	Austria_KremsWA3	Turkmenistan_IA.SG	TAB	-0.0081	-0.975	2730	2775	37713
Mbuti.DG	Turkmenistan_EBA_Parkhai	Turkmenistan_IA.SG	TJY	-0.005	-0.975	10642	10748	146580
Mbuti.DG	Romania_C	Turkmenistan_IA.SG	TJE	-0.0041	-0.978	10784	10873	147672
Mbuti.DG	Germany_Bockstein_published	Turkmenistan_IA.SG	TJA	-0.0299	-0.983	190	201	2682
Mbuti.DG	Ukraine_Cimmerians_o2.SG	Turkmenistan_IA.SG	TJE	-0.0079	-0.984	3076	3125	42045
Mbuti.DG	Russia_Alan.SG	Turkmenistan_IA.SG	TJY	-0.0034	-0.985	13833	13928	189731
Mbuti.DG	Pakistan_H_SaiduSharif	Turkmenistan_IA.SG	TJE	-0.003	-0.987	13532	13612	185277
Mbuti.DG	Russia_Tuva_IA_AldyBel	Turkmenistan_IA.SG	TJA	-0.0048	-0.989	10353	10453	140900
Mbuti.DG	Kazakhstan_TianShanSaka.SG	Turkmenistan_IA.SG	TAB	-0.0139	-0.992	845	869	11931
Mbuti.DG	Moldova_Scythian.SG	Turkmenistan_IA.SG	TJE	-0.0035	-0.992	13305	13399	181116
Mbuti.DG	Uzbekistan_BA_SappaliTepe_o	Turkmenistan_IA.SG	TJE	-0.007	-0.993	4233	4292	58218
Mbuti.DG	Anatolia_TellKurdu_EC	Turkmenistan_IA.SG	TJE	-0.0048	-0.995	8265	8346	113782
Mbuti.DG	Israel_IA1_Ashkelon	Turkmenistan_IA.SG	TJE	-0.0058	-0.998	5356	5419	74290
Mbuti.DG	Pakistan_IA_Loebanr	Turkmenistan_IA.SG	TJE	-0.0029	-1	13562	13640	185943
Mbuti.DG	Wales_MBA	Turkmenistan_IA.SG	TJA	-0.0223	-1.002	341	356	4819
Mbuti.DG	Russia_Sunghir6.SG	Turkmenistan_IA.SG	TJE	-0.0043	-1.007	13849	13969	188928
Mbuti.DG	Scotland_N_all.SG	Turkmenistan_IA.SG	TJY	-0.0059	-1.008	8269	8367	113768
Mbuti.DG	Anatolia_Alalakh_MLBA_outlier	Turkmenistan_IA.SG	TJA	-0.0055	-1.01	9119	9219	124173
Mbuti.DG	Serbia_Mesolithic_IronGates_o	Turkmenistan_IA.SG	TJY	-0.0051	-1.01	10231	10336	139096
Mbuti.DG	Iberia_LBA	Turkmenistan_IA.SG	TJY	-0.0167	-1.011	596	616	8261
Mbuti.DG	Pakistan_MBA_LIA_published	Turkmenistan_IA.SG	TJE	-0.0108	-1.016	1649	1685	23132
Mbuti.DG	Scotland_Megalithic.SG	Turkmenistan_IA.SG	TAB	-0.0064	-1.017	4507	4565	61813
Mbuti.DG	Turkmenistan_C_Geoksyur_published	Turkmenistan_IA.SG	TJE	-0.0114	-1.017	1549	1584	21669
Mbuti.DG	Sweden_BAC	Turkmenistan_IA.SG	TJY	-0.0047	-1.017	12298	12415	167339
Mbuti.DG	Serbia_Medieval_Gepidian.SG	Turkmenistan_IA.SG	TJE	-0.007	-1.022	4702	4768	64456
Mbuti.DG	Estonia_N_CombCeramic.SG	Turkmenistan_IA.SG	TJY	-0.0105	-1.022	1884	1924	25983
Mbuti.DG	Kyrgyzstan_Nomad_modern.SG	Turkmenistan_IA.SG	TJA	-0.0057	-1.023	8447	8544	116013
Mbuti.DG	Scotland_C_EBA_published	Turkmenistan_IA.SG	TJY	-0.0059	-1.026	7875	7968	108190
Mbuti.DG	Hungary_MN_ALPc_Bukk	Turkmenistan_IA.SG	TJE	-0.0051	-1.027	10189	10293	139364
Mbuti.DG	Croatia_MN_Sopot	Turkmenistan_IA.SG	TJY	-0.0039	-1.027	12344	12442	169162
Mbuti.DG	England_N	Turkmenistan_IA.SG	TJY	-0.0034	-1.029	13357	13446	182465
Mbuti.DG	Kazakhstan_Wusun_2.SG	Turkmenistan_IA.SG	TJE	-0.0058	-1.033	7713	7804	107069
Mbuti.DG	Iberia_LN.SG	Turkmenistan_IA.SG	TJE	-0.0068	-1.034	4279	4338	59209
Mbuti.DG	Russia_Sunghir1.SG	Turkmenistan_IA.SG	TAB	-0.0049	-1.035	9619	9713	133001
Mbuti.DG	Pakistan_H_Butkara	Turkmenistan_IA.SG	TJA	-0.004	-1.035	11140	11230	152536
Mbuti.DG	Germany_BellBeaker_published	Turkmenistan_IA.SG	TJE	-0.007	-1.035	4430	4493	60297
Mbuti.DG	Bulgaria_EBA_Yamnaya_o	Turkmenistan_IA.SG	TJY	-0.0074	-1.035	4506	4573	62256
Mbuti.DG	Latvia_MN_Comb_Ware.SG	Turkmenistan_IA.SG	TJE	-0.0055	-1.036	9259	9361	126715
Mbuti.DG	Kazakhstan_LBA_Molaly	Turkmenistan_IA.SG	TJY	-0.0058	-1.036	9144	9250	125395
Mbuti.DG	Bulgaria_MalakPreslavets_N_published	Turkmenistan_IA.SG	TJY	-0.0092	-1.036	2257	2298	31227
Mbuti.DG	Kazakhstan_Kumsay_EBA	Turkmenistan_IA.SG	TJY	-0.0041	-1.039	11945	12044	162267
Mbuti.DG	Jordan_PPNC_published	Turkmenistan_IA.SG	TJY	-0.0194	-1.039	548	570	7954
Mbuti.DG	Aigyrly_150CE	Turkmenistan_IA.SG	TJY	-0.0128	-1.039	1181	1211	16525
Mbuti.DG	Mongolia_Chandman_IA	Turkmenistan_IA.SG	TJA	-0.0034	-1.041	13672	13766	185811
Mbuti.DG	Denmark_BA.SG	Turkmenistan_IA.SG	TJY	-0.0124	-1.043	1323	1356	18431
Mbuti.DG	France_BellBeaker_published	Turkmenistan_IA.SG	TJE	-0.0123	-1.044	1394	1428	19178
Mbuti.DG	Czech_Eneolithic	Turkmenistan_IA.SG	TJY	-0.0054	-1.044	9412	9514	129298
Mbuti.DG	Germany_CordedWare_o	Turkmenistan_IA.SG	TJA	-0.0081	-1.047	3616	3675	49594
Mbuti.DG	Germany_Bockstein_published	Turkmenistan_IA.SG	TJY	-0.032	-1.047	189	202	2682
Mbuti.DG	Poland_TRB.SG	Turkmenistan_IA.SG	TJY	-0.0039	-1.049	13764	13872	189241
Mbuti.DG	Kazakhstan_MLBA_Dali	Turkmenistan_IA.SG	TJY	-0.0048	-1.05	11411	11520	155535
Mbuti.DG	Anatolia_EBA	Turkmenistan_IA.SG	TJY	-0.004	-1.052	12782	12884	174798
Mbuti.DG	Estonia_MN_CCC	Turkmenistan_IA.SG	TJA	-0.0077	-1.057	3634	3690	49120
Mbuti.DG	Jordan_PPNC_published	Turkmenistan_IA.SG	TJA	-0.0195	-1.058	554	576	7954
Mbuti.DG	Pakistan_MBA_LIA_published	Turkmenistan_IA.SG	TJY	-0.0112	-1.059	1643	1680	23132
Mbuti.DG	Iberia_C_BA	Turkmenistan_IA.SG	TJE	-0.0059	-1.06	7466	7554	102572
Mbuti.DG	Russia_Steppe_Lola	Turkmenistan_IA.SG	TJE	-0.0056	-1.065	9966	10078	135389
Mbuti.DG	Turkmenistan_C_TepeAnau	Turkmenistan_IA.SG	TJY	-0.0043	-1.065	11466	11565	158267
Mbuti.DG	Kazakhstan_Kumsay_EBA	Turkmenistan_IA.SG	TJE	-0.0041	-1.066	11985	12083	162267
Mbuti.DG	England_BellBeaker_published	Turkmenistan_IA.SG	TJY	-0.0134	-1.066	1225	1259	16975
Mbuti.DG	Kazakhstan_MLBA_Karagash	Turkmenistan_IA.SG	TJY	-0.0051	-1.068	10164	10270	138544
Mbuti.DG	Bulgaria_EBA	Turkmenistan_IA.SG	TJY	-0.0039	-1.07	12011	12105	164290
Mbuti.DG	Russia_HG	Turkmenistan_IA.SG	TAB	-0.0152	-1.071	837	863	11378
Mbuti.DG	Iran_C_TepeHissar	Turkmenistan_IA.SG	TJY	-0.0037	-1.072	12044	12133	165861
Mbuti.DG	Iberia_Hellenistic_B	Turkmenistan_IA.SG	TJY	-0.0067	-1.072	5303	5375	73311
Mbuti.DG	Czech_EBA_Unetice	Turkmenistan_IA.SG	TJY	-0.0066	-1.072	5356	5427	73436
Mbuti.DG	Turkmenistan_C_Geoksyur_published	Turkmenistan_IA.SG	TJY	-0.0121	-1.074	1548	1586	21669
Mbuti.DG	Russia_Sunghir2.SG	Turkmenistan_IA.SG	TAB	-0.0049	-1.075	13675	13811	188823
Mbuti.DG	Russia_Caucasus_LateMaikop	Turkmenistan_IA.SG	TJE	-0.0053	-1.075	9944	10050	136481
Mbuti.DG	Greece_BA_Mycenaean_Pylos	Turkmenistan_IA.SG	TJY	-0.0094	-1.075	2379	2424	33216
Mbuti.DG	Iberia_North_BA_Africa_published	Turkmenistan_IA.SG	TJA	-0.0076	-1.076	4571	4641	62919
Mbuti.DG	Ibiza_Punic.SG	Turkmenistan_IA.SG	TJE	-0.0075	-1.08	4070	4131	56252
Mbuti.DG	Ukraine_Ozera_EBA_Yamnaya	Turkmenistan_IA.SG	TJY	-0.0065	-1.082	7552	7651	103610
Mbuti.DG	Kazakhstan_MLBA_Fedorovo_Shoendykol	Turkmenistan_IA.SG	TJY	-0.0058	-1.087	10225	10344	140260
Mbuti.DG	Bulgaria_Dzhulyunitsa_N	Turkmenistan_IA.SG	TJE	-0.0093	-1.091	3112	3171	42912
Mbuti.DG	Netherlands_BA	Turkmenistan_IA.SG	TJY	-0.0048	-1.093	10734	10837	146813
Mbuti.DG	Scotland_N_published	Turkmenistan_IA.SG	TJE	-0.0115	-1.097	1733	1774	23862
Mbuti.DG	Anatolia_N.SG	Turkmenistan_IA.SG	TJY	-0.0042	-1.098	13851	13967	190639
Mbuti.DG	Hungary_EN_Starcevo	Turkmenistan_IA.SG	TJY	-0.005	-1.098	10811	10920	147700
Mbuti.DG	Hungary_EN_Starcevo_o_published	Turkmenistan_IA.SG	TJE	-0.0057	-1.099	8791	8892	120145
Mbuti.DG	Iberia_Greek1	Turkmenistan_IA.SG	TJA	-0.0217	-1.103	512	535	7124
Mbuti.DG	Chilpek_800CE	Turkmenistan_IA.SG	TAB	-0.0058	-1.107	7480	7568	102721
Mbuti.DG	Ukraine_Cimmerians.SG	Turkmenistan_IA.SG	TJY	-0.0097	-1.107	2763	2817	38294
Mbuti.DG	Croatia_LN_Starcevo	Turkmenistan_IA.SG	TJY	-0.0056	-1.108	10079	10193	138737
Mbuti.DG	Iberia_MBA.SG	Turkmenistan_IA.SG	TJY	-0.0043	-1.109	13057	13171	179399
Mbuti.DG	Iran_C_TepeHissar_published	Turkmenistan_IA.SG	TAB	-0.0103	-1.11	2247	2294	31206
Mbuti.DG	Iberia_C	Turkmenistan_IA.SG	TJY	-0.0035	-1.112	13680	13776	186719
Mbuti.DG	Serbia_Mesolithic_IronGates_published	Turkmenistan_IA.SG	TJY	-0.0048	-1.116	12383	12502	168794
Mbuti.DG	Germany_CordedWare_Tauber	Turkmenistan_IA.SG	TJY	-0.014	-1.116	1210	1244	17226
Mbuti.DG	Wales_C.SG	Turkmenistan_IA.SG	TJY	-0.0067	-1.117	6444	6531	88837
Mbuti.DG	Kazakhstan_Wusun_2.SG	Turkmenistan_IA.SG	TJY	-0.0063	-1.117	7666	7764	107069
Mbuti.DG	Hungary_MN_ALPc_Szakalhat	Turkmenistan_IA.SG	TJY	-0.0058	-1.119	7375	7461	101039
Mbuti.DG	Kazakhstan_MLBA1_Taldysay	Turkmenistan_IA.SG	TJY	-0.006	-1.121	9575	9690	131687
Mbuti.DG	Wales_MBA	Turkmenistan_IA.SG	TAB	-0.0248	-1.122	341	358	4819
Mbuti.DG	Iberia_MN	Turkmenistan_IA.SG	TJY	-0.0038	-1.124	13068	13168	178855
Mbuti.DG	Portugal_Geometric_Mesolithic	Turkmenistan_IA.SG	TJA	-0.0113	-1.126	2163	2213	29706
Mbuti.DG	Sweden_IA.SG	Turkmenistan_IA.SG	TJE	-0.0063	-1.126	7535	7631	102978
Mbuti.DG	Armenia_MBA	Turkmenistan_IA.SG	TJE	-0.0057	-1.127	10248	10366	140750
Mbuti.DG	Germany_LBA_Halberstadt_published	Turkmenistan_IA.SG	TJY	-0.0055	-1.127	11387	11513	156102
Mbuti.DG	Latvia_MN_Comb_Ware.SG	Turkmenistan_IA.SG	TJY	-0.0061	-1.128	9228	9342	126715
Mbuti.DG	France_MN	Turkmenistan_IA.SG	TJY	-0.0045	-1.129	11935	12043	163591
Mbuti.DG	KNT005.out	Turkmenistan_IA.SG	TJA	-0.0056	-1.134	11799	11931	161201
Mbuti.DG	Sweden_BA.SG	Turkmenistan_IA.SG	TJY	-0.0123	-1.135	1803	1848	24872
Mbuti.DG	Uzbekistan_BA_Dzharkutan1	Turkmenistan_IA.SG	TJY	-0.0039	-1.139	12885	12986	177350
Mbuti.DG	Russia_MLBA_Priobrazhenka	Turkmenistan_IA.SG	TJA	-0.0252	-1.143	389	409	5250
Mbuti.DG	Poland_CWC.SG	Turkmenistan_IA.SG	TJY	-0.0046	-1.143	13819	13946	188977
Mbuti.DG	Sargat_300BCE	Turkmenistan_IA.SG	TJE	-0.0035	-1.144	13813	13910	188530
Mbuti.DG	Scotland_N.SG	Turkmenistan_IA.SG	TJY	-0.0048	-1.145	11441	11550	157074
Mbuti.DG	Russia_EasternScythian_SouthernUrals_o.SG	Turkmenistan_IA.SG	TJA	-0.0241	-1.146	430	452	5938
Mbuti.DG	France_Rochedane_published	Turkmenistan_IA.SG	TJE	-0.0096	-1.146	2792	2847	38397
Mbuti.DG	Italy_Imperial_oAfrican.SG	Turkmenistan_IA.SG	TJY	-0.0057	-1.146	11105	11232	156007
Mbuti.DG	Italy_Mesolithic.SG	Turkmenistan_IA.SG	TJY	-0.0049	-1.146	13932	14068	190651
Mbuti.DG	Kazakhstan_Andronovo.SG	Turkmenistan_IA.SG	TJY	-0.0082	-1.148	4588	4664	64503
Mbuti.DG	Lebanon_Roman.SG	Turkmenistan_IA.SG	TJY	-0.0043	-1.15	13452	13568	185549
Mbuti.DG	Iberia_Visigoth_Granada	Turkmenistan_IA.SG	TJY	-0.0042	-1.152	11636	11735	160941
Mbuti.DG	Mongolia_EMBA_Chemurchek_southAltai	Turkmenistan_IA.SG	TJY	-0.0053	-1.153	12084	12213	165033
Mbuti.DG	England_N.SG	Turkmenistan_IA.SG	TJY	-0.0037	-1.154	13907	14010	190152
Mbuti.DG	Iran_IA_HajjiFiruz	Turkmenistan_IA.SG	TJY	-0.0071	-1.155	5958	6042	82536
Mbuti.DG	Kazakhstan_IA_Tasbas	Turkmenistan_IA.SG	TJY	-0.0073	-1.155	6310	6404	87023
Mbuti.DG	Ukraine_EBA_Yamnaya_published	Turkmenistan_IA.SG	TAB	-0.0203	-1.158	595	620	8142
Mbuti.DG	Turkmenistan_Gonur_BA_2_published	Turkmenistan_IA.SG	TJY	-0.0105	-1.158	2656	2712	37705
Mbuti.DG	Iran_BA2_ShahrISokhta	Turkmenistan_IA.SG	TJA	-0.0063	-1.159	7530	7626	103391
Mbuti.DG	Iran_LN_SehGabi	Turkmenistan_IA.SG	TJY	-0.0072	-1.16	6352	6444	88432
Mbuti.DG	Iberia_HG_published	Turkmenistan_IA.SG	TJA	-0.0071	-1.161	5786	5869	79839
Mbuti.DG	Iberia_Visigoth_Granada_o_published	Turkmenistan_IA.SG	TAB	-0.0125	-1.165	1582	1622	21935
Mbuti.DG	Greece_N	Turkmenistan_IA.SG	TJA	-0.0059	-1.165	9692	9806	132089
Mbuti.DG	Iberia_MN.SG	Turkmenistan_IA.SG	TJY	-0.0043	-1.165	13907	14027	190330
Mbuti.DG	Kazakhstan_LBA_Zevakinskiy	Turkmenistan_IA.SG	TJE	-0.004	-1.166	12714	12815	173163
Mbuti.DG	Alai_Nura_300CE	Turkmenistan_IA.SG	TAB	-0.0037	-1.168	13661	13764	185491
Mbuti.DG	Russia_HG_Tyumen	Turkmenistan_IA.SG	TJY	-0.0062	-1.169	10028	10153	136896
Mbuti.DG	Armenia_EBA	Turkmenistan_IA.SG	TJE	-0.0042	-1.173	12413	12519	169860
Mbuti.DG	Israel_LBA_Ashkelon	Turkmenistan_IA.SG	TJA	-0.0072	-1.174	5192	5267	71575
Mbuti.DG	Kazakhstan_MLBA_Bylkyldak	Turkmenistan_IA.SG	TJY	-0.006	-1.174	10289	10413	140864
Mbuti.DG	Hungary_MN_ALBK_Szakalhat	Turkmenistan_IA.SG	TJY	-0.0068	-1.175	6645	6736	91316
Mbuti.DG	Russia_EasternScythian_SouthernUrals_o.SG	Turkmenistan_IA.SG	TAB	-0.0246	-1.181	432	454	5938
Mbuti.DG	Sweden_Megalithic.SG	Turkmenistan_IA.SG	TJY	-0.0042	-1.184	13961	14078	190785
Mbuti.DG	Bulgaria_EBA_Ezero	Turkmenistan_IA.SG	TAB	-0.0167	-1.185	824	852	11392
Mbuti.DG	Russia_IA_EarlySarmatian	Turkmenistan_IA.SG	TJY	-0.0059	-1.185	8890	8996	122156
Mbuti.DG	Yana_UP.SG	Turkmenistan_IA.SG	TJA	-0.0048	-1.186	13809	13943	190968
Mbuti.DG	Chilpek_800CE	Turkmenistan_IA.SG	TJE	-0.0064	-1.187	7422	7517	102721
Mbuti.DG	Hungary_LBA.SG	Turkmenistan_IA.SG	TJY	-0.0055	-1.187	13983	14139	190965
Mbuti.DG	Iberia_LBA	Turkmenistan_IA.SG	TJE	-0.02	-1.19	598	622	8261
Mbuti.DG	Iberia_Medieval	Turkmenistan_IA.SG	TJY	-0.0057	-1.191	9775	9886	134404
Mbuti.DG	Bulgaria_MalakPreslavets_N	Turkmenistan_IA.SG	TJE	-0.006	-1.196	7637	7729	104637
Mbuti.DG	Kazakhstan_IA_Chanchar_published	Turkmenistan_IA.SG	TJA	-0.0065	-1.198	8902	9018	121299
Mbuti.DG	Turkmenistan_Gonur_BA_4	Turkmenistan_IA.SG	TJA	-0.0139	-1.2	1370	1409	18541
Mbuti.DG	Iran_Wezmeh_N.SG	Turkmenistan_IA.SG	TJE	-0.0055	-1.2	13738	13891	190842
Mbuti.DG	Poland_BellBeaker_published	Turkmenistan_IA.SG	TJY	-0.0139	-1.204	1350	1388	18473
Mbuti.DG	Iberia_LN	Turkmenistan_IA.SG	TJY	-0.0043	-1.204	12945	13057	177264
Mbuti.DG	Mongolia_Chandman_IA	Turkmenistan_IA.SG	TAB	-0.0038	-1.209	13688	13793	185811
Mbuti.DG	Bulgaria_Varna_C	Turkmenistan_IA.SG	TJA	-0.0074	-1.209	5742	5828	78565
Mbuti.DG	Hungary_EN_Koros_all	Turkmenistan_IA.SG	TAB	-0.0089	-1.211	3881	3951	52680
Mbuti.DG	Latvia_HG	Turkmenistan_IA.SG	TJY	-0.0041	-1.212	13175	13285	179731
Mbuti.DG	Israel_PPNB	Turkmenistan_IA.SG	TJE	-0.0061	-1.213	9161	9273	126971
Mbuti.DG	Czech_Vestonice13	Turkmenistan_IA.SG	TAB	-0.0153	-1.215	1327	1369	18380
Mbuti.DG	Italy_South_HG_Ostuni1	Turkmenistan_IA.SG	TJA	-0.009	-1.215	3660	3727	50802
Mbuti.DG	Kazakhstan_His.SG	Turkmenistan_IA.SG	TJA	-0.0149	-1.216	1287	1326	17593
Mbuti.DG	Bulgaria_N	Turkmenistan_IA.SG	TJE	-0.006	-1.217	9650	9767	132851
Mbuti.DG	France_BellBeaker_published	Turkmenistan_IA.SG	TJA	-0.0141	-1.218	1409	1449	19178
Mbuti.DG	Iberia_BellBeaker_published	Turkmenistan_IA.SG	TJY	-0.0111	-1.219	2404	2458	33293
Mbuti.DG	Italy_Sicily_C_o	Turkmenistan_IA.SG	TAB	-0.0227	-1.22	513	537	7131
Mbuti.DG	Estonia_BA_o.SG	Turkmenistan_IA.SG	TJA	-0.0369	-1.22	186	200	2725
Mbuti.DG	Jordan_PPNB	Turkmenistan_IA.SG	TJE	-0.0077	-1.221	4661	4734	65395
Mbuti.DG	Croatia_Mesolithic_HG	Turkmenistan_IA.SG	TJA	-0.0086	-1.227	4784	4867	64982
Mbuti.DG	Wales_EBA_published	Turkmenistan_IA.SG	TAB	-0.0166	-1.228	979	1012	13580
Mbuti.DG	Bulgaria_Krepost_N	Turkmenistan_IA.SG	TJE	-0.0103	-1.228	2875	2935	40351
Mbuti.DG	Hungary_MN	Turkmenistan_IA.SG	TJE	-0.0063	-1.228	9534	9656	130799
Mbuti.DG	Russia_Popovo_HG	Turkmenistan_IA.SG	TAB	-0.0178	-1.232	813	842	11050
Mbuti.DG	Ukraine_Mesolithic_published	Turkmenistan_IA.SG	TJY	-0.0172	-1.232	965	999	13691
Mbuti.DG	Russia_MA1_HG.SG	Turkmenistan_IA.SG	TJA	-0.0068	-1.235	9868	10003	134192
Mbuti.DG	Russia_EBA.SG	Turkmenistan_IA.SG	TJA	-0.011	-1.236	2677	2736	36709
Mbuti.DG	Sweden_FBC	Turkmenistan_IA.SG	TJY	-0.0068	-1.237	7296	7396	99374
Mbuti.DG	Russia_HG_Sosnoviy	Turkmenistan_IA.SG	TJA	-0.0073	-1.238	7892	8009	107012
Mbuti.DG	Iberia_BellBeaker_o	Turkmenistan_IA.SG	TJE	-0.0258	-1.238	411	433	5643
Mbuti.DG	Denmark_LBA.SG	Turkmenistan_IA.SG	TAB	-0.0171	-1.243	1032	1068	14250
Mbuti.DG	Russia_Petrovka	Turkmenistan_IA.SG	TJA	-0.0091	-1.244	3930	4002	53755
Mbuti.DG	Anatolia_TepecikCiftlik_N_o.SG	Turkmenistan_IA.SG	TAB	-0.038	-1.245	196	212	2657
Mbuti.DG	Uzbekistan_Bustan_Eneolithic	Turkmenistan_IA.SG	TJY	-0.0067	-1.245	7970	8077	109896
Mbuti.DG	Saka_TianShan_600BCE	Turkmenistan_IA.SG	TJA	-0.0043	-1.246	13312	13427	181371
Mbuti.DG	Chilpek_800CE	Turkmenistan_IA.SG	TJA	-0.0068	-1.249	7449	7551	102721
Mbuti.DG	Moldova_Cimmerian.SG	Turkmenistan_IA.SG	TJA	-0.0059	-1.253	9217	9326	125952
Mbuti.DG	Gibraltar_BA	Turkmenistan_IA.SG	TJE	-0.0067	-1.253	7022	7116	96810
Mbuti.DG	Turkmenistan_Gonur_BA_2_published	Turkmenistan_IA.SG	TJE	-0.0112	-1.254	2675	2735	37705
Mbuti.DG	Montenegro_IA.SG	Turkmenistan_IA.SG	TJE	-0.0416	-1.257	171	186	2476
Mbuti.DG	Georgia_Satsurblia.SG	Turkmenistan_IA.SG	TJY	-0.0065	-1.257	9664	9789	134194
Mbuti.DG	Iberia_Islamic	Turkmenistan_IA.SG	TJY	-0.0047	-1.258	11928	12040	164585
Mbuti.DG	Ukraine_N_o2_published	Turkmenistan_IA.SG	TJE	-0.0119	-1.259	2363	2419	32988
Mbuti.DG	England_N_published	Turkmenistan_IA.SG	TJE	-0.0185	-1.26	931	966	13083
Mbuti.DG	Poland_EBA	Turkmenistan_IA.SG	TJY	-0.0065	-1.263	9800	9929	134756
Mbuti.DG	Russia_Late_Sarmatian.SG	Turkmenistan_IA.SG	TJY	-0.0047	-1.263	13424	13551	183645
Mbuti.DG	Lebanon_MLBA_Canaanite_MBA.SG	Turkmenistan_IA.SG	TJY	-0.0043	-1.264	13745	13864	189333
Mbuti.DG	Iberia_Roman	Turkmenistan_IA.SG	TJE	-0.0042	-1.269	12837	12946	176692
Mbuti.DG	Russia_Srubnaya_o	Turkmenistan_IA.SG	TJE	-0.0078	-1.269	6402	6502	86640
Mbuti.DG	Czech_MN	Turkmenistan_IA.SG	TJE	-0.0066	-1.269	9024	9144	123539
Mbuti.DG	Turkmenistan_Gonur_BA_2	Turkmenistan_IA.SG	TJY	-0.009	-1.269	3938	4010	54626
Mbuti.DG	Latvia_MN	Turkmenistan_IA.SG	TJY	-0.0048	-1.273	12121	12239	164817
Mbuti.DG	Germany_Lech_MBA	Turkmenistan_IA.SG	TJY	-0.0077	-1.277	5201	5282	71595
Mbuti.DG	Saka_TianShan_600BCE	Turkmenistan_IA.SG	TUR	-0.0044	-1.28	13355	13474	181371
Mbuti.DG	Hungary_EN_Koros_all	Turkmenistan_IA.SG	TJA	-0.0095	-1.282	3867	3941	52680
Mbuti.DG	Kazakhstan_MLBA1_Kyzlbulak	Turkmenistan_IA.SG	TJY	-0.0069	-1.282	9114	9240	124258
Mbuti.DG	Poland_BKG_o1.SG	Turkmenistan_IA.SG	TJE	-0.0076	-1.284	7316	7427	101719
Mbuti.DG	Sweden_HG_Motala.SG	Turkmenistan_IA.SG	TJE	-0.0062	-1.285	12536	12692	170875
Mbuti.DG	Iberia_HG_published.SG	Turkmenistan_IA.SG	TJE	-0.0062	-1.285	12841	13001	175826
Mbuti.DG	Iberia_Visigoth_Granada_o_published	Turkmenistan_IA.SG	TJA	-0.0142	-1.292	1581	1627	21935
Mbuti.DG	Bulgaria_C_published	Turkmenistan_IA.SG	TJY	-0.0161	-1.293	1241	1281	16898
Mbuti.DG	Russia_IA_Scythian_questionable	Turkmenistan_IA.SG	TJE	-0.0066	-1.295	11108	11256	151288
Mbuti.DG	England_IA.SG	Turkmenistan_IA.SG	TJY	-0.0076	-1.295	7142	7251	98083
Mbuti.DG	Germany_CordedWare	Turkmenistan_IA.SG	TJY	-0.0045	-1.296	13627	13752	185266
Mbuti.DG	Russia_Poltavka_published	Turkmenistan_IA.SG	TJE	-0.0076	-1.297	7373	7485	100571
Mbuti.DG	Iberia_BA_Cogotas	Turkmenistan_IA.SG	TJA	-0.0069	-1.298	6660	6753	90550
Mbuti.DG	Bulgaria_MLBA	Turkmenistan_IA.SG	TJE	-0.0064	-1.298	10111	10241	138003
Mbuti.DG	Estonia_EMN_Narva	Turkmenistan_IA.SG	TJE	-0.0072	-1.303	7524	7634	103197
Mbuti.DG	Iran_BA_HajjiFiruz	Turkmenistan_IA.SG	TJY	-0.0067	-1.303	10810	10956	148582
Mbuti.DG	Serbia_EN_Starcevo	Turkmenistan_IA.SG	TJA	-0.0068	-1.304	10204	10343	138723
Mbuti.DG	Konyr_Tobe_300CE	Turkmenistan_IA.SG	TJE	-0.0047	-1.304	13331	13456	182436
Mbuti.DG	Hungary_LN_Tisza_published	Turkmenistan_IA.SG	TJA	-0.019	-1.305	847	880	11911
Mbuti.DG	Russia_HG_Samara	Turkmenistan_IA.SG	TJE	-0.0086	-1.307	5627	5724	76876
Mbuti.DG	Russia_MLBA_Sintashta_o2	Turkmenistan_IA.SG	TJY	-0.0054	-1.309	11973	12103	163187
Mbuti.DG	Hungary_Prescythian_IA.SG	Turkmenistan_IA.SG	TJE	-0.0067	-1.311	9574	9703	130247
Mbuti.DG	Czech_EBA	Turkmenistan_IA.SG	TJY	-0.0042	-1.311	12986	13097	176892
Mbuti.DG	Iberia_ElMiron	Turkmenistan_IA.SG	TAB	-0.0074	-1.312	7397	7508	102352
Mbuti.DG	Turkmenistan_Gonur_BA_2	Turkmenistan_IA.SG	TJE	-0.0092	-1.312	3973	4047	54626
Mbuti.DG	Kazakhstan_MLBA_Dali	Turkmenistan_IA.SG	TJE	-0.0058	-1.312	11441	11574	155535
Mbuti.DG	Poland_BKG.SG	Turkmenistan_IA.SG	TJY	-0.0043	-1.313	13875	13994	190955
Mbuti.DG	Montenegro_IA.SG	Turkmenistan_IA.SG	TJY	-0.0437	-1.314	171	186	2476
Mbuti.DG	Anatolia_MLBA.SG	Turkmenistan_IA.SG	TJY	-0.0047	-1.316	13231	13356	183365
Mbuti.DG	Italy_C_BA.SG	Turkmenistan_IA.SG	TJY	-0.0047	-1.319	13740	13870	188335
Mbuti.DG	Bulgaria_EBA_Ezero	Turkmenistan_IA.SG	TJA	-0.019	-1.32	820	852	11392
Mbuti.DG	Bulgaria_MalakPreslavets_N_published	Turkmenistan_IA.SG	TJE	-0.0115	-1.322	2269	2321	31227
Mbuti.DG	Russia_Afanasievo	Turkmenistan_IA.SG	TJY	-0.0041	-1.322	13800	13914	187478
Mbuti.DG	Kazakhstan_LBA_Molaly	Turkmenistan_IA.SG	TJE	-0.0071	-1.323	9186	9317	125395
Mbuti.DG	Hungary_Langobard.SG	Turkmenistan_IA.SG	TJY	-0.0041	-1.323	14004	14118	190968
Mbuti.DG	Iberia_C_BA_published	Turkmenistan_IA.SG	TJE	-0.0169	-1.324	1170	1210	16257
Mbuti.DG	Germany_MN_Esperstedt	Turkmenistan_IA.SG	TJY	-0.0065	-1.325	12380	12542	169380
Mbuti.DG	Belgium_UP_Magdalenian	Turkmenistan_IA.SG	TJY	-0.0115	-1.326	2793	2858	39250
Mbuti.DG	Russia_MiddleSarmatian_SouthernUrals.SG	Turkmenistan_IA.SG	TJE	-0.008	-1.327	6334	6437	86483
Mbuti.DG	Sargat_300BCE	Turkmenistan_IA.SG	TUR	-0.0041	-1.327	13936	14051	188530
Mbuti.DG	Jordan_PPNC_published	Turkmenistan_IA.SG	TAB	-0.0243	-1.331	552	580	7954
Mbuti.DG	Iberia_MN_published	Turkmenistan_IA.SG	TJE	-0.007	-1.331	7711	7819	105991
Mbuti.DG	Pakistan_H_Aligrama	Turkmenistan_IA.SG	TAB	-0.0046	-1.333	13347	13471	182234
Mbuti.DG	Anatolia_TepecikCiftlik_N_o.SG	Turkmenistan_IA.SG	TJA	-0.0413	-1.334	194	210	2657
Mbuti.DG	Germany_MN_Blatterhohle	Turkmenistan_IA.SG	TJE	-0.005	-1.335	12471	12597	169967
Mbuti.DG	Ukraine_Scythian.SG	Turkmenistan_IA.SG	TJY	-0.0054	-1.337	13162	13306	179808
Mbuti.DG	Russia_HG_Tyumen	Turkmenistan_IA.SG	TJE	-0.0068	-1.338	10061	10200	136896
Mbuti.DG	Sweden_TRB_MN	Turkmenistan_IA.SG	TJA	-0.0092	-1.339	4867	4958	66751
Mbuti.DG	Iberia_BA	Turkmenistan_IA.SG	TJY	-0.0043	-1.339	13643	13760	186330
Mbuti.DG	Kazakhstan_BA_Zevakinskiy	Turkmenistan_IA.SG	TJY	-0.0077	-1.342	7625	7744	104249
Mbuti.DG	Uzbekistan_BA_SappaliTepe_o	Turkmenistan_IA.SG	TJA	-0.0095	-1.346	4242	4324	58218
Mbuti.DG	Greece_Minoan_Odigitria	Turkmenistan_IA.SG	TJA	-0.0102	-1.346	3221	3287	44025
Mbuti.DG	Hungary_LBK_MN.SG	Turkmenistan_IA.SG	TJY	-0.006	-1.347	13979	14149	190964
Mbuti.DG	Kazakhstan_LBA_Guruldek_published	Turkmenistan_IA.SG	TJA	-0.0334	-1.348	272	291	3827
Mbuti.DG	Kazakhstan_IA_Tasbas	Turkmenistan_IA.SG	TJE	-0.0083	-1.348	6344	6450	87023
Mbuti.DG	Poland_Mierzanowice_GAC.SG	Turkmenistan_IA.SG	TJY	-0.0095	-1.348	4526	4612	63211
Mbuti.DG	Iberia_North_BA_Africa_published	Turkmenistan_IA.SG	TAB	-0.0093	-1.353	4561	4646	62919
Mbuti.DG	Greece_Peloponnese_N_all	Turkmenistan_IA.SG	TJE	-0.007	-1.357	9328	9460	127889
Mbuti.DG	Ibiza_Punic.SG	Turkmenistan_IA.SG	TJA	-0.0096	-1.359	4091	4170	56252
Mbuti.DG	Iberia_BellBeaker_o_published	Turkmenistan_IA.SG	TJE	-0.0075	-1.36	8220	8344	118158
Mbuti.DG	Greece_LN.SG	Turkmenistan_IA.SG	TJY	-0.0056	-1.361	13410	13561	184538
Mbuti.DG	Hungary_MN_ALPc_III	Turkmenistan_IA.SG	TJY	-0.0099	-1.361	3874	3951	53161
Mbuti.DG	Russia_LateMaikop	Turkmenistan_IA.SG	TJE	-0.0074	-1.362	8988	9123	124098
Mbuti.DG	Russia_MLBA_Krasnoyarsk	Turkmenistan_IA.SG	TJY	-0.0045	-1.362	13361	13481	181731
Mbuti.DG	Russia_North_Caucasus_MBA	Turkmenistan_IA.SG	TJY	-0.0053	-1.362	12096	12225	166071
Mbuti.DG	Kyzyl_1350BCE	Turkmenistan_IA.SG	TJY	-0.0071	-1.362	10215	10362	140369
Mbuti.DG	Pakistan_Medieval_Barikot2	Turkmenistan_IA.SG	TJA	-0.0067	-1.366	11002	11150	151248
Mbuti.DG	Germany_N_published	Turkmenistan_IA.SG	TJE	-0.0157	-1.369	1467	1514	20275
Mbuti.DG	Greece_Minoan_Odigitria	Turkmenistan_IA.SG	TAB	-0.0102	-1.37	3227	3294	44025
Mbuti.DG	Ukraine_BA_Catacomb.SG	Turkmenistan_IA.SG	TJE	-0.0132	-1.375	2076	2131	28314
Mbuti.DG	Sweden_TRB_MN	Turkmenistan_IA.SG	TAB	-0.0093	-1.376	4871	4963	66751
Mbuti.DG	France_Iboussieres31_2	Turkmenistan_IA.SG	TJE	-0.0181	-1.376	988	1024	13611
Mbuti.DG	Montenegro_LBA.SG	Turkmenistan_IA.SG	TJA	-0.035	-1.377	307	329	4341
Mbuti.DG	Kazakhstan_Chanchar_MBA_published	Turkmenistan_IA.SG	TJY	-0.0075	-1.378	9142	9280	124939
Mbuti.DG	Jordan_PPNC	Turkmenistan_IA.SG	TAB	-0.0102	-1.379	3630	3705	50685
Mbuti.DG	Estonia_BA_o.SG	Turkmenistan_IA.SG	TJE	-0.0419	-1.381	183	199	2725
Mbuti.DG	Iberia_N_EBA	Turkmenistan_IA.SG	TJE	-0.0097	-1.382	5005	5104	68820
Mbuti.DG	Russia_Caucasus_LBA_Dolmen	Turkmenistan_IA.SG	TAB	-0.0202	-1.383	800	833	11001
Mbuti.DG	Hungary_MN_ALPc_III_published	Turkmenistan_IA.SG	TJE	-0.0077	-1.385	8394	8524	114990
Mbuti.DG	Hungary_LN_Tisza_published	Turkmenistan_IA.SG	TAB	-0.0196	-1.386	857	892	11911
Mbuti.DG	Serbia_Medieval_Gepidian.SG	Turkmenistan_IA.SG	TJA	-0.0094	-1.386	4714	4803	64456
Mbuti.DG	Moldova_Cimmerian.SG	Turkmenistan_IA.SG	TAB	-0.0064	-1.388	9224	9343	125952
Mbuti.DG	Pakistan_IA_Katelai_published	Turkmenistan_IA.SG	TJE	-0.005	-1.388	10862	10972	149566
Mbuti.DG	Croatia_MBA	Turkmenistan_IA.SG	TJY	-0.0061	-1.39	10513	10642	144462
Mbuti.DG	Ukraine_Eneolithic	Turkmenistan_IA.SG	TJY	-0.0092	-1.39	5022	5115	69184
Mbuti.DG	Montenegro_IA.SG	Turkmenistan_IA.SG	TJA	-0.0448	-1.398	175	191	2476
Mbuti.DG	Sweden_PWC_NHG.SG	Turkmenistan_IA.SG	TJE	-0.0062	-1.398	12940	13102	175824
Mbuti.DG	Turkmenistan_Gonur_BA_1_o	Turkmenistan_IA.SG	TJY	-0.0113	-1.398	3038	3107	41861
Mbuti.DG	France_Iboussieres31_2	Turkmenistan_IA.SG	TJY	-0.0186	-1.398	980	1018	13611
Mbuti.DG	Russia_LBA.SG	Turkmenistan_IA.SG	TJY	-0.0121	-1.402	2678	2743	37926
Mbuti.DG	Uzbekistan_BA_SappaliTepe	Turkmenistan_IA.SG	TJY	-0.0042	-1.404	13577	13693	187070
Mbuti.DG	Italy_N_oWHG.SG	Turkmenistan_IA.SG	TJA	-0.0083	-1.405	6669	6780	91166
Mbuti.DG	Iberia_EN.SG	Turkmenistan_IA.SG	TJY	-0.0055	-1.408	13625	13774	187230
Mbuti.DG	Switzerland_BellBeaker	Turkmenistan_IA.SG	TJY	-0.0103	-1.409	3383	3453	46813
Mbuti.DG	Russia_Steppe_Maikop	Turkmenistan_IA.SG	TJY	-0.0058	-1.41	12271	12416	167884
Mbuti.DG	Bulgaria_Varna_C	Turkmenistan_IA.SG	TAB	-0.0085	-1.411	5738	5836	78565
Mbuti.DG	Lithuania_Late_Antiquity.SG	Turkmenistan_IA.SG	TAB	-0.0169	-1.412	1356	1403	18566
Mbuti.DG	Italy_North_BellBeaker	Turkmenistan_IA.SG	TJY	-0.0059	-1.414	11314	11448	155035
Mbuti.DG	Iberia_LN_C.SG	Turkmenistan_IA.SG	TJY	-0.005	-1.416	13910	14049	190765
Mbuti.DG	Uzbekistan_BA_Bustan_o1	Turkmenistan_IA.SG	TJE	-0.0075	-1.419	8484	8612	117020
Mbuti.DG	Moldova_Scythian_o1.SG	Turkmenistan_IA.SG	TJY	-0.0277	-1.419	423	447	5892
Mbuti.DG	Kazakhstan_MLBA_OyDzhaylau	Turkmenistan_IA.SG	TJY	-0.0052	-1.419	12374	12504	168812
Mbuti.DG	Tajikistan_C_Sarazm	Turkmenistan_IA.SG	TJY	-0.0063	-1.42	10743	10879	148077
Mbuti.DG	Greece_N.SG	Turkmenistan_IA.SG	TJY	-0.0077	-1.42	8761	8897	122377
Mbuti.DG	Iberia_BellBeaker_o	Turkmenistan_IA.SG	TJA	-0.0303	-1.423	412	438	5643
Mbuti.DG	Germany_CordedWare_Tauber	Turkmenistan_IA.SG	TJA	-0.0175	-1.425	1217	1260	17226
Mbuti.DG	Russia_Sunghir4.SG	Turkmenistan_IA.SG	TJA	-0.0066	-1.426	13585	13766	188462
Mbuti.DG	Pakistan_IA_Butkara	Turkmenistan_IA.SG	TJE	-0.0052	-1.426	11254	11373	155027
Mbuti.DG	Russia_Early_Sarmatian.SG	Turkmenistan_IA.SG	TJY	-0.0138	-1.428	2020	2077	27884
Mbuti.DG	Russia_LBA_Priobrazhenka	Turkmenistan_IA.SG	TAB	-0.0104	-1.429	3858	3939	52034
Mbuti.DG	Iberia_C_BA_published	Turkmenistan_IA.SG	TJY	-0.0181	-1.43	1163	1206	16257
Mbuti.DG	England_LBA	Turkmenistan_IA.SG	TJE	-0.0106	-1.431	3692	3771	50328
Mbuti.DG	Romania_EN	Turkmenistan_IA.SG	TJE	-0.0063	-1.431	10578	10713	144789
Mbuti.DG	England_C_EBA	Turkmenistan_IA.SG	TJY	-0.0045	-1.432	13338	13458	182262
Mbuti.DG	Italy_Medieval_EarlyModern.SG	Turkmenistan_IA.SG	TJY	-0.0042	-1.434	13891	14007	190787
Mbuti.DG	Israel_MLBA_published	Turkmenistan_IA.SG	TJA	-0.0302	-1.435	383	407	5440
Mbuti.DG	Anatolia_TepecikCiftlik_N.SG	Turkmenistan_IA.SG	TJE	-0.0063	-1.437	9859	9983	136483
Mbuti.DG	Germany_CordedWare_Tauber	Turkmenistan_IA.SG	TAB	-0.0177	-1.439	1215	1259	17226
Mbuti.DG	Pakistan_Medieval_RajaGira	Turkmenistan_IA.SG	TJE	-0.007	-1.439	10823	10976	149010
Mbuti.DG	Italy_North_EarlyMedieval_Langobards	Turkmenistan_IA.SG	TJY	-0.0043	-1.44	13716	13836	187796
Mbuti.DG	Ukraine_Cimmerians_o1.SG	Turkmenistan_IA.SG	TJA	-0.0139	-1.441	2274	2338	31105
Mbuti.DG	Germany_LN_Alberstedt	Turkmenistan_IA.SG	TJY	-0.007	-1.443	12784	12964	174733
Mbuti.DG	Kazakhstan_Eneolithic_Botai.SG	Turkmenistan_IA.SG	TJE	-0.0059	-1.446	14032	14199	190949
Mbuti.DG	Iran_Mesolithic_BeltCave_all_published	Turkmenistan_IA.SG	TJY	-0.0325	-1.447	363	387	5174
Mbuti.DG	Kazakhstan_Kangju.SG	Turkmenistan_IA.SG	TJY	-0.0051	-1.449	13517	13655	185731
Mbuti.DG	Gibraltar_N	Turkmenistan_IA.SG	TJA	-0.0098	-1.452	4644	4736	63224
Mbuti.DG	Scotland_N_o	Turkmenistan_IA.SG	TJE	-0.0149	-1.452	1809	1864	24949
Mbuti.DG	Russia_EarlySarmatian_SouthernUrals.SG	Turkmenistan_IA.SG	TJY	-0.0064	-1.455	10638	10774	145477
Mbuti.DG	Kazakhstan_Sintashta_MLBA_o.SG	Turkmenistan_IA.SG	TJY	-0.0249	-1.456	622	653	8660
Mbuti.DG	Sweden_Motala_HG	Turkmenistan_IA.SG	TJY	-0.0237	-1.457	698	732	9766
Mbuti.DG	Italy_C.SG	Turkmenistan_IA.SG	TJE	-0.0054	-1.459	13853	14004	190314
Mbuti.DG	Italy_South_HG_Ostuni1	Turkmenistan_IA.SG	TAB	-0.0106	-1.46	3665	3744	50802
Mbuti.DG	Iberia_Visigoth_Granada_published	Turkmenistan_IA.SG	TJA	-0.0212	-1.462	904	943	12425
Mbuti.DG	Jordan_EBA	Turkmenistan_IA.SG	TJE	-0.0056	-1.468	10815	10937	149873
Mbuti.DG	Bulgaria_BeliBreyag_EBA	Turkmenistan_IA.SG	TJY	-0.0099	-1.468	4491	4581	62492
Mbuti.DG	Pakistan_MBA_LIA_published	Turkmenistan_IA.SG	TJA	-0.0155	-1.469	1647	1699	23132
Mbuti.DG	Iran_C_HajjiFiruz	Turkmenistan_IA.SG	TJE	-0.0052	-1.471	12591	12722	172254
Mbuti.DG	England_N_published	Turkmenistan_IA.SG	TAB	-0.0214	-1.472	935	976	13083
Mbuti.DG	Iberia_LBA	Turkmenistan_IA.SG	TJA	-0.0246	-1.472	600	630	8261
Mbuti.DG	England_Roman_MiddleEast.SG	Turkmenistan_IA.SG	TAB	-0.0077	-1.475	9329	9473	129667
Mbuti.DG	Hungary_EN_HG_Koros	Turkmenistan_IA.SG	TJY	-0.0073	-1.476	10445	10599	143391
Mbuti.DG	Israel_MLBA_published	Turkmenistan_IA.SG	TAB	-0.0305	-1.478	384	408	5440
Mbuti.DG	Scotland_LBA	Turkmenistan_IA.SG	TJY	-0.0056	-1.48	12079	12214	165151
Mbuti.DG	Sarmatians_450BCE	Turkmenistan_IA.SG	TJY	-0.0048	-1.482	13615	13747	186374
Mbuti.DG	Pakistan_IA_Loebanr_o_published	Turkmenistan_IA.SG	TJE	-0.0079	-1.483	8164	8295	112800
Mbuti.DG	Romania_Mesolithic_IronGates_published	Turkmenistan_IA.SG	TJE	-0.0081	-1.484	6781	6891	92913
Mbuti.DG	Germany_EBA_Unetice	Turkmenistan_IA.SG	TJY	-0.0054	-1.485	12785	12924	174333
Mbuti.DG	Iberia_Roman_o	Turkmenistan_IA.SG	TJE	-0.0065	-1.486	11431	11581	156460
Mbuti.DG	Serbia_Mesolithic_IronGates	Turkmenistan_IA.SG	TJY	-0.005	-1.486	13884	14024	189509
Mbuti.DG	Iberia_MBA	Turkmenistan_IA.SG	TJY	-0.033	-1.486	411	439	5869
Mbuti.DG	Ukraine_Cimmerians_o2.SG	Turkmenistan_IA.SG	TJA	-0.0118	-1.489	3071	3144	42045
Mbuti.DG	Serbia_EN_Starcevo	Turkmenistan_IA.SG	TAB	-0.0076	-1.492	10216	10372	138723
Mbuti.DG	Portugal_Geometric_Mesolithic	Turkmenistan_IA.SG	TAB	-0.0146	-1.493	2158	2221	29706
Mbuti.DG	Russia_MLBA_Priobrazhenka	Turkmenistan_IA.SG	TAB	-0.0323	-1.493	384	409	5250
Mbuti.DG	Iberia_Hellenistic	Turkmenistan_IA.SG	TJY	-0.0062	-1.493	11223	11363	153453
Mbuti.DG	Kazakhstan_MLBA_Kairan_o	Turkmenistan_IA.SG	TAB	-0.0084	-1.496	5994	6096	82313
Mbuti.DG	Kazakhstan_Wusun.SG	Turkmenistan_IA.SG	TJA	-0.0062	-1.496	12975	13136	176472
Mbuti.DG	Kazakhstan_His.SG	Turkmenistan_IA.SG	TAB	-0.0179	-1.498	1284	1331	17593
Mbuti.DG	Russia_MLBA_Krasnoyarsk_o	Turkmenistan_IA.SG	TJA	-0.0079	-1.5	10422	10587	141469
Mbuti.DG	Turkmenistan_C_Parkhai	Turkmenistan_IA.SG	TJE	-0.0055	-1.502	12193	12328	168134
Mbuti.DG	Kyrgyzstan_BA_Aygirdjal	Turkmenistan_IA.SG	TJA	-0.0068	-1.503	10128	10268	138403
Mbuti.DG	Sweden_Viking.SG	Turkmenistan_IA.SG	TJY	-0.0044	-1.503	14008	14133	190968
Mbuti.DG	Hungary_LN_Sopot	Turkmenistan_IA.SG	TJE	-0.007	-1.505	8616	8737	118871
Mbuti.DG	Turkmenistan_Parkhai_MBA	Turkmenistan_IA.SG	TJA	-0.0076	-1.507	9889	10040	135799
Mbuti.DG	Iberia_Visigoth_Girona_published	Turkmenistan_IA.SG	TJA	-0.012	-1.508	3003	3076	40941
Mbuti.DG	Iberia_BA_Cogotas	Turkmenistan_IA.SG	TAB	-0.008	-1.512	6673	6780	90550
Mbuti.DG	Saka_TianShan_600BCE	Turkmenistan_IA.SG	TAB	-0.0051	-1.512	13323	13459	181371
Mbuti.DG	Yana_UP.SG	Turkmenistan_IA.SG	TAB	-0.006	-1.513	13811	13977	190968
Mbuti.DG	Kyrgyzstan_TianShanSaka.SG	Turkmenistan_IA.SG	TJY	-0.0052	-1.513	13663	13806	188398
Mbuti.DG	Iberia_Muslim_Almohade	Turkmenistan_IA.SG	TJE	-0.0095	-1.515	6040	6156	84286
Mbuti.DG	Estonia_MN_CCC	Turkmenistan_IA.SG	TAB	-0.0106	-1.516	3632	3710	49120
Mbuti.DG	Italy_North_Remedello_EBA.SG	Turkmenistan_IA.SG	TJA	-0.0142	-1.518	2349	2416	32714
Mbuti.DG	Hungary_Medieval.SG	Turkmenistan_IA.SG	TJA	-0.0106	-1.519	4306	4399	58815
Mbuti.DG	Lebanon_Medieval_o6.SG	Turkmenistan_IA.SG	TJA	-0.0106	-1.519	4449	4545	60853
Mbuti.DG	Czech_BellBeaker	Turkmenistan_IA.SG	TJY	-0.0045	-1.52	13735	13859	187249
Mbuti.DG	Serbia_Medieval_Gepidian.SG	Turkmenistan_IA.SG	TAB	-0.0101	-1.521	4714	4811	64456
Mbuti.DG	Hungary_EarlyC_Tiszapolgar	Turkmenistan_IA.SG	TJY	-0.0076	-1.521	7779	7898	107499
Mbuti.DG	Germany_EBA_Unetice_published	Turkmenistan_IA.SG	TJY	-0.008	-1.526	9940	10101	135919
Mbuti.DG	Ukraine_Mesolithic	Turkmenistan_IA.SG	TJE	-0.0061	-1.527	11808	11953	161003
Mbuti.DG	Lithuania_EMN_Narva	Turkmenistan_IA.SG	TJE	-0.0056	-1.531	13277	13428	180872
Mbuti.DG	England_LIA_ERoman.SG	Turkmenistan_IA.SG	TJA	-0.0091	-1.534	7993	8139	108747
Mbuti.DG	England_N_published	Turkmenistan_IA.SG	TJA	-0.0228	-1.536	931	975	13083
Mbuti.DG	Greece_N	Turkmenistan_IA.SG	TAB	-0.0076	-1.538	9688	9836	132089
Mbuti.DG	Italy_IA_Republic.SG	Turkmenistan_IA.SG	TJY	-0.0048	-1.539	13943	14077	190778
Mbuti.DG	Russia_Tuva_IA_AldyBel	Turkmenistan_IA.SG	TAB	-0.0073	-1.54	10336	10488	140900
Mbuti.DG	Jordan_PPNB_published	Turkmenistan_IA.SG	TJY	-0.0143	-1.542	2120	2182	30199
Mbuti.DG	Bulgaria_EBA_published	Turkmenistan_IA.SG	TJA	-0.0084	-1.543	7764	7894	106321
Mbuti.DG	Pakistan_MBA_LIA_published	Turkmenistan_IA.SG	TAB	-0.0161	-1.546	1648	1702	23132
Mbuti.DG	Iran_BA2_ShahrISokhta_published	Turkmenistan_IA.SG	TAB	-0.0061	-1.549	10389	10517	143324
Mbuti.DG	Anatolia_Ikiztepe_LC	Turkmenistan_IA.SG	TJE	-0.0073	-1.549	7497	7607	102949
Mbuti.DG	Iberia_MBA	Turkmenistan_IA.SG	TJE	-0.0342	-1.55	408	437	5869
Mbuti.DG	Hungary_MN_ALPc_Szatmar	Turkmenistan_IA.SG	TJE	-0.0072	-1.551	9813	9956	134425
Mbuti.DG	Caucasus_lowlands_LC	Turkmenistan_IA.SG	TJE	-0.0141	-1.551	2653	2729	36843
Mbuti.DG	Estonia_Medieval.SG	Turkmenistan_IA.SG	TJE	-0.0067	-1.552	10030	10165	136951
Mbuti.DG	Bulgaria_EBA_published	Turkmenistan_IA.SG	TAB	-0.0083	-1.553	7763	7893	106321
Mbuti.DG	Hungary_EN_Starcevo_all	Turkmenistan_IA.SG	TAB	-0.0078	-1.553	9472	9621	128809
Mbuti.DG	Wales_Mesolithic	Turkmenistan_IA.SG	TJY	-0.011	-1.555	4334	4431	60552
Mbuti.DG	France_Rigney1_published	Turkmenistan_IA.SG	TJY	-0.0327	-1.557	408	435	5825
Mbuti.DG	Kazakhstan_Botai.SG	Turkmenistan_IA.SG	TJA	-0.0079	-1.558	12796	13000	173847
Mbuti.DG	Kazakhstan_Eneolithic_Botai.SG	Turkmenistan_IA.SG	TJY	-0.0066	-1.558	13971	14157	190949
Mbuti.DG	Russia_HG_Karelia	Turkmenistan_IA.SG	TJY	-0.0075	-1.558	12419	12607	168870
Mbuti.DG	Iberia_Medieval_published	Turkmenistan_IA.SG	TJE	-0.0082	-1.561	6497	6604	89272
Mbuti.DG	Bulgaria_EBA_Yamnaya_o	Turkmenistan_IA.SG	TJE	-0.0109	-1.564	4516	4616	62256
Mbuti.DG	Hungary_AvarPeriod	Turkmenistan_IA.SG	TJE	-0.0076	-1.565	10025	10177	136976
Mbuti.DG	Wales_LN	Turkmenistan_IA.SG	TAB	-0.0122	-1.566	3073	3149	42093
Mbuti.DG	Sweden_Motala_HG	Turkmenistan_IA.SG	TJE	-0.0256	-1.569	696	733	9766
Mbuti.DG	Iberia_Roman_published	Turkmenistan_IA.SG	TJE	-0.0258	-1.572	685	722	9720
Mbuti.DG	Hungary_EBA_Protonagyrev	Turkmenistan_IA.SG	TJE	-0.0077	-1.577	9859	10013	135865
Mbuti.DG	Sweden_Motala_HG	Turkmenistan_IA.SG	TJA	-0.0256	-1.579	700	737	9766
Mbuti.DG	Russia_IA_EarlySarmatian	Turkmenistan_IA.SG	TJE	-0.0077	-1.58	8904	9042	122156
Mbuti.DG	Russia_Sunghir4.SG	Turkmenistan_IA.SG	TAB	-0.0071	-1.582	13609	13803	188462
Mbuti.DG	Russia_Poltavka_o	Turkmenistan_IA.SG	TJE	-0.0092	-1.582	7715	7859	105500
Mbuti.DG	Russia_MLBA_Krasnoyarsk_o	Turkmenistan_IA.SG	TAB	-0.0082	-1.583	10438	10609	141469
Mbuti.DG	Kazakhstan_MLBA_Fedorovo_Shoendykol	Turkmenistan_IA.SG	TJE	-0.0082	-1.584	10230	10399	140260
Mbuti.DG	Russia_Tagar.SG	Turkmenistan_IA.SG	TJY	-0.0053	-1.584	13859	14006	190101
Mbuti.DG	Pakistan_IA_Gogdara	Turkmenistan_IA.SG	TJA	-0.0069	-1.586	10904	11056	149328
Mbuti.DG	Iberia_Carolingian	Turkmenistan_IA.SG	TJE	-0.0093	-1.586	5776	5885	79242
Mbuti.DG	Greece_BA_Mycenaean_Pylos	Turkmenistan_IA.SG	TJE	-0.0135	-1.589	2383	2449	33216
Mbuti.DG	Estonia_BA_o.SG	Turkmenistan_IA.SG	TAB	-0.047	-1.591	183	201	2725
Mbuti.DG	France_BellBeaker	Turkmenistan_IA.SG	TJY	-0.0062	-1.591	11666	11811	159590
Mbuti.DG	Kazakhstan_Mereke_MBA	Turkmenistan_IA.SG	TJY	-0.0064	-1.594	11796	11949	161182
Mbuti.DG	Turkmenistan_Gonur_BA_2_published	Turkmenistan_IA.SG	TJA	-0.0142	-1.595	2688	2766	37705
Mbuti.DG	Russia_MLBA_Potapovka	Turkmenistan_IA.SG	TJY	-0.0096	-1.596	6145	6265	83832
Mbuti.DG	France_Chaudardes_published	Turkmenistan_IA.SG	TAB	-0.0211	-1.597	1071	1118	14939
Mbuti.DG	Moldova_Scythian_o1.SG	Turkmenistan_IA.SG	TJE	-0.0309	-1.597	422	449	5892
Mbuti.DG	Sweden_TRB_MN.SG	Turkmenistan_IA.SG	TJY	-0.0082	-1.597	9147	9300	125003
Mbuti.DG	Denmark_BA.SG	Turkmenistan_IA.SG	TJE	-0.0188	-1.598	1313	1364	18431
Mbuti.DG	Pakistan_Medieval_Singoor	Turkmenistan_IA.SG	TAB	-0.0092	-1.599	6625	6748	91059
Mbuti.DG	Lebanon_Medieval_o4.SG	Turkmenistan_IA.SG	TJE	-0.0072	-1.599	13638	13836	186375
Mbuti.DG	Pakistan_IA_Barikot	Turkmenistan_IA.SG	TAB	-0.0068	-1.6	10149	10289	139616
Mbuti.DG	Mongolia_earlyXiongnu_west	Turkmenistan_IA.SG	TAB	-0.0055	-1.601	13173	13319	179165
Mbuti.DG	Wales_LN	Turkmenistan_IA.SG	TJA	-0.0128	-1.601	3057	3136	42093
Mbuti.DG	Kazakhstan_LBA_Guruldek_published	Turkmenistan_IA.SG	TAB	-0.0397	-1.602	272	294	3827
Mbuti.DG	Pakistan_IA_Aligrama2_published	Turkmenistan_IA.SG	TAB	-0.0064	-1.604	11632	11781	159550
Mbuti.DG	Ukraine_Cimmerians.SG	Turkmenistan_IA.SG	TJE	-0.0138	-1.605	2762	2839	38294
Mbuti.DG	Mongolia_earlyMed_o	Turkmenistan_IA.SG	TJE	-0.008	-1.606	10607	10777	146986
Mbuti.DG	Hungary_EarlyC_Tiszapolgar_Bodrogkeresztur_published	Turkmenistan_IA.SG	TJY	-0.0082	-1.606	10503	10677	143957
Mbuti.DG	Poland_Ksiaznice_GAC.SG	Turkmenistan_IA.SG	TJY	-0.0066	-1.608	12268	12432	168591
Mbuti.DG	Denmark_MN_B.SG	Turkmenistan_IA.SG	TJY	-0.013	-1.609	3246	3332	45301
Mbuti.DG	Poland_Koszyce_GAC.SG	Turkmenistan_IA.SG	TJY	-0.0053	-1.613	13933	14080	190965
Mbuti.DG	Iran_IA_HajjiFiruz	Turkmenistan_IA.SG	TJE	-0.0099	-1.614	5976	6095	82536
Mbuti.DG	Kazakhstan_LBA	Turkmenistan_IA.SG	TJE	-0.0103	-1.614	5547	5663	75665
Mbuti.DG	Kazakhstan_Dali_EBA	Turkmenistan_IA.SG	TJY	-0.0087	-1.614	9633	9803	132217
Mbuti.DG	Kazakhstan_MLBA_Solyanka	Turkmenistan_IA.SG	TJY	-0.0109	-1.617	4674	4778	64260
Mbuti.DG	Serbia_N	Turkmenistan_IA.SG	TAB	-0.0138	-1.618	2580	2652	35474
Mbuti.DG	Israel_IA2_Ashkelon	Turkmenistan_IA.SG	TJA	-0.0095	-1.619	6408	6531	88397
Mbuti.DG	Bulgaria_C_published	Turkmenistan_IA.SG	TJE	-0.0197	-1.62	1247	1297	16898
Mbuti.DG	Romania_C.SG	Turkmenistan_IA.SG	TJE	-0.0074	-1.621	13566	13768	185805
Mbuti.DG	Kazakhstan_MLBA_Bylkyldak	Turkmenistan_IA.SG	TJE	-0.0082	-1.622	10306	10476	140864
Mbuti.DG	Poland_EBA.SG	Turkmenistan_IA.SG	TJY	-0.0079	-1.625	12769	12972	175233
Mbuti.DG	Iberia_C_published	Turkmenistan_IA.SG	TJE	-0.0077	-1.628	9693	9843	132838
Mbuti.DG	France_Rigney1_published	Turkmenistan_IA.SG	TJE	-0.0341	-1.631	403	432	5825
Mbuti.DG	Jordan_PPNC	Turkmenistan_IA.SG	TJA	-0.0125	-1.633	3619	3711	50685
Mbuti.DG	Iberia_HG_published	Turkmenistan_IA.SG	TAB	-0.0097	-1.634	5789	5903	79839
Mbuti.DG	Iberia_LRoman_Medieval	Turkmenistan_IA.SG	TJE	-0.0222	-1.637	1138	1190	16094
Mbuti.DG	Pakistan_IA_Udegram_o	Turkmenistan_IA.SG	TJY	-0.0287	-1.637	565	598	7880
Mbuti.DG	Iberia_Visigoth_Granada_published	Turkmenistan_IA.SG	TAB	-0.0233	-1.639	902	945	12425
Mbuti.DG	Kazakhstan_MLBA2_Kyzlbulak	Turkmenistan_IA.SG	TJY	-0.0086	-1.641	9611	9779	132178
Mbuti.DG	Turkmenistan_LBA_Parkhai	Turkmenistan_IA.SG	TJY	-0.0081	-1.641	10152	10318	139810
Mbuti.DG	Sargat_300BCE	Turkmenistan_IA.SG	TJA	-0.0051	-1.643	13878	14021	188530
Mbuti.DG	Iran_IA_Hasanlu.SG	Turkmenistan_IA.SG	TJE	-0.0071	-1.644	11914	12085	163963
Mbuti.DG	Gibraltar_N	Turkmenistan_IA.SG	TAB	-0.011	-1.645	4638	4741	63224
Mbuti.DG	Armenia_MBA.SG	Turkmenistan_IA.SG	TJY	-0.011	-1.645	4874	4983	67922
Mbuti.DG	Kazakhstan_MLBA2_Taldysay	Turkmenistan_IA.SG	TJY	-0.0116	-1.645	4607	4716	63585
Mbuti.DG	Lithuania_Mesolithic	Turkmenistan_IA.SG	TAB	-0.0091	-1.646	8080	8229	109199
Mbuti.DG	England_Mesolithic_all.SG	Turkmenistan_IA.SG	TJY	-0.0079	-1.646	13402	13615	183620
Mbuti.DG	Chilpek_800CE	Turkmenistan_IA.SG	TJY	-0.009	-1.646	7379	7513	102721
Mbuti.DG	Kazakhstan_IA_Chanchar_published	Turkmenistan_IA.SG	TAB	-0.0088	-1.647	8888	9045	121299
Mbuti.DG	Iberia_HG	Turkmenistan_IA.SG	TJY	-0.0082	-1.647	11543	11734	159142
Mbuti.DG	Hungary_LateC_Protoboleraz_published	Turkmenistan_IA.SG	TJE	-0.0067	-1.651	12536	12705	171680
Mbuti.DG	Ukraine_Ozera_EBA_Yamnaya	Turkmenistan_IA.SG	TJE	-0.0098	-1.651	7566	7715	103610
Mbuti.DG	England_Roman_MiddleEast.SG	Turkmenistan_IA.SG	TJA	-0.0088	-1.652	9306	9472	129667
Mbuti.DG	Pakistan_IA_Loebanr_published	Turkmenistan_IA.SG	TJA	-0.0062	-1.653	11240	11380	154089
Mbuti.DG	Scotland_N_all.SG	Turkmenistan_IA.SG	TJE	-0.0093	-1.654	8280	8436	113768
Mbuti.DG	Pakistan_IA_Katelai	Turkmenistan_IA.SG	TJE	-0.0049	-1.657	13213	13344	181754
Mbuti.DG	Italy_South_HG_Ostuni2	Turkmenistan_IA.SG	TJY	-0.0555	-1.659	172	192	2482
Mbuti.DG	Russia_MiddleSarmatian_SouthernUrals.SG	Turkmenistan_IA.SG	TJA	-0.0101	-1.661	6342	6473	86483
Mbuti.DG	Armenia_LchashenMetsamor.SG	Turkmenistan_IA.SG	TJE	-0.0074	-1.662	10226	10379	141111
Mbuti.DG	Iberia_MBA	Turkmenistan_IA.SG	TAB	-0.0357	-1.667	412	442	5869
Mbuti.DG	Iberia_MN_BA.SG	Turkmenistan_IA.SG	TJE	-0.006	-1.669	13918	14087	190652
Mbuti.DG	Mongolia_Afanasievo_Mongolia	Turkmenistan_IA.SG	TJE	-0.0072	-1.67	11286	11449	153557
Mbuti.DG	Iberia_IA_PreIberian_published	Turkmenistan_IA.SG	TJY	-0.0192	-1.67	1578	1640	21898
Mbuti.DG	Turkmenistan_Gonur_BA_4	Turkmenistan_IA.SG	TAB	-0.019	-1.671	1358	1410	18541
Mbuti.DG	Macedonia_N	Turkmenistan_IA.SG	TJA	-0.0084	-1.672	10193	10367	138388
Mbuti.DG	Croatia_LateC_EBA_Vucedol	Turkmenistan_IA.SG	TJA	-0.0104	-1.674	5561	5678	76203
Mbuti.DG	Russia_Potapovka_o	Turkmenistan_IA.SG	TJY	-0.008	-1.677	10882	11058	148037
Mbuti.DG	Ukraine_EBA_Yamnaya	Turkmenistan_IA.SG	TJY	-0.0087	-1.678	9944	10118	136599
Mbuti.DG	Iberia_BA.SG	Turkmenistan_IA.SG	TJY	-0.007	-1.679	12421	12597	170579
Mbuti.DG	Poland_BellBeaker	Turkmenistan_IA.SG	TJY	-0.0062	-1.68	12204	12355	167164
Mbuti.DG	Belgium_UP_Magdalenian	Turkmenistan_IA.SG	TAB	-0.0142	-1.683	2817	2899	39250
Mbuti.DG	Italy_N_oWHG.SG	Turkmenistan_IA.SG	TAB	-0.0098	-1.687	6667	6799	91166
Mbuti.DG	France_BellBeaker_published	Turkmenistan_IA.SG	TAB	-0.0193	-1.69	1400	1455	19178
Mbuti.DG	Pakistan_Medieval_Udegram_Ghaznavid	Turkmenistan_IA.SG	TJY	-0.0097	-1.691	7636	7785	105398
Mbuti.DG	Iberia_NazariPeriod_Muslim_o_published	Turkmenistan_IA.SG	TJY	-0.0213	-1.694	1255	1310	17524
Mbuti.DG	Ukraine_EBA_published	Turkmenistan_IA.SG	TJE	-0.0097	-1.695	7336	7480	100432
Mbuti.DG	Iberia_HG.SG	Turkmenistan_IA.SG	TJY	-0.0073	-1.696	12806	12993	176263
Mbuti.DG	Montenegro_IA.SG	Turkmenistan_IA.SG	TAB	-0.0537	-1.697	173	192	2476
Mbuti.DG	Sweden_BA.SG	Turkmenistan_IA.SG	TJE	-0.0184	-1.701	1800	1867	24872
Mbuti.DG	Pakistan_H_Butkara	Turkmenistan_IA.SG	TAB	-0.0065	-1.702	11115	11259	152536
Mbuti.DG	Russia_EHG	Turkmenistan_IA.SG	TJE	-0.01	-1.703	6629	6762	91096
Mbuti.DG	France_Ranchot88_published	Turkmenistan_IA.SG	TJY	-0.0119	-1.703	4836	4952	67032
Mbuti.DG	Ukraine_EBA_GlobularAmphora	Turkmenistan_IA.SG	TJY	-0.0084	-1.705	11160	11351	154247
Mbuti.DG	Belgium_UP_GoyetQ-2_published	Turkmenistan_IA.SG	TJY	-0.0254	-1.705	819	862	11429
Mbuti.DG	Uzbekistan_BA_Dzharkutan2	Turkmenistan_IA.SG	TJY	-0.007	-1.706	12025	12195	165721
Mbuti.DG	Russia_MLBA_Sintashta_o1	Turkmenistan_IA.SG	TJE	-0.0111	-1.707	5360	5480	72979
Mbuti.DG	Poland_Globular_Amphora	Turkmenistan_IA.SG	TJY	-0.0073	-1.707	9297	9435	127685
Mbuti.DG	Anatolia_IA.SG	Turkmenistan_IA.SG	TJE	-0.0101	-1.708	6596	6730	92312
Mbuti.DG	Germany_N_published	Turkmenistan_IA.SG	TAB	-0.0192	-1.709	1471	1529	20275
Mbuti.DG	Iberia_EN	Turkmenistan_IA.SG	TJE	-0.0063	-1.709	12465	12623	170445
Mbuti.DG	Iberia_BellBeaker_o	Turkmenistan_IA.SG	TAB	-0.0348	-1.71	411	440	5643
Mbuti.DG	Iberia_Greek2	Turkmenistan_IA.SG	TJE	-0.0087	-1.712	9875	10048	136021
Mbuti.DG	Russia_MLBA_Sintashta_o1	Turkmenistan_IA.SG	TJY	-0.0115	-1.712	5338	5462	72979
Mbuti.DG	Macedonia_N	Turkmenistan_IA.SG	TAB	-0.0084	-1.713	10215	10388	138388
Mbuti.DG	Kazakhstan_LBA_Molaly	Turkmenistan_IA.SG	TJA	-0.0093	-1.714	9200	9373	125395
Mbuti.DG	Italy_Mesolithic.SG	Turkmenistan_IA.SG	TJE	-0.0072	-1.719	13934	14135	190651
Mbuti.DG	Italy_North_Remedello_EBA.SG	Turkmenistan_IA.SG	TAB	-0.0159	-1.722	2343	2419	32714
Mbuti.DG	Germany_Bockstein_published	Turkmenistan_IA.SG	TAB	-0.0509	-1.723	186	206	2682
Mbuti.DG	Estonia_N_CombCeramic.SG	Turkmenistan_IA.SG	TJE	-0.0174	-1.727	1875	1942	25983
Mbuti.DG	Mongolia_lateXiongnu_sarmatian	Turkmenistan_IA.SG	TJE	-0.0051	-1.728	13750	13891	188302
Mbuti.DG	Kazakhstan_OutTurk.SG	Turkmenistan_IA.SG	TJE	-0.0095	-1.729	7035	7170	97601
Mbuti.DG	Ukraine_Globular_Amphora	Turkmenistan_IA.SG	TJE	-0.0069	-1.729	12189	12358	166860
Mbuti.DG	Anatolia_Alalakh_MLBA_outlier	Turkmenistan_IA.SG	TAB	-0.0091	-1.732	9092	9258	124173
Mbuti.DG	England_C_EBA_published	Turkmenistan_IA.SG	TJY	-0.0217	-1.734	1057	1104	14728
Mbuti.DG	France_BerryAuBac	Turkmenistan_IA.SG	TJY	-0.0275	-1.734	707	747	9793
Mbuti.DG	Ukraine_EBA_Yamnaya.SG	Turkmenistan_IA.SG	TJA	-0.0184	-1.738	1705	1769	23424
Mbuti.DG	Anatolia_TitrisHoyuk_EBA	Turkmenistan_IA.SG	TJY	-0.0223	-1.739	1235	1292	17536
Mbuti.DG	Armenia_LBA.SG	Turkmenistan_IA.SG	TJY	-0.0102	-1.74	6383	6515	88738
Mbuti.DG	Norway_N_HG.SG	Turkmenistan_IA.SG	TJY	-0.0091	-1.741	10280	10469	141085
Mbuti.DG	Kazakhstan_Andronovo.SG	Turkmenistan_IA.SG	TJE	-0.0122	-1.742	4566	4679	64503
Mbuti.DG	Hungary_Scythian.SG	Turkmenistan_IA.SG	TJY	-0.0066	-1.743	12724	12895	175654
Mbuti.DG	KNT005.out	Turkmenistan_IA.SG	TAB	-0.0084	-1.744	11775	11976	161201
Mbuti.DG	Iran_Mesolithic_BeltCave_all_published	Turkmenistan_IA.SG	TJE	-0.0387	-1.744	370	399	5174
Mbuti.DG	Kazakhstan_LIA_Georgievsky_published	Turkmenistan_IA.SG	TJY	-0.0096	-1.744	8897	9069	122673
Mbuti.DG	Iran_Historic_GanjDareh	Turkmenistan_IA.SG	TJA	-0.009	-1.746	9677	9852	133059
Mbuti.DG	Kazakhstan_Wusun_2.SG	Turkmenistan_IA.SG	TJA	-0.0099	-1.746	7722	7876	107069
Mbuti.DG	Iberia_Visigoth_Girona_published	Turkmenistan_IA.SG	TAB	-0.0137	-1.747	3000	3083	40941
Mbuti.DG	Estonia_BA.SG	Turkmenistan_IA.SG	TJE	-0.0065	-1.749	12700	12866	174127
Mbuti.DG	Hungary_EN_Starcevo_all	Turkmenistan_IA.SG	TJA	-0.009	-1.75	9442	9613	128809
Mbuti.DG	Anatolia_TitrisHoyuk_EBA	Turkmenistan_IA.SG	TJE	-0.0219	-1.75	1237	1293	17536
Mbuti.DG	Scotland_MBA	Turkmenistan_IA.SG	TJE	-0.0066	-1.752	11877	12036	162323
Mbuti.DG	Iberia_LN.SG	Turkmenistan_IA.SG	TAB	-0.0114	-1.757	4294	4393	59209
Mbuti.DG	Ukraine_Eneolithic_Trypillia_published	Turkmenistan_IA.SG	TJA	-0.0146	-1.757	2978	3066	41070
Mbuti.DG	Kazakhstan_MLBA_Alakul_Satan	Turkmenistan_IA.SG	TJY	-0.0088	-1.758	10713	10904	146914
Mbuti.DG	Estonia_CWC	Turkmenistan_IA.SG	TJY	-0.0086	-1.758	10991	11181	151661
Mbuti.DG	Iberia_LBA	Turkmenistan_IA.SG	TAB	-0.029	-1.762	597	632	8261
Mbuti.DG	Iberia_Greek	Turkmenistan_IA.SG	TJE	-0.0129	-1.765	3809	3909	52498
Mbuti.DG	Kyrgyzstan_TianShanHun.SG	Turkmenistan_IA.SG	TJY	-0.0052	-1.765	13860	14006	190965
Mbuti.DG	Jordan_PPNB	Turkmenistan_IA.SG	TJA	-0.011	-1.767	4674	4778	65395
Mbuti.DG	Bulgaria_Dzhulyunitsa_N	Turkmenistan_IA.SG	TAB	-0.0149	-1.77	3124	3218	42912
Mbuti.DG	Iberia_Muslim_Almohade	Turkmenistan_IA.SG	TJA	-0.0111	-1.77	6071	6207	84286
Mbuti.DG	Iberia_Roman_published	Turkmenistan_IA.SG	TJA	-0.0293	-1.77	686	728	9720
Mbuti.DG	Iran_Mesolithic_HotuIIIb_all_published	Turkmenistan_IA.SG	TJE	-0.0187	-1.772	1778	1846	24787
Mbuti.DG	Iberia_MN_Cadiz	Turkmenistan_IA.SG	TJE	-0.0095	-1.772	8285	8445	114302
Mbuti.DG	Hungary_EBA_BellBeaker	Turkmenistan_IA.SG	TJY	-0.0059	-1.772	13293	13450	181613
Mbuti.DG	Croatia_EN_Impressa	Turkmenistan_IA.SG	TJE	-0.0084	-1.774	9877	10046	135526
Mbuti.DG	Mongolia_EMBA_Chemurchek_southAltai	Turkmenistan_IA.SG	TJE	-0.0081	-1.774	12088	12285	165033
Mbuti.DG	Iberia_MBA	Turkmenistan_IA.SG	TJA	-0.0389	-1.776	411	444	5869
Mbuti.DG	Pakistan_IA_Udegram	Turkmenistan_IA.SG	TJE	-0.0053	-1.776	13275	13418	182091
Mbuti.DG	Germany_N_published	Turkmenistan_IA.SG	TJA	-0.0206	-1.777	1463	1525	20275
Mbuti.DG	Hungary_MBA_Vatya.SG	Turkmenistan_IA.SG	TJY	-0.0073	-1.777	11360	11528	156192
Mbuti.DG	Switzerland_BellBeaker	Turkmenistan_IA.SG	TJE	-0.0128	-1.779	3410	3498	46813
Mbuti.DG	Wales_Mesolithic	Turkmenistan_IA.SG	TJE	-0.0121	-1.779	4339	4446	60552
Mbuti.DG	Ukraine_Chernyakhiv.SG	Turkmenistan_IA.SG	TJA	-0.0132	-1.78	3455	3547	47457
Mbuti.DG	Italy_Imperial_oCentralEuropean.SG	Turkmenistan_IA.SG	TJY	-0.0076	-1.781	12354	12544	169739
Mbuti.DG	Ukraine_Chernyakhiv.SG	Turkmenistan_IA.SG	TJE	-0.0132	-1.782	3443	3535	47457
Mbuti.DG	Lebanon_Medieval_o3.SG	Turkmenistan_IA.SG	TJE	-0.0121	-1.784	4855	4974	67290
Mbuti.DG	Uzbekistan_BA_SappaliTepe2	Turkmenistan_IA.SG	TJY	-0.0074	-1.787	11670	11844	161381
Mbuti.DG	Ukraine_IA_WesternScythian_o.SG	Turkmenistan_IA.SG	TJA	-0.0128	-1.789	3698	3794	50858
Mbuti.DG	Anatolia_C	Turkmenistan_IA.SG	TJE	-0.0096	-1.79	7227	7368	99145
Mbuti.DG	India_RoopkundB	Turkmenistan_IA.SG	TJE	-0.0056	-1.791	12890	13036	176765
Mbuti.DG	Ireland_MN.SG	Turkmenistan_IA.SG	TJY	-0.0083	-1.791	13923	14156	190943
Mbuti.DG	Finland_Levanluhta	Turkmenistan_IA.SG	TJE	-0.0093	-1.793	7114	7247	97633
Mbuti.DG	Russia_MLBA_Sintashta_o3	Turkmenistan_IA.SG	TJA	-0.0103	-1.794	8370	8544	113721
Mbuti.DG	England_BellBeaker	Turkmenistan_IA.SG	TJY	-0.0055	-1.794	13729	13880	187274
Mbuti.DG	Poland_Globular_Amphora_published	Turkmenistan_IA.SG	TJY	-0.0244	-1.803	1101	1156	15701
Mbuti.DG	Iran_BA1_ShahrISokhta	Turkmenistan_IA.SG	TJE	-0.0064	-1.804	11518	11666	158747
Mbuti.DG	Bulgaria_IA	Turkmenistan_IA.SG	TJE	-0.0097	-1.804	8719	8890	119845
Mbuti.DG	Bulgaria_Krepost_N	Turkmenistan_IA.SG	TAB	-0.0153	-1.805	2876	2965	40351
Mbuti.DG	Kazakhstan_Dali_EBA	Turkmenistan_IA.SG	TJE	-0.0094	-1.805	9680	9863	132217
Mbuti.DG	Russia_Caucasus_Maikop_Novosvobodnaya	Turkmenistan_IA.SG	TJY	-0.0082	-1.807	9571	9728	131761
Mbuti.DG	Czech_Eneolithic	Turkmenistan_IA.SG	TJE	-0.0093	-1.808	9398	9575	129298
Mbuti.DG	Poland_Globular_Amphora_published	Turkmenistan_IA.SG	TJE	-0.024	-1.809	1117	1172	15701
Mbuti.DG	Russia_Kalmykia_EBA_Yamnaya.SG	Turkmenistan_IA.SG	TJY	-0.012	-1.809	5500	5633	75702
Mbuti.DG	Germany_LRoman.SG	Turkmenistan_IA.SG	TJE	-0.008	-1.811	13022	13231	178272
Mbuti.DG	Sweden_PWC	Turkmenistan_IA.SG	TJY	-0.012	-1.812	4977	5097	69010
Mbuti.DG	Russia_Petrovka	Turkmenistan_IA.SG	TAB	-0.0129	-1.814	3921	4024	53755
Mbuti.DG	Sweden_LNBA	Turkmenistan_IA.SG	TJE	-0.0096	-1.816	8538	8704	116918
Mbuti.DG	Croatia_Vucedol	Turkmenistan_IA.SG	TJE	-0.0159	-1.818	2365	2442	32676
Mbuti.DG	Russia_Early_Sarmatian.SG	Turkmenistan_IA.SG	TJE	-0.0175	-1.819	2022	2094	27884
Mbuti.DG	Greece_BA_Mycenaean	Turkmenistan_IA.SG	TAB	-0.01	-1.82	4396	4485	59330
Mbuti.DG	Turkmenistan_Gonur_BA_1_o	Turkmenistan_IA.SG	TJE	-0.0144	-1.824	3038	3126	41861
Mbuti.DG	Czech_Baalberge	Turkmenistan_IA.SG	TJE	-0.0092	-1.824	10587	10783	145242
Mbuti.DG	Iberia_UP_Azilian	Turkmenistan_IA.SG	TJA	-0.0129	-1.826	4239	4350	58040
Mbuti.DG	France_BellBeaker_lowSteppe	Turkmenistan_IA.SG	TJE	-0.0085	-1.827	9194	9352	126231
Mbuti.DG	Kyrgyzstan_OutTianShanSaka.SG	Turkmenistan_IA.SG	TJY	-0.0091	-1.827	9687	9865	133624
Mbuti.DG	Hungary_Maros_EBA.SG	Turkmenistan_IA.SG	TJY	-0.0114	-1.827	5261	5382	73279
Mbuti.DG	Ukraine_Cimmerians_o2.SG	Turkmenistan_IA.SG	TAB	-0.0145	-1.828	3067	3157	42045
Mbuti.DG	Iran_LN_SehGabi	Turkmenistan_IA.SG	TJE	-0.011	-1.829	6346	6487	88432
Mbuti.DG	Kazakhstan_MLBA_Fedorovo_Shoindykol	Turkmenistan_IA.SG	TJE	-0.0079	-1.83	11538	11721	157418
Mbuti.DG	Anatolia_TellKurdu_EC	Turkmenistan_IA.SG	TAB	-0.0087	-1.84	8304	8450	113782
Mbuti.DG	Russia_HG_Samara	Turkmenistan_IA.SG	TJA	-0.012	-1.84	5620	5757	76876
Mbuti.DG	Lebanon_Medieval.SG	Turkmenistan_IA.SG	TJE	-0.007	-1.844	13621	13813	188270
Mbuti.DG	Croatia_Mesolithic_HG	Turkmenistan_IA.SG	TAB	-0.0125	-1.846	4774	4895	64982
Mbuti.DG	Ukraine_Eneolithic_Trypillia_published	Turkmenistan_IA.SG	TAB	-0.0149	-1.849	2983	3073	41070
Mbuti.DG	Iberia_C_BA_published	Turkmenistan_IA.SG	TJA	-0.0239	-1.849	1169	1226	16257
Mbuti.DG	Germany_CordedWare_o	Turkmenistan_IA.SG	TAB	-0.0144	-1.852	3600	3706	49594
Mbuti.DG	Turkmenistan_C_Geoksyur_published	Turkmenistan_IA.SG	TJA	-0.0204	-1.854	1557	1621	21669
Mbuti.DG	Bulgaria_C_published	Turkmenistan_IA.SG	TJA	-0.023	-1.856	1246	1305	16898
Mbuti.DG	Iberia_N_C	Turkmenistan_IA.SG	TJE	-0.0078	-1.856	11675	11859	160311
Mbuti.DG	Sweden_HG_Motala	Turkmenistan_IA.SG	TJY	-0.0071	-1.856	12707	12889	173522
Mbuti.DG	Lebanon_Medieval_o6.SG	Turkmenistan_IA.SG	TAB	-0.013	-1.863	4444	4561	60853
Mbuti.DG	Russia_Mezhovskaya.SG	Turkmenistan_IA.SG	TJY	-0.0087	-1.863	12560	12781	173128
Mbuti.DG	Hungary_MN_LBK_published	Turkmenistan_IA.SG	TJE	-0.0092	-1.868	9366	9541	127960
Mbuti.DG	Serbia_Mesolithic_IronGates_published	Turkmenistan_IA.SG	TJE	-0.0078	-1.869	12373	12569	168794
Mbuti.DG	Kazakhstan_Sintashta_MLBA_o.SG	Turkmenistan_IA.SG	TJE	-0.0315	-1.869	617	657	8660
Mbuti.DG	Scotland_N_published	Turkmenistan_IA.SG	TJA	-0.0195	-1.872	1719	1787	23862
Mbuti.DG	Italy_North_Villabruna_HG	Turkmenistan_IA.SG	TJY	-0.01	-1.874	10662	10879	147077
Mbuti.DG	Sweden_Megalithic	Turkmenistan_IA.SG	TJE	-0.0084	-1.876	10456	10633	143563
Mbuti.DG	Turkmenistan_Gonur_BA_2_published	Turkmenistan_IA.SG	TAB	-0.0164	-1.881	2678	2767	37705
Mbuti.DG	Latvia_LN_CordedWare	Turkmenistan_IA.SG	TJE	-0.0162	-1.881	3204	3310	43689
Mbuti.DG	Pakistan_Medieval_Barikot2	Turkmenistan_IA.SG	TAB	-0.0091	-1.882	10988	11190	151248
Mbuti.DG	Greece_Peloponnese_N_all	Turkmenistan_IA.SG	TJA	-0.01	-1.883	9360	9549	127889
Mbuti.DG	Uzbekistan_BA_Bustan	Turkmenistan_IA.SG	TJE	-0.0068	-1.883	11956	12120	164402
Mbuti.DG	Italy_South_HG_Ostuni2	Turkmenistan_IA.SG	TJE	-0.0622	-1.885	172	195	2482
Mbuti.DG	Iberia_NazariPeriod_Muslim_o_published	Turkmenistan_IA.SG	TJE	-0.024	-1.886	1250	1312	17524
Mbuti.DG	Russia_Caucasus_KuraAraxes	Turkmenistan_IA.SG	TJE	-0.0087	-1.887	9611	9780	132597
Mbuti.DG	Lithuania_BA	Turkmenistan_IA.SG	TJY	-0.0103	-1.89	6899	7043	94549
Mbuti.DG	Jordan_PPNB_published	Turkmenistan_IA.SG	TJE	-0.0176	-1.893	2121	2197	30199
Mbuti.DG	Russia_AfontovaGora3	Turkmenistan_IA.SG	TJY	-0.0156	-1.893	3120	3219	43343
Mbuti.DG	Russia_Karasuk.SG	Turkmenistan_IA.SG	TJY	-0.0061	-1.895	13865	14035	190548
Mbuti.DG	Iceland_Early_Christian.SG	Turkmenistan_IA.SG	TJE	-0.0097	-1.897	7562	7710	105714
Mbuti.DG	Hungary_MN_ALBK_Szakalhat	Turkmenistan_IA.SG	TJE	-0.0107	-1.899	6660	6804	91316
Mbuti.DG	Anatolia_Arslantepe_EBA	Turkmenistan_IA.SG	TJE	-0.0068	-1.903	12943	13122	178295
Mbuti.DG	Kazakhstan_IA_Tasbas	Turkmenistan_IA.SG	TJA	-0.012	-1.904	6359	6513	87023
Mbuti.DG	Anatolia_Epipaleolithic	Turkmenistan_IA.SG	TJE	-0.0097	-1.905	10425	10630	143672
Mbuti.DG	Poland_EBA	Turkmenistan_IA.SG	TJE	-0.0097	-1.906	9800	9993	134756
Mbuti.DG	Denmark_BA.SG	Turkmenistan_IA.SG	TJA	-0.0229	-1.907	1316	1378	18431
Mbuti.DG	Anatolia_Boncuklu_N.SG	Turkmenistan_IA.SG	TJE	-0.0082	-1.907	13137	13353	180364
Mbuti.DG	Iberia_Iberian_published	Turkmenistan_IA.SG	TJY	-0.0101	-1.908	7306	7455	101409
Mbuti.DG	Sweden_Mesolithic.SG	Turkmenistan_IA.SG	TJY	-0.0078	-1.909	13867	14086	190197
Mbuti.DG	France_Iboussieres31_2	Turkmenistan_IA.SG	TJA	-0.0253	-1.91	986	1037	13611
Mbuti.DG	Anatolia_TellKurdu_EC	Turkmenistan_IA.SG	TJA	-0.0092	-1.912	8283	8437	113782
Mbuti.DG	Pakistan_IA_Gogdara	Turkmenistan_IA.SG	TAB	-0.0081	-1.913	10897	11075	149328
Mbuti.DG	Croatia_N_Cardial	Turkmenistan_IA.SG	TJE	-0.0073	-1.914	11592	11761	159078
Mbuti.DG	Sweden_BattleAxe.SG	Turkmenistan_IA.SG	TJY	-0.011	-1.916	6960	7115	96826
Mbuti.DG	France_Chaudardes_published	Turkmenistan_IA.SG	TJA	-0.0258	-1.917	1063	1119	14939
Mbuti.DG	Kyrgyzstan_TianShanSaka.SG	Turkmenistan_IA.SG	TJE	-0.0063	-1.92	13697	13870	188398
Mbuti.DG	Pakistan_IA_Udegram_o	Turkmenistan_IA.SG	TJE	-0.0342	-1.92	563	603	7880
Mbuti.DG	Iberia_C_BA	Turkmenistan_IA.SG	TJA	-0.0107	-1.923	7478	7640	102572
Mbuti.DG	Anatolia_Buyukkaya_EC	Turkmenistan_IA.SG	TJE	-0.011	-1.923	7534	7702	104665
Mbuti.DG	Hungary_Medieval.SG	Turkmenistan_IA.SG	TAB	-0.0134	-1.924	4306	4423	58815
Mbuti.DG	Aigyrly_150CE	Turkmenistan_IA.SG	TJE	-0.0241	-1.924	1170	1228	16525
Mbuti.DG	Kyrgyzstan_OutTianShanSaka.SG	Turkmenistan_IA.SG	TJE	-0.0097	-1.926	9718	9908	133624
Mbuti.DG	Italy_South_HG_Ostuni2	Turkmenistan_IA.SG	TJA	-0.0631	-1.927	171	194	2482
Mbuti.DG	Germany_LN_BenzigerodeHeimburg	Turkmenistan_IA.SG	TJY	-0.01	-1.927	9375	9566	128911
Mbuti.DG	Iberia_BellBeaker_o_published	Turkmenistan_IA.SG	TAB	-0.0103	-1.929	8255	8426	118158
Mbuti.DG	Kazakhstan_MLBA_Alakul_Satan	Turkmenistan_IA.SG	TJE	-0.0094	-1.929	10748	10951	146914
Mbuti.DG	Belgium_UP_Magdalenian	Turkmenistan_IA.SG	TJA	-0.0168	-1.932	2795	2890	39250
Mbuti.DG	Kazakhstan_MLBA_Zevakinskiy	Turkmenistan_IA.SG	TJA	-0.0104	-1.933	8983	9171	122293
Mbuti.DG	Hungary_MN_ALPc_I	Turkmenistan_IA.SG	TAB	-0.0142	-1.934	3592	3696	49775
Mbuti.DG	Sweden_Motala_HG	Turkmenistan_IA.SG	TAB	-0.0306	-1.934	700	744	9766
Mbuti.DG	Germany_EN_LBK_published	Turkmenistan_IA.SG	TJE	-0.0065	-1.935	13538	13714	185010
Mbuti.DG	Iberia_UP_Azilian	Turkmenistan_IA.SG	TAB	-0.0134	-1.94	4246	4362	58040
Mbuti.DG	Pakistan_IA_Katelai_published	Turkmenistan_IA.SG	TJA	-0.0073	-1.942	10915	11076	149566
Mbuti.DG	Iberia_Celtiberian	Turkmenistan_IA.SG	TJE	-0.0079	-1.943	11589	11773	158671
Mbuti.DG	Iberia_EBA	Turkmenistan_IA.SG	TJY	-0.0115	-1.952	6347	6495	87789
Mbuti.DG	Israel_IA1_Ashkelon	Turkmenistan_IA.SG	TJA	-0.0112	-1.953	5339	5460	74290
Mbuti.DG	Iran_Mesolithic_HotuIIIb_all_published	Turkmenistan_IA.SG	TJY	-0.0211	-1.953	1769	1845	24787
Mbuti.DG	Hungary_MN_ALPc_I	Turkmenistan_IA.SG	TJA	-0.0145	-1.954	3580	3686	49775
Mbuti.DG	Ukraine_N_published	Turkmenistan_IA.SG	TJY	-0.0113	-1.954	5886	6020	81645
Mbuti.DG	Iberia_BellBeaker_published	Turkmenistan_IA.SG	TJE	-0.0179	-1.956	2411	2499	33293
Mbuti.DG	Georgia_Kotias.SG	Turkmenistan_IA.SG	TJY	-0.0094	-1.958	13769	14029	190887
Mbuti.DG	Finland_Levanluhta	Turkmenistan_IA.SG	TJA	-0.0102	-1.96	7158	7305	97633
Mbuti.DG	Slovakia_Poprad.SG	Turkmenistan_IA.SG	TJA	-0.0129	-1.96	5823	5975	80298
Mbuti.DG	Israel_Natufian	Turkmenistan_IA.SG	TJY	-0.0118	-1.96	6134	6280	87440
Mbuti.DG	Turkmenistan_Gonur_BA_1	Turkmenistan_IA.SG	TJY	-0.007	-1.962	11660	11824	161147
Mbuti.DG	Sweden_BAC	Turkmenistan_IA.SG	TJE	-0.0088	-1.963	12289	12507	167339
Mbuti.DG	Russia_Mezhovskaya.SG	Turkmenistan_IA.SG	TJE	-0.009	-1.965	12614	12843	173128
Mbuti.DG	ESZ002.out	Turkmenistan_IA.SG	TJE	-0.0107	-1.965	8090	8266	111060
Mbuti.DG	Ukraine_Eneolithic	Turkmenistan_IA.SG	TJE	-0.0128	-1.966	5016	5146	69184
Mbuti.DG	Scotland_N_o	Turkmenistan_IA.SG	TJA	-0.02	-1.967	1808	1881	24949
Mbuti.DG	Iberia_LN.SG	Turkmenistan_IA.SG	TJA	-0.0131	-1.968	4275	4388	59209
Mbuti.DG	France_Rigney1_published	Turkmenistan_IA.SG	TJA	-0.0408	-1.968	409	443	5825
Mbuti.DG	Russia_Early_Sarmatian.SG	Turkmenistan_IA.SG	TJA	-0.0189	-1.969	2034	2113	27884
Mbuti.DG	Russia_Afanasievo.SG	Turkmenistan_IA.SG	TJE	-0.0089	-1.973	10520	10708	144726
Mbuti.DG	Italy_Medieval_EarlyModern_oCentralEuropean.SG	Turkmenistan_IA.SG	TJY	-0.0059	-1.975	13932	14098	190785
Mbuti.DG	Armenia_C	Turkmenistan_IA.SG	TJY	-0.0071	-1.979	12620	12799	173513
Mbuti.DG	Ukraine_N_o2_published	Turkmenistan_IA.SG	TAB	-0.0182	-1.98	2371	2459	32988
Mbuti.DG	Iberia_Roman_published	Turkmenistan_IA.SG	TAB	-0.0321	-1.984	683	729	9720
Mbuti.DG	Croatia_EIA	Turkmenistan_IA.SG	TJE	-0.01	-1.984	9879	10079	135245
Mbuti.DG	Ireland_BA.SG	Turkmenistan_IA.SG	TJE	-0.0074	-1.988	13994	14204	190955
Mbuti.DG	Ukraine_EBA_Yamnaya.SG	Turkmenistan_IA.SG	TAB	-0.0209	-1.99	1706	1779	23424
Mbuti.DG	Hungary_EBA_Mako	Turkmenistan_IA.SG	TJE	-0.0099	-1.991	9887	10085	135401
Mbuti.DG	Scotland_C_EBA_published	Turkmenistan_IA.SG	TJE	-0.0113	-1.993	7878	8058	108190
Mbuti.DG	Hungary_MN_Vinca	Turkmenistan_IA.SG	TJE	-0.0092	-1.993	8879	9044	122387
Mbuti.DG	Jordan_PPNB	Turkmenistan_IA.SG	TAB	-0.0127	-1.999	4682	4802	65395
Mbuti.DG	Iberia_Hellenistic_B	Turkmenistan_IA.SG	TJE	-0.0124	-2	5284	5417	73311
Mbuti.DG	Turkmenistan_C_Namazga_o.SG	Turkmenistan_IA.SG	TJY	-0.0131	-2	5058	5193	72084
Mbuti.DG	Lebanon_Medieval_o1.SG	Turkmenistan_IA.SG	TJY	-0.0094	-2	12748	12990	177873
Mbuti.DG	Greece_BA_Mycenaean	Turkmenistan_IA.SG	TJA	-0.0112	-2.001	4373	4473	59330
Mbuti.DG	Switzerland_Bichon.SG	Turkmenistan_IA.SG	TJA	-0.0094	-2.002	13988	14254	190449
Mbuti.DG	Norway_N_HG.SG	Turkmenistan_IA.SG	TJE	-0.0102	-2.003	10325	10538	141085
Mbuti.DG	Poland_GAC.SG	Turkmenistan_IA.SG	TJE	-0.0098	-2.003	12300	12544	170163
Mbuti.DG	Hungary_Hunyadihalom_MCHA	Turkmenistan_IA.SG	TJE	-0.0105	-2.004	8085	8256	111023
Mbuti.DG	Hungary_C_Balaton_Lasinja	Turkmenistan_IA.SG	TJE	-0.0078	-2.005	11633	11817	158709
Mbuti.DG	Kazakhstan_MLBA1_AkMoustafa	Turkmenistan_IA.SG	TJE	-0.0105	-2.005	9383	9582	128624
Mbuti.DG	Russia_EasternScythian_SouthernUrals.SG	Turkmenistan_IA.SG	TJY	-0.0141	-2.007	4707	4841	65349
Mbuti.DG	Ukraine_Mesolithic_published	Turkmenistan_IA.SG	TJE	-0.0274	-2.008	960	1014	13691
Mbuti.DG	Estonia_IA.SG	Turkmenistan_IA.SG	TJY	-0.0081	-2.009	10715	10890	147871
Mbuti.DG	Poland_Unetice_EBA.SG	Turkmenistan_IA.SG	TJY	-0.0102	-2.01	8424	8598	116140
Mbuti.DG	Serbia_N	Turkmenistan_IA.SG	TJA	-0.0175	-2.011	2569	2661	35474
Mbuti.DG	Iberia_Muslim_Almohade	Turkmenistan_IA.SG	TAB	-0.0123	-2.012	6052	6204	84286
Mbuti.DG	Kazakhstan_IA_Tasbas	Turkmenistan_IA.SG	TAB	-0.0125	-2.012	6355	6515	87023
Mbuti.DG	Iberia_IA	Turkmenistan_IA.SG	TJE	-0.0091	-2.012	10672	10869	145996
Mbuti.DG	Norway_Mesolithic.SG	Turkmenistan_IA.SG	TJY	-0.0097	-2.013	13508	13772	184639
Mbuti.DG	Turkmenistan_LBA_Sumbar	Turkmenistan_IA.SG	TJA	-0.0112	-2.015	8139	8323	111738
Mbuti.DG	Iberia_LBA_Cogotas	Turkmenistan_IA.SG	TJA	-0.0081	-2.018	12096	12293	164707
Mbuti.DG	Russia_EarlySarmatian_SouthernUrals.SG	Turkmenistan_IA.SG	TJE	-0.0086	-2.018	10644	10828	145477
Mbuti.DG	Kazakhstan_MLBA_OyDzhaylau	Turkmenistan_IA.SG	TJE	-0.0072	-2.019	12391	12572	168812
Mbuti.DG	Latvia_HG.SG	Turkmenistan_IA.SG	TJY	-0.0095	-2.021	13411	13667	184162
Mbuti.DG	Germany_LBA_Halberstadt_published	Turkmenistan_IA.SG	TJE	-0.0097	-2.022	11390	11612	156102
Mbuti.DG	Italy_IA_Republic_oEasternMediterranean.SG	Turkmenistan_IA.SG	TJE	-0.0073	-2.023	13412	13608	184585
Mbuti.DG	Iberia_Iberian	Turkmenistan_IA.SG	TJY	-0.0088	-2.023	9848	10022	135848
Mbuti.DG	Ukraine_EBA_Yamnaya	Turkmenistan_IA.SG	TJE	-0.0102	-2.024	9966	10172	136599
Mbuti.DG	Kazakhstan_MLBA_KazakhMys	Turkmenistan_IA.SG	TJY	-0.0077	-2.024	11710	11893	160306
Mbuti.DG	Germany_BellBeaker	Turkmenistan_IA.SG	TJY	-0.0059	-2.024	13821	13985	188604
Mbuti.DG	Hungary_MN_Vinca_published	Turkmenistan_IA.SG	TJE	-0.0107	-2.026	8556	8742	117924
Mbuti.DG	Scotland_N_o	Turkmenistan_IA.SG	TAB	-0.0202	-2.03	1812	1887	24949
Mbuti.DG	KNT005.out	Turkmenistan_IA.SG	TUR	-0.0099	-2.032	11773	12009	161201
Mbuti.DG	Czech_Vestonice43	Turkmenistan_IA.SG	TJE	-0.0237	-2.033	1438	1508	20363
Mbuti.DG	Lebanon_Medieval_o2.SG	Turkmenistan_IA.SG	TJE	-0.0096	-2.041	8845	9017	121251
Mbuti.DG	Turkmenistan_EBA_Parkhai	Turkmenistan_IA.SG	TJE	-0.0099	-2.042	10613	10826	146580
Mbuti.DG	Czech_Megalithic.SG	Turkmenistan_IA.SG	TJE	-0.0101	-2.042	9614	9809	133380
Mbuti.DG	France_Iboussieres31_2	Turkmenistan_IA.SG	TAB	-0.0264	-2.045	989	1042	13611
Mbuti.DG	Ukraine_IA_WesternScythian.SG	Turkmenistan_IA.SG	TJE	-0.0091	-2.047	9468	9642	129148
Mbuti.DG	Germany_MN_Baalberge	Turkmenistan_IA.SG	TJE	-0.0113	-2.047	6593	6744	90518
Mbuti.DG	France_Ranchot88_published	Turkmenistan_IA.SG	TJE	-0.0142	-2.048	4837	4976	67032
Mbuti.DG	Germany_Lech_EBA	Turkmenistan_IA.SG	TJY	-0.0063	-2.049	13423	13594	183713
Mbuti.DG	Denmark_MN_B.SG	Turkmenistan_IA.SG	TJE	-0.0162	-2.05	3260	3367	45301
Mbuti.DG	Armenia_MBA.SG	Turkmenistan_IA.SG	TJE	-0.0136	-2.053	4885	5020	67922
Mbuti.DG	Italy_LA_oCentralEuropean.SG	Turkmenistan_IA.SG	TJY	-0.0066	-2.054	13884	14070	190739
Mbuti.DG	Scotland_BellBeaker	Turkmenistan_IA.SG	TJE	-0.0094	-2.058	10309	10504	140941
Mbuti.DG	Aigyrly_150CE	Turkmenistan_IA.SG	TJA	-0.0257	-2.063	1177	1239	16525
Mbuti.DG	Hungary_MN_ALPc_III_published	Turkmenistan_IA.SG	TJA	-0.0117	-2.066	8412	8612	114990
Mbuti.DG	Iberia_C.SG	Turkmenistan_IA.SG	TJY	-0.0071	-2.068	13879	14077	190965
Mbuti.DG	Israel_LBA_Ashkelon	Turkmenistan_IA.SG	TAB	-0.0124	-2.069	5171	5301	71575
Mbuti.DG	Iberia_BellBeaker	Turkmenistan_IA.SG	TJE	-0.0066	-2.069	13370	13547	182701
Mbuti.DG	Russia_EBA.SG	Turkmenistan_IA.SG	TAB	-0.0179	-2.073	2658	2754	36709
Mbuti.DG	Ibiza_Punic.SG	Turkmenistan_IA.SG	TAB	-0.0144	-2.073	4065	4183	56252
Mbuti.DG	Kazakhstan_Eneolithic_Botai.SG	Turkmenistan_IA.SG	TJA	-0.0086	-2.073	14074	14319	190949
Mbuti.DG	Italy_South_HG_Ostuni2	Turkmenistan_IA.SG	TAB	-0.0671	-2.074	172	197	2482
[truncated: 1,396 more rows]

## Sheet: Table_S6_f3adm
Table S6	all f3-admixture of the form f3(Ancient pop, Iron Age Turan; TAB/TJA/TJE/TJY/TUR), significantly negative f3-stat are highlighted in green
Ancient pop	Iron Age Turan	Indo-Iranians/Turkmen	F3	Standard Error	Z	SNPs
Mongolia_lateMed_Mongol	Turkmenistan_IA.SG	TAB	-0.012478	0.0006	-20.784	195501
Mongolia_lateXiongnu	Turkmenistan_IA.SG	TAB	-0.011945	0.000674	-17.715	194658
Mongolia_lateMed_Mongol	Turkmenistan_IA.SG	TUR	-0.010626	0.000654	-16.254	194227
Mongolia_MLBA_Ulaanzuukh_SlabGrave	Turkmenistan_IA.SG	TAB	-0.015831	0.000988	-16.023	188015
Russia_Shamanka_Eneolithic.SG	Turkmenistan_IA.SG	TAB	-0.013844	0.000922	-15.012	195420
Russia_lateXiongnu	Turkmenistan_IA.SG	TAB	-0.014762	0.000985	-14.981	183641
Mongolia_lateXiongnu_han	Turkmenistan_IA.SG	TAB	-0.013117	0.000877	-14.949	191911
Mongolia_IA_Ulaanzuukh_SlabGrave	Turkmenistan_IA.SG	TAB	-0.014899	0.001019	-14.624	183268
DevilsCave_N.SG	Turkmenistan_IA.SG	TAB	-0.016882	0.001162	-14.53	195288
Mongolia_MLBA_Ulaanzuukh_SlabGrave	Turkmenistan_IA.SG	TUR	-0.01471	0.001026	-14.333	184473
Mongolia_lateXiongnu	Turkmenistan_IA.SG	TUR	-0.010183	0.000717	-14.196	192007
Mongolia_Khovsgol_LBA	Turkmenistan_IA.SG	TAB	-0.010114	0.000742	-13.636	191383
Russia_Shamanka_Eneolithic.SG	Turkmenistan_IA.SG	TUR	-0.012636	0.000947	-13.348	192235
Russia_lateXiongnu	Turkmenistan_IA.SG	TUR	-0.013507	0.00102	-13.247	180093
Mongolia_IA_Ulaanzuukh_SlabGrave	Turkmenistan_IA.SG	TUR	-0.01396	0.001063	-13.129	179609
Russia_UstBelaya_Angara	Turkmenistan_IA.SG	TAB	-0.012704	0.000973	-13.055	183409
DevilsCave_N.SG	Turkmenistan_IA.SG	TUR	-0.015821	0.001222	-12.949	191217
Mongolia_lateXiongnu_han	Turkmenistan_IA.SG	TUR	-0.011733	0.000924	-12.695	188545
Nepal_Samdzong_1500BP.SG	Turkmenistan_IA.SG	TAB	-0.013168	0.001095	-12.025	195261
Mongolia_XiongNu.SG	Turkmenistan_IA.SG	TAB	-0.013721	0.001144	-11.991	195183
Russia_OldBeringSea_Ekven	Turkmenistan_IA.SG	TAB	-0.010912	0.000947	-11.518	191413
Russia_UstBelaya_Angara	Turkmenistan_IA.SG	TUR	-0.011465	0.001011	-11.336	179966
Ekven_IA.SG	Turkmenistan_IA.SG	TAB	-0.011372	0.001046	-10.874	194540
Kazakhstan_Nomad_HP.SG	Turkmenistan_IA.SG	TAB	-0.013025	0.001235	-10.543	188009
Kazakhstan_GoldenHordeAsian.SG	Turkmenistan_IA.SG	TAB	-0.016112	0.001536	-10.489	183634
Mongolia_Khovsgol_LBA	Turkmenistan_IA.SG	TUR	-0.008348	0.000797	-10.471	188512
Mongolia_lateMed_Khitan	Turkmenistan_IA.SG	TAB	-0.013115	0.001281	-10.237	164964
UstBelaya_EBA.SG	Turkmenistan_IA.SG	TAB	-0.011547	0.001131	-10.214	191814
Kyrgyzstan_Medieval_Nomad.SG	Turkmenistan_IA.SG	TAB	-0.010942	0.001073	-10.196	188778
Mongolia_XiongNu.SG	Turkmenistan_IA.SG	TUR	-0.012004	0.001186	-10.117	191126
Nepal_Chokhopani_2700BP.SG	Turkmenistan_IA.SG	TAB	-0.015525	0.001544	-10.053	194935
Mongolia_lateMed_Mongol	Turkmenistan_IA.SG	TJA	-0.007299	0.000732	-9.973	193763
Mongolia_earlyMed_Turk	Turkmenistan_IA.SG	TAB	-0.008119	0.000818	-9.928	190246
Nepal_Samdzong_1500BP.SG	Turkmenistan_IA.SG	TUR	-0.011205	0.001138	-9.846	191384
Russia_Lokomotiv_Eneolithic.SG	Turkmenistan_IA.SG	TAB	-0.012788	0.001299	-9.842	172256
Mongolia_lateXiongnu_o	Turkmenistan_IA.SG	TAB	-0.016351	0.001661	-9.842	157409
Kazakhstan_GoldenHordeAsian.SG	Turkmenistan_IA.SG	TUR	-0.015145	0.001551	-9.764	179384
Russia_Fofonovo_EN	Turkmenistan_IA.SG	TAB	-0.014504	0.001515	-9.574	148410
Mongolia_earlyXiongnu_rest	Turkmenistan_IA.SG	TAB	-0.011654	0.001218	-9.567	173182
Russia_Shamanka_EBA.SG	Turkmenistan_IA.SG	TAB	-0.011533	0.001208	-9.545	177621
Nepal_Mebrak_2125BP.SG	Turkmenistan_IA.SG	TAB	-0.01609	0.00169	-9.521	131362
Mongolia_MLBA_Ulaanzuukh_SlabGrave	Turkmenistan_IA.SG	TJA	-0.01012	0.00109	-9.282	182599
Mongolia_lateXiongnu	Turkmenistan_IA.SG	TJA	-0.007146	0.000776	-9.209	190724
Kazakhstan_Nomad_HP.SG	Turkmenistan_IA.SG	TUR	-0.011699	0.001276	-9.171	183847
Russia_OldBeringSea_Ekven	Turkmenistan_IA.SG	TUR	-0.009173	0.001	-9.169	188287
Russia_Lokomotiv_Eneolithic.SG	Turkmenistan_IA.SG	TUR	-0.012158	0.001354	-8.983	168451
Russia_lateXiongnu	Turkmenistan_IA.SG	TJA	-0.009454	0.001076	-8.788	177980
Mongolia_lateMed_Khitan	Turkmenistan_IA.SG	TUR	-0.011628	0.001343	-8.657	161424
Mongolia_earlyMed_Turk_o	Turkmenistan_IA.SG	TAB	-0.013838	0.001604	-8.629	151922
DevilsCave_N.SG	Turkmenistan_IA.SG	TJA	-0.010815	0.001267	-8.537	188744
Ekven_IA.SG	Turkmenistan_IA.SG	TUR	-0.009456	0.00111	-8.522	190771
Mongolia_EMBA_Chemurchek_northAlai	Turkmenistan_IA.SG	TAB	-0.012396	0.001461	-8.486	178465
Russia_Fofonovo_EN	Turkmenistan_IA.SG	TUR	-0.013108	0.001547	-8.473	145059
Yana_Medieval.SG	Turkmenistan_IA.SG	TAB	-0.013204	0.001568	-8.418	158224
Nepal_Chokhopani_2700BP.SG	Turkmenistan_IA.SG	TUR	-0.013365	0.001588	-8.415	190528
UstBelaya_EBA.SG	Turkmenistan_IA.SG	TUR	-0.00986	0.001173	-8.404	187770
Mongolia_IA_Ulaanzuukh_SlabGrave	Turkmenistan_IA.SG	TJA	-0.009415	0.001136	-8.289	177461
Nepal_Mebrak_2125BP.SG	Turkmenistan_IA.SG	TUR	-0.014642	0.001769	-8.278	128339
Mongolia_lateXiongnu_o	Turkmenistan_IA.SG	TUR	-0.014034	0.001712	-8.2	153850
Russia_OldBeringSea_Uelen	Turkmenistan_IA.SG	TAB	-0.010205	0.001245	-8.193	171036
UstBelaya_N.SG	Turkmenistan_IA.SG	TAB	-0.016198	0.001978	-8.19	90185
Russia_Shamanka_Eneolithic.SG	Turkmenistan_IA.SG	TJA	-0.008383	0.001029	-8.144	190599
Mongolia_lateXiongnu_han	Turkmenistan_IA.SG	TJA	-0.008054	0.000992	-8.122	186613
Mongolia_eastMongolia_preBA	Turkmenistan_IA.SG	TAB	-0.014657	0.001809	-8.104	108560
Russia_Shamanka_EBA.SG	Turkmenistan_IA.SG	TUR	-0.01017	0.001259	-8.075	173797
Kazakhstan_Nomad_Hun_Sarmatian.SG	Turkmenistan_IA.SG	TAB	-0.011437	0.001417	-8.071	165182
Russia_UstBelaya_Angara_published	Turkmenistan_IA.SG	TAB	-0.011757	0.001459	-8.058	146934
Kyrgyzstan_Medieval_Nomad.SG	Turkmenistan_IA.SG	TUR	-0.00927	0.001155	-8.026	184772
Mongolia_earlyXiongnu_rest	Turkmenistan_IA.SG	TUR	-0.009957	0.001265	-7.873	169454
Mongolia_earlyXiongnu_o	Turkmenistan_IA.SG	TAB	-0.012274	0.001635	-7.507	151690
Russia_UstBelaya_Angara	Turkmenistan_IA.SG	TJA	-0.008112	0.001083	-7.493	178050
Mongolia_EMBA_Chemurchek_northAlai	Turkmenistan_IA.SG	TUR	-0.011237	0.001531	-7.339	174425
Russia_UstBelaya_Angara_published	Turkmenistan_IA.SG	TUR	-0.01081	0.001506	-7.177	143637
Yana_Medieval.SG	Turkmenistan_IA.SG	TUR	-0.011699	0.001658	-7.057	154513
Mongolia_eastMongolia_preBA	Turkmenistan_IA.SG	TUR	-0.013072	0.001869	-6.996	106035
Russia_UstIda_EBA.SG	Turkmenistan_IA.SG	TAB	-0.009684	0.001391	-6.96	146075
Kazakhstan_Nomad_Hun_Sarmatian.SG	Turkmenistan_IA.SG	TUR	-0.010355	0.001496	-6.921	161470
Mongolia_earlyMed_Turk_o	Turkmenistan_IA.SG	TUR	-0.011424	0.001655	-6.904	148397
Mongolia_lateMed_o	Turkmenistan_IA.SG	TAB	-0.011649	0.001702	-6.845	156164
UstBelaya_N.SG	Turkmenistan_IA.SG	TUR	-0.014024	0.002052	-6.834	88130
Russia_UstIda_LN.SG	Turkmenistan_IA.SG	TAB	-0.008847	0.001296	-6.827	179136
Mongolia_centralMongolia_preBA	Turkmenistan_IA.SG	TAB	-0.013575	0.001998	-6.796	77421
India_RoopkundC	Turkmenistan_IA.SG	TAB	-0.014819	0.002188	-6.771	72368
Mongolia_XiongNu.SG	Turkmenistan_IA.SG	TJA	-0.008137	0.001231	-6.613	188660
Russia_OldBeringSea_Uelen	Turkmenistan_IA.SG	TUR	-0.008498	0.001289	-6.595	167431
Mongolia_earlyXiongnu_o	Turkmenistan_IA.SG	TUR	-0.011196	0.001709	-6.551	148236
Nepal_Samdzong_1500BP.SG	Turkmenistan_IA.SG	TJA	-0.00775	0.001193	-6.495	188993
Mongolia_Khovsgol_LBA	Turkmenistan_IA.SG	TJA	-0.005501	0.000848	-6.491	187107
Russia_Karasuk_o.SG	Turkmenistan_IA.SG	TAB	-0.009936	0.001535	-6.475	192720
Kazakhstan_GoldenHordeAsian.SG	Turkmenistan_IA.SG	TJA	-0.010382	0.001607	-6.459	176656
Russia_OldBeringSea_Ekven	Turkmenistan_IA.SG	TJA	-0.006703	0.001047	-6.401	186627
Mongolia_earlyMed_Turk	Turkmenistan_IA.SG	TUR	-0.005541	0.000878	-6.31	186793
Russia_Kurma_EBA.SG	Turkmenistan_IA.SG	TAB	-0.010464	0.001671	-6.263	117271
Kazakhstan_Nomad_HP.SG	Turkmenistan_IA.SG	TJA	-0.008058	0.001304	-6.18	181232
Mongolia_lateMed_Mongol	Turkmenistan_IA.SG	TJE	-0.004917	0.000797	-6.166	193753
Mongolia_MLBA_Ulaanzuukh_SlabGrave	Turkmenistan_IA.SG	TJE	-0.006743	0.001123	-6.005	182199
Nepal_Chokhopani_2700BP.SG	Turkmenistan_IA.SG	TJA	-0.009728	0.001623	-5.993	187566
Ekven_IA.SG	Turkmenistan_IA.SG	TJA	-0.006836	0.001151	-5.941	188474
Mongolia_lateXiongnu	Turkmenistan_IA.SG	TJE	-0.00503	0.000849	-5.921	190488
Mongolia_lateXiongnu_o	Turkmenistan_IA.SG	TJA	-0.010329	0.00177	-5.837	151421
Nepal_Mebrak_2125BP.SG	Turkmenistan_IA.SG	TJA	-0.010347	0.001794	-5.767	126385
Russia_lateXiongnu	Turkmenistan_IA.SG	TJE	-0.006422	0.001129	-5.691	177531
Mongolia_lateMed_o	Turkmenistan_IA.SG	TUR	-0.009967	0.001758	-5.669	152569
Russia_Lokomotiv_Eneolithic.SG	Turkmenistan_IA.SG	TJA	-0.007559	0.001343	-5.629	166131
Russia_UstBelaya_Angara	Turkmenistan_IA.SG	TJE	-0.006045	0.001096	-5.517	177606
Russia_Fofonovo_EN	Turkmenistan_IA.SG	TJA	-0.009	0.001633	-5.51	142971
Russia_UstIda_EBA.SG	Turkmenistan_IA.SG	TUR	-0.007994	0.001452	-5.507	142841
Indian_GreatAndaman_100BP.SG	Turkmenistan_IA.SG	TAB	-0.008342	0.001525	-5.469	193020
Mongolia_centralMongolia_preBA	Turkmenistan_IA.SG	TUR	-0.011444	0.002094	-5.465	75671
Russia_UstIda_LN.SG	Turkmenistan_IA.SG	TUR	-0.007241	0.00133	-5.444	175211
Magadan_BA.SG	Turkmenistan_IA.SG	TAB	-0.007323	0.001366	-5.36	173263
Russia_Karasuk_o.SG	Turkmenistan_IA.SG	TUR	-0.008419	0.001577	-5.339	188215
Mongolia_lateMed_Khitan	Turkmenistan_IA.SG	TJA	-0.00727	0.001382	-5.26	159183
DevilsCave_N.SG	Turkmenistan_IA.SG	TJE	-0.006959	0.001325	-5.254	188175
Mongolia_eastMongolia_preBA	Turkmenistan_IA.SG	TJA	-0.010008	0.001916	-5.222	104407
India_RoopkundC	Turkmenistan_IA.SG	TUR	-0.0118	0.002287	-5.159	70714
Mongolia_earlyXiongnu_rest	Turkmenistan_IA.SG	TJA	-0.006723	0.001307	-5.145	167074
Russia_Shamanka_EBA.SG	Turkmenistan_IA.SG	TJA	-0.006725	0.001311	-5.129	171373
Russia_Kurma_EBA.SG	Turkmenistan_IA.SG	TUR	-0.008634	0.001684	-5.129	114561
UstBelaya_EBA.SG	Turkmenistan_IA.SG	TJA	-0.006435	0.001258	-5.115	185312
Mongolia_IA_Ulaanzuukh_SlabGrave	Turkmenistan_IA.SG	TJE	-0.005962	0.001179	-5.058	176966
Kazakhstan_IA_Berel_Pazyryk	Turkmenistan_IA.SG	TAB	-0.006175	0.001222	-5.052	176521
Mongolia_lateXiongnu_han	Turkmenistan_IA.SG	TJE	-0.005114	0.001014	-5.043	186172
Mongolia_earlyMed_Uigur_o	Turkmenistan_IA.SG	TAB	-0.008641	0.001768	-4.888	122643
Mongolia_earlyMed_Turk_o	Turkmenistan_IA.SG	TJA	-0.008272	0.001711	-4.836	146090
Kyrgyzstan_Medieval_Nomad.SG	Turkmenistan_IA.SG	TJA	-0.005819	0.00121	-4.808	182355
Kazakhstan_OutTianShanHun.SG	Turkmenistan_IA.SG	TAB	-0.010938	0.002288	-4.78	63600
Russia_OldBeringSea_Uelen	Turkmenistan_IA.SG	TJA	-0.00632	0.001324	-4.775	165074
Yana_Medieval.SG	Turkmenistan_IA.SG	TJA	-0.007766	0.001643	-4.727	152095
Russia_Shamanka_Eneolithic.SG	Turkmenistan_IA.SG	TJE	-0.005045	0.001068	-4.724	190325
Russia_UstBelaya_Angara_published	Turkmenistan_IA.SG	TJA	-0.007416	0.001573	-4.714	141466
UstBelaya_N.SG	Turkmenistan_IA.SG	TJA	-0.009448	0.002048	-4.612	86801
Mongolia_IA_o	Turkmenistan_IA.SG	TAB	-0.012396	0.00269	-4.608	37061
Mongolia_earlyXiongnu_o	Turkmenistan_IA.SG	TJA	-0.007966	0.00173	-4.605	145863
Mongolia_lateMed_Mongol_o	Turkmenistan_IA.SG	TAB	-0.010127	0.002219	-4.564	69356
Mongolia_EMBA_Chemurchek_northAlai	Turkmenistan_IA.SG	TJA	-0.00697	0.001544	-4.513	171770
Russia_OldBeringSea_Uelen_published	Turkmenistan_IA.SG	TAB	-0.00889	0.001987	-4.473	94747
Russia_OldBeringSea_Ekven	Turkmenistan_IA.SG	TJE	-0.004783	0.001093	-4.374	186296
Mongolia_Khovsgol_LBA	Turkmenistan_IA.SG	TJE	-0.003887	0.000892	-4.356	186778
Mongolia_MLBA_o	Turkmenistan_IA.SG	TAB	-0.005145	0.001209	-4.255	157256
Ekven_IA.SG	Turkmenistan_IA.SG	TJE	-0.004949	0.001184	-4.179	187905
Mongolia_earlyMed_Uigur_o	Turkmenistan_IA.SG	TUR	-0.007639	0.001831	-4.172	119834
Kazakhstan_Nomad_HP.SG	Turkmenistan_IA.SG	TJE	-0.005506	0.001357	-4.057	180525
Mongolia_IA_o	Turkmenistan_IA.SG	TUR	-0.011452	0.002831	-4.046	36182
India_RoopkundC	Turkmenistan_IA.SG	TJA	-0.009253	0.002294	-4.033	69632
Mongolia_lateMed_Mongol_o	Turkmenistan_IA.SG	TUR	-0.008979	0.002244	-4.001	67735
Nepal_Mebrak_2125BP.SG	Turkmenistan_IA.SG	TJE	-0.007293	0.001826	-3.995	125821
Kazakhstan_Nomad_Hun_Sarmatian.SG	Turkmenistan_IA.SG	TJA	-0.00603	0.001511	-3.99	159094
Mongolia_earlyMed_Turk	Turkmenistan_IA.SG	TJA	-0.003653	0.000922	-3.964	184807
Nepal_Chokhopani_2700BP.SG	Turkmenistan_IA.SG	TJE	-0.006704	0.001697	-3.95	186717
Kazakhstan_GoldenHordeAsian.SG	Turkmenistan_IA.SG	TJE	-0.006572	0.001678	-3.916	175823
Nepal_Samdzong_1500BP.SG	Turkmenistan_IA.SG	TJE	-0.004979	0.001273	-3.91	188511
Mongolia_lateXiongnu_o	Turkmenistan_IA.SG	TJE	-0.006971	0.001823	-3.824	150815
Mongolia_earlyXiongnu_rest	Turkmenistan_IA.SG	TJE	-0.005116	0.00134	-3.818	166441
Russia_OldBeringSea_Uelen_published	Turkmenistan_IA.SG	TUR	-0.007838	0.002069	-3.788	92532
Mongolia_XiongNu.SG	Turkmenistan_IA.SG	TJE	-0.00474	0.001268	-3.739	188096
Kazakhstan_Kipchak2.SG	Turkmenistan_IA.SG	TAB	-0.006117	0.001644	-3.72	155762
Mongolia_lateMed_o	Turkmenistan_IA.SG	TJA	-0.006692	0.001799	-3.719	150078
Kolyma_M.SG	Turkmenistan_IA.SG	TAB	-0.006075	0.001637	-3.71	195293
Mongolia_earlyMed_Uigur	Turkmenistan_IA.SG	TAB	-0.002177	0.000601	-3.623	193924
Mongolia_EMBA_Chemurchek_northAlai	Turkmenistan_IA.SG	TJE	-0.005674	0.001576	-3.6	171043
Magadan_BA.SG	Turkmenistan_IA.SG	TUR	-0.005152	0.00144	-3.578	169372
Kazakhstan_Medieval_Nomad.SG	Turkmenistan_IA.SG	TAB	-0.004209	0.001186	-3.548	172282
Mongolia_earlyMed_Turk_o	Turkmenistan_IA.SG	TJE	-0.00593	0.001707	-3.474	145471
UstBelaya_EBA.SG	Turkmenistan_IA.SG	TJE	-0.004378	0.001271	-3.444	184580
Russia_UstIda_LN.SG	Turkmenistan_IA.SG	TJA	-0.004748	0.001394	-3.407	172639
Mongolia_centralMongolia_preBA	Turkmenistan_IA.SG	TJA	-0.007329	0.002157	-3.398	74408
Russia_Fofonovo_EN	Turkmenistan_IA.SG	TJE	-0.005488	0.001641	-3.345	142336
Russia_UstIda_EBA.SG	Turkmenistan_IA.SG	TJA	-0.005062	0.001516	-3.338	140614
UstBelaya_N.SG	Turkmenistan_IA.SG	TJE	-0.007092	0.002135	-3.322	86419
Russia_Medieval_UstBelaya_Angara	Turkmenistan_IA.SG	TAB	-0.009141	0.002753	-3.321	45710
Russia_Karasuk_o.SG	Turkmenistan_IA.SG	TJA	-0.005404	0.001639	-3.296	185262
Mongolia_eastMongolia_preBA	Turkmenistan_IA.SG	TJE	-0.006387	0.001963	-3.253	103913
Russia_OldBeringSea_Uelen	Turkmenistan_IA.SG	TJE	-0.004469	0.001377	-3.246	164552
Mongolia_lateMed_Khitan	Turkmenistan_IA.SG	TJE	-0.004503	0.0014	-3.217	158528
Russia_Medieval_UstBelaya_Angara	Turkmenistan_IA.SG	TUR	-0.008806	0.002788	-3.159	44659
Mongolia_earlyXiongnu_o	Turkmenistan_IA.SG	TJE	-0.005496	0.001751	-3.139	145185
Kyrgyzstan_Medieval_Nomad.SG	Turkmenistan_IA.SG	TJE	-0.003783	0.001216	-3.111	181684
Kazakhstan_OutTianShanHun.SG	Turkmenistan_IA.SG	TUR	-0.007381	0.002385	-3.095	62165
Indian_GreatAndaman_100BP.SG	Turkmenistan_IA.SG	TJA	-0.004954	0.001606	-3.084	185694
Russia_Kurma_EBA.SG	Turkmenistan_IA.SG	TJA	-0.005301	0.00173	-3.065	112778
Russia_Shamanka_EBA.SG	Turkmenistan_IA.SG	TJE	-0.004034	0.001327	-3.041	170651
Russia_Lokomotiv_Eneolithic.SG	Turkmenistan_IA.SG	TJE	-0.00432	0.001443	-2.994	165512
Kazakhstan_Karakhanid.SG	Turkmenistan_IA.SG	TAB	-0.003793	0.00134	-2.831	161065
Mongolia_earlyMed_Turk	Turkmenistan_IA.SG	TJE	-0.002712	0.000958	-2.831	184257
Indian_GreatAndaman_100BP.SG	Turkmenistan_IA.SG	TUR	-0.0045	0.001604	-2.806	188677
Russia_UstBelaya_Angara_published	Turkmenistan_IA.SG	TJE	-0.00442	0.001597	-2.767	140900
Mongolia_IA_o	Turkmenistan_IA.SG	TJA	-0.007661	0.002783	-2.753	35607
Kazakhstan_Karluk.SG	Turkmenistan_IA.SG	TAB	-0.003173	0.001173	-2.705	189992
UstBelaya_MED.SG	Turkmenistan_IA.SG	TAB	-0.010595	0.003957	-2.677	16908
Yana_Medieval.SG	Turkmenistan_IA.SG	TJE	-0.004615	0.001725	-2.675	151455
Mongolia_lateMed_o	Turkmenistan_IA.SG	TJE	-0.004745	0.001811	-2.62	149477
Mongolia_centralMongolia_preBA	Turkmenistan_IA.SG	TJE	-0.005375	0.002117	-2.539	74092
Russia_Uelen_IA.SG	Turkmenistan_IA.SG	TAB	-0.015301	0.006123	-2.499	7068
India_RoopkundC	Turkmenistan_IA.SG	TJE	-0.005979	0.0024	-2.491	69279
Kolyma_M.SG	Turkmenistan_IA.SG	TUR	-0.003947	0.001657	-2.382	190785
Kazakhstan_IA_Berel_Pazyryk	Turkmenistan_IA.SG	TUR	-0.003003	0.001265	-2.374	172596
Russia_Ust_Ishim_HG_published.DG	Turkmenistan_IA.SG	TAB	-0.003266	0.001381	-2.365	194999
Kazakhstan_Nomad_Hun_Sarmatian.SG	Turkmenistan_IA.SG	TJE	-0.003664	0.001553	-2.36	158378
Israel_C_published	Turkmenistan_IA.SG	TAB	-0.005746	0.002489	-2.309	45755
Mongolia_Altai_MLBA	Turkmenistan_IA.SG	TAB	-0.002004	0.000876	-2.289	187587
Mongolia_lateMed_Mongol_o	Turkmenistan_IA.SG	TJA	-0.005182	0.002287	-2.266	66666
Russia_OldBeringSea_Uelen_published	Turkmenistan_IA.SG	TJA	-0.004727	0.00209	-2.261	91061
Russia_Uelen_IA.SG	Turkmenistan_IA.SG	TUR	-0.01385	0.006142	-2.255	6917
Indian_GreatAndaman_100BP.SG	Turkmenistan_IA.SG	TJE	-0.003628	0.001633	-2.221	184948
Kazakhstan_LBA_Tasbas	Turkmenistan_IA.SG	TAB	-0.01896	0.008654	-2.191	3859
Kazakhstan_OutTianShanHun.SG	Turkmenistan_IA.SG	TJA	-0.005194	0.002425	-2.142	61224
Russia_Kurma_EBA_o.SG	Turkmenistan_IA.SG	TUR	-0.006775	0.003344	-2.026	27005
Russia_UstIda_EBA.SG	Turkmenistan_IA.SG	TJE	-0.003094	0.001535	-2.016	140131
Russia_Kurma_EBA.SG	Turkmenistan_IA.SG	TJE	-0.00346	0.001739	-1.99	112409
Mongolia_earlyMed_Uigur_o	Turkmenistan_IA.SG	TJA	-0.003707	0.001869	-1.983	117885
Russia_Medieval_UstBelaya_Angara	Turkmenistan_IA.SG	TJA	-0.005618	0.00286	-1.964	43983
Russia_UstIda_LN.SG	Turkmenistan_IA.SG	TJE	-0.002748	0.001429	-1.924	171963
Kazakhstan_Kipchak2.SG	Turkmenistan_IA.SG	TUR	-0.00319	0.001704	-1.872	152143
Russia_Kurma_EBA_o.SG	Turkmenistan_IA.SG	TAB	-0.006048	0.003246	-1.863	27648
Israel_C_published	Turkmenistan_IA.SG	TJE	-0.004897	0.002628	-1.863	43705
Mongolia_MLBA_o	Turkmenistan_IA.SG	TUR	-0.002243	0.001262	-1.777	153885
Russia_Karasuk_o.SG	Turkmenistan_IA.SG	TJE	-0.002924	0.001652	-1.77	184478
Russia_Uelen_IA.SG	Turkmenistan_IA.SG	TJA	-0.010839	0.006215	-1.744	6814
Russia_BA_Okunevo.SG	Turkmenistan_IA.SG	TAB	-0.001279	0.000759	-1.685	195393
Magadan_BA.SG	Turkmenistan_IA.SG	TJA	-0.002409	0.001497	-1.61	166840
UstBelaya_MED.SG	Turkmenistan_IA.SG	TUR	-0.006281	0.004207	-1.493	16475
Kazakhstan_LBA_Tasbas	Turkmenistan_IA.SG	TJA	-0.013746	0.009231	-1.489	3723
Anatolia_Ottoman_1.SG	Turkmenistan_IA.SG	TAB	-0.002769	0.001888	-1.467	94423
Kazakhstan_LBA_Tasbas	Turkmenistan_IA.SG	TJE	-0.013476	0.009193	-1.466	3709
Kazakhstan_IA_Berel_Pazyryk	Turkmenistan_IA.SG	TJE	-0.001951	0.001335	-1.461	169367
Russia_OldBeringSea_Uelen_published	Turkmenistan_IA.SG	TJE	-0.003048	0.002128	-1.432	90600
Mongolia_lateMed_Mongol_o	Turkmenistan_IA.SG	TJE	-0.003069	0.002341	-1.311	66463
Mongolia_IA_o	Turkmenistan_IA.SG	TJE	-0.003758	0.002868	-1.31	35458
UstBelaya_MED.SG	Turkmenistan_IA.SG	TJA	-0.005421	0.00431	-1.258	16240
Russia_Uelen_IA.SG	Turkmenistan_IA.SG	TJE	-0.008259	0.006595	-1.252	6786
Kazakhstan_LBA_Tasbas	Turkmenistan_IA.SG	TUR	-0.010776	0.008896	-1.211	3796
Kazakhstan_OutTianShanHun.SG	Turkmenistan_IA.SG	TJE	-0.002813	0.002466	-1.141	60893
Israel_Middle_Late_PPNB	Turkmenistan_IA.SG	TJE	-0.004771	0.004247	-1.123	17847
Mongolia_MLBA_o	Turkmenistan_IA.SG	TJA	-0.001464	0.001309	-1.118	151740
Kazakhstan_Medieval_Nomad.SG	Turkmenistan_IA.SG	TUR	-0.001365	0.001224	-1.115	168527
Ukraine_Scythian.WGC	Turkmenistan_IA.SG	TAB	-0.009964	0.009383	-1.062	3227
Mongolia_earlyMed_Uigur_o	Turkmenistan_IA.SG	TJE	-0.001946	0.00186	-1.047	117346
Mongolia_MLBA_o	Turkmenistan_IA.SG	TJE	-0.001381	0.001332	-1.037	151088
Russia_Medieval_Nomad.SG	Turkmenistan_IA.SG	TAB	-0.001833	0.001774	-1.033	117992
Israel_Middle_Late_PPNB	Turkmenistan_IA.SG	TAB	-0.00411	0.004129	-0.995	18699
Kazakhstan_Kipchak2.SG	Turkmenistan_IA.SG	TJE	-0.001688	0.001752	-0.964	149110
Ukraine_Chernyakhiv_o.SG	Turkmenistan_IA.SG	TJE	-0.009019	0.00942	-0.957	3080
Ukraine_Chernyakhiv_o.SG	Turkmenistan_IA.SG	TAB	-0.008771	0.009281	-0.945	3220
India_RoopkundA	Turkmenistan_IA.SG	TAB	-0.000676	0.000744	-0.909	175214
Kazakhstan_Kipchak1.SG	Turkmenistan_IA.SG	TAB	-0.001522	0.001689	-0.901	129486
Turkmenistan_Gonur_BA_published	Turkmenistan_IA.SG	TJE	-0.020498	0.023134	-0.886	493
Turkmenistan_Gonur_BA_published	Turkmenistan_IA.SG	TJY	-0.021367	0.024316	-0.879	482
Kolyma_M.SG	Turkmenistan_IA.SG	TJA	-0.001503	0.001733	-0.868	187802
Kazakhstan_IA_Berel_Pazyryk	Turkmenistan_IA.SG	TJA	-0.001099	0.00129	-0.852	170117
Kazakhstan_Kimak.SG	Turkmenistan_IA.SG	TAB	-0.002577	0.003037	-0.849	35351
Turkmenistan_Gonur_BA_published	Turkmenistan_IA.SG	TAB	-0.019271	0.022752	-0.847	509
Uzbekistan_ZamanBaba_N	Turkmenistan_IA.SG	TAB	-0.008448	0.010071	-0.839	2776
Italy_Sicily_HG_OrienteC_published	Turkmenistan_IA.SG	TAB	-0.004181	0.004988	-0.838	10809
Iberia_Tartessian	Turkmenistan_IA.SG	TAB	-0.005268	0.006568	-0.802	6732
Kazakhstan_EIA_Birlik.SG	Turkmenistan_IA.SG	TAB	-0.006687	0.008387	-0.797	4463
Ukraine_Scythian.WGC	Turkmenistan_IA.SG	TJE	-0.008158	0.010358	-0.788	3076
Kazakhstan_LBA_Tasbas	Turkmenistan_IA.SG	TJY	-0.00732	0.00938	-0.78	3699
Kyrgyzstan_Turk.SG	Turkmenistan_IA.SG	TAB	-0.001886	0.002425	-0.778	59605
Kazakhstan_IA_ZevakinoChilikta_2.SG	Turkmenistan_IA.SG	TAB	-0.001903	0.002462	-0.773	51493
Italy_Sicily_HG_OrienteC_published	Turkmenistan_IA.SG	TJE	-0.003974	0.005392	-0.737	10358
Russia_Kurma_EBA_o.SG	Turkmenistan_IA.SG	TJA	-0.002493	0.003426	-0.728	26526
Kazakhstan_Kipchak2.SG	Turkmenistan_IA.SG	TJA	-0.001241	0.001765	-0.703	149680
Uzbekistan_ZamanBaba_N	Turkmenistan_IA.SG	TJE	-0.007032	0.010609	-0.663	2668
Scotland_Mesolithic_all.SG	Turkmenistan_IA.SG	TJE	-0.005312	0.008296	-0.64	4271
Kazakhstan_EIA_Birlik.SG	Turkmenistan_IA.SG	TJA	-0.005493	0.008635	-0.636	4280
Pakistan_H_SaiduSharif_o	Turkmenistan_IA.SG	TAB	-0.000994	0.001616	-0.615	147044
Kazakhstan_EIA_Birlik.SG	Turkmenistan_IA.SG	TJE	-0.005503	0.008944	-0.615	4239
Russia_Bolshoy	Turkmenistan_IA.SG	TAB	-0.00061	0.000995	-0.613	173944
Jordan_PPNC_published	Turkmenistan_IA.SG	TAB	-0.003528	0.005925	-0.595	8114
Iberia_Muslim_published	Turkmenistan_IA.SG	TAB	-0.002528	0.004273	-0.592	15182
Russia_Medieval_UstBelaya_Angara	Turkmenistan_IA.SG	TJE	-0.001702	0.00289	-0.589	43812
Ukraine_Chernyakhiv_o.SG	Turkmenistan_IA.SG	TJA	-0.00546	0.009535	-0.573	3093
Kazakhstan_EIA_Birlik.SG	Turkmenistan_IA.SG	TUR	-0.004887	0.008665	-0.564	4359
Ukraine_Scythian.WGC	Turkmenistan_IA.SG	TJA	-0.005416	0.009918	-0.546	3100
Turkmenistan_Gonur_BA_published	Turkmenistan_IA.SG	TUR	-0.012869	0.023967	-0.537	500
Israel_Middle_Late_PPNB	Turkmenistan_IA.SG	TJA	-0.002102	0.004344	-0.484	17954
Magadan_BA.SG	Turkmenistan_IA.SG	TJE	-0.000702	0.001478	-0.475	166109
France_Iboussieres25_1	Turkmenistan_IA.SG	TAB	-0.002302	0.004876	-0.472	13481
Wales_N	Turkmenistan_IA.SG	TJE	-0.001432	0.003049	-0.47	34534
Turkmenistan_Gonur_BA_published	Turkmenistan_IA.SG	TJA	-0.010902	0.023554	-0.463	491
UstBelaya_MED.SG	Turkmenistan_IA.SG	TJE	-0.001852	0.004275	-0.433	16136
Afghanistan_DarraIKur_MBA	Turkmenistan_IA.SG	TJE	-0.003127	0.007399	-0.423	5566
Turkmenistan_Gonur_BA_1_o2	Turkmenistan_IA.SG	TJE	-0.002419	0.005766	-0.419	9813
Germany_BA.SG	Turkmenistan_IA.SG	TAB	-0.001634	0.00413	-0.396	18449
Jordan_PPNC_published	Turkmenistan_IA.SG	TJE	-0.002479	0.006262	-0.396	7772
Russia_Ust_Ishim_HG_published.DG	Turkmenistan_IA.SG	TJA	-0.000577	0.00146	-0.395	188542
Germany_BA.SG	Turkmenistan_IA.SG	TJE	-0.001665	0.004371	-0.381	17635
Turkmenistan_Gonur_BA_1_o2	Turkmenistan_IA.SG	TAB	-0.001998	0.00545	-0.367	10257
Uzbekistan_ZamanBaba_N	Turkmenistan_IA.SG	TJA	-0.00376	0.010441	-0.36	2661
Anatolia_Ottoman_1.SG	Turkmenistan_IA.SG	TUR	-0.000702	0.00195	-0.36	92200
Kazakhstan_CentralSaka.SG	Turkmenistan_IA.SG	TAB	-0.000325	0.000934	-0.348	190159
Germany_Burkhardtshohle_published	Turkmenistan_IA.SG	TAB	-0.002344	0.006798	-0.345	6386
Israel_C_published	Turkmenistan_IA.SG	TJA	-0.00089	0.002578	-0.345	43968
Iberia_Tartessian	Turkmenistan_IA.SG	TJE	-0.002373	0.006989	-0.34	6429
Belgium_UP_GoyetQ376-19_published	Turkmenistan_IA.SG	TAB	-0.002643	0.007848	-0.337	4291
Wales_N	Turkmenistan_IA.SG	TAB	-0.000937	0.00289	-0.324	36111
Belgium_UP_GoyetQ116_1_published_all	Turkmenistan_IA.SG	TAB	-0.000622	0.001919	-0.324	133710
Russia_Ust_Ishim_HG_published.DG	Turkmenistan_IA.SG	TJE	-0.000461	0.001472	-0.313	187823
Jordan_Late_PPNB	Turkmenistan_IA.SG	TAB	-0.000657	0.002146	-0.306	78062
Czech_EBA_Protounetice	Turkmenistan_IA.SG	TJE	-0.001437	0.004724	-0.304	14710
Kazakhstan_Turk.SG	Turkmenistan_IA.SG	TAB	-0.000433	0.00144	-0.3	175462
Wales_N_all.SG	Turkmenistan_IA.SG	TJE	-0.001191	0.00415	-0.287	18696
Russia_Alan_o.SG	Turkmenistan_IA.SG	TAB	-0.001212	0.004313	-0.281	15870
Scotland_Mesolithic_all.SG	Turkmenistan_IA.SG	TAB	-0.002288	0.008133	-0.281	4481
Ukraine_Scythian.WGC	Turkmenistan_IA.SG	TJY	-0.002842	0.010325	-0.275	3075
Ukraine_Scythian.WGC	Turkmenistan_IA.SG	TUR	-0.002541	0.009536	-0.266	3151
Czech_EarlySlav.SG	Turkmenistan_IA.SG	TAB	-0.001206	0.005529	-0.218	10493
Russia_HG	Turkmenistan_IA.SG	TJE	-0.001123	0.005238	-0.214	10994
Russia_Kostenki14	Turkmenistan_IA.SG	TAB	-0.000345	0.001653	-0.209	182392
Ukraine_Chernyakhiv_o.SG	Turkmenistan_IA.SG	TUR	-0.001866	0.009473	-0.197	3147
Scotland_LBA_published	Turkmenistan_IA.SG	TJE	-0.002052	0.010863	-0.189	2595
Uzbekistan_ZamanBaba_N	Turkmenistan_IA.SG	TUR	-0.001992	0.010523	-0.189	2715
Kazakhstan_Karakhanid.SG	Turkmenistan_IA.SG	TUR	-0.00025	0.00141	-0.177	157494
Kazakhstan_Medieval_Nomad.SG	Turkmenistan_IA.SG	TJA	-0.000221	0.001263	-0.175	166069
Scotland_LBA_published	Turkmenistan_IA.SG	TAB	-0.001713	0.010256	-0.167	2709
Wales_N_all.SG	Turkmenistan_IA.SG	TAB	-0.000629	0.004007	-0.157	19551
Israel_Middle_Late_PPNB	Turkmenistan_IA.SG	TUR	-0.000622	0.004182	-0.149	18268
Iberia_Tartessian	Turkmenistan_IA.SG	TJA	-0.000972	0.006868	-0.142	6465
Anatolia_Ottoman_1.SG	Turkmenistan_IA.SG	TJE	-0.000285	0.002013	-0.142	90242
Israel_C_published	Turkmenistan_IA.SG	TUR	-0.000351	0.002553	-0.137	44736
Kazakhstan_Kimak.SG	Turkmenistan_IA.SG	TJA	-0.000428	0.003159	-0.136	33995
Turkmenistan_Gonur_BA_1_o2	Turkmenistan_IA.SG	TJA	-0.000757	0.005634	-0.134	9854
Iberia_Muslim_published	Turkmenistan_IA.SG	TJE	-0.000501	0.004435	-0.113	14555
Russia_LBA.SG	Turkmenistan_IA.SG	TAB	-0.000239	0.002821	-0.085	38951
Iberia_NazariPeriod_Muslim_African	Turkmenistan_IA.SG	TAB	-0.000325	0.004058	-0.08	18214
Czech_EarlySlav.SG	Turkmenistan_IA.SG	TJE	-0.000458	0.005749	-0.08	10038
Czech_Vestonice15	Turkmenistan_IA.SG	TJE	-0.000644	0.008685	-0.074	4324
Saami_IA.SG	Turkmenistan_IA.SG	TAB	-0.000249	0.003782	-0.066	18641
Ukraine_LateSrubnaya.SG	Turkmenistan_IA.SG	TJE	-0.000208	0.004243	-0.049	18889
Russia_Kostenki12	Turkmenistan_IA.SG	TJA	-0.000257	0.005779	-0.044	9041
Czech_Vestonice15	Turkmenistan_IA.SG	TAB	-0.000349	0.008339	-0.042	4541
Scotland_Mesolithic_all.SG	Turkmenistan_IA.SG	TUR	-0.000224	0.008321	-0.027	4378
Czech_Vestonice16	Turkmenistan_IA.SG	TAB	-3.9e-05	0.00187	-0.021	122225
Germany_HohleFels49_published	Turkmenistan_IA.SG	TAB	-5.2e-05	0.006344	-0.008	7996
Scotland_Mesolithic_all.SG	Turkmenistan_IA.SG	TJA	-4.2e-05	0.008418	-0.005	4317
Russia_Popovo_HG	Turkmenistan_IA.SG	TJE	-1.5e-05	0.005302	-0.003	10667
India_Harappan_published	Turkmenistan_IA.SG	TAB	6.4e-05	0.007115	0.009	5723
Russia_Kurma_EBA_o.SG	Turkmenistan_IA.SG	TJE	5.3e-05	0.003501	0.015	26447
Afghanistan_DarraIKur_MBA	Turkmenistan_IA.SG	TJA	0.000208	0.007338	0.028	5578
Kolyma_M.SG	Turkmenistan_IA.SG	TJE	8e-05	0.001695	0.047	186968
Russia_Kostenki12	Turkmenistan_IA.SG	TAB	0.000286	0.005465	0.052	9404
Portugal_Geometric_Mesolithic	Turkmenistan_IA.SG	TAB	0.000208	0.003286	0.063	30200
Kazakhstan_IA_ZevakinoChilikta_1.SG	Turkmenistan_IA.SG	TAB	0.0003	0.003623	0.083	24620
Czech_Pavlov1	Turkmenistan_IA.SG	TAB	0.000526	0.006173	0.085	8560
Iberia_NazariPeriod_Muslim_African	Turkmenistan_IA.SG	TJA	0.000374	0.004299	0.087	17544
Croatia_EN_Starcevo	Turkmenistan_IA.SG	TJE	0.00054	0.005535	0.098	9989
Iberia_Muslim_published	Turkmenistan_IA.SG	TJA	0.000453	0.004591	0.099	14640
Kazakhstan_Karakhanid.SG	Turkmenistan_IA.SG	TJA	0.000139	0.001403	0.099	155068
Iran_C_TepeHissar_published	Turkmenistan_IA.SG	TJE	0.000334	0.003294	0.101	30220
Uzbekistan_BA_Bustan_o2	Turkmenistan_IA.SG	TAB	0.00018	0.001744	0.103	132608
Mongolia_XiongNu_WE.SG	Turkmenistan_IA.SG	TAB	0.000148	0.001433	0.103	178214
Italy_South_HG_Paglicci133_published	Turkmenistan_IA.SG	TAB	0.000502	0.004787	0.105	13227
Kazakhstan_CentralTasmola_o2.SG	Turkmenistan_IA.SG	TJE	0.000933	0.008816	0.106	3617
Kazakhstan_Karakhanid.SG	Turkmenistan_IA.SG	TJE	0.000172	0.001474	0.117	154339
Anatolia_TellKurdu_EMC	Turkmenistan_IA.SG	TAB	0.000403	0.003192	0.126	33555
Ukraine_Eneolithic_Trypillia	Turkmenistan_IA.SG	TJE	0.000447	0.003501	0.128	27371
Ukraine_Eneolithic_Trypillia	Turkmenistan_IA.SG	TAB	0.000439	0.00331	0.132	28615
Saami_IA.SG	Turkmenistan_IA.SG	TJE	0.000545	0.004071	0.134	17827
Anatolia_Ottoman_1.SG	Turkmenistan_IA.SG	TJA	0.000282	0.001967	0.144	90756
Kazakhstan_Kipchak1.SG	Turkmenistan_IA.SG	TJE	0.000257	0.001775	0.145	123794
Jordan_PPNC_published	Turkmenistan_IA.SG	TJA	0.000927	0.006317	0.147	7802
Pakistan_IA_Aligrama2	Turkmenistan_IA.SG	TAB	0.000262	0.001763	0.148	120002
Kazakhstan_Kimak.SG	Turkmenistan_IA.SG	TJE	0.000468	0.003138	0.149	33822
Iberia_NazariPeriod_Muslim_African	Turkmenistan_IA.SG	TJE	0.000647	0.004306	0.15	17464
Germany_Burkhardtshohle_published	Turkmenistan_IA.SG	TJE	0.001197	0.007282	0.164	6110
Kazakhstan_Kimak.SG	Turkmenistan_IA.SG	TUR	0.000559	0.003167	0.177	34532
Croatia_EN_Starcevo	Turkmenistan_IA.SG	TAB	0.00096	0.005228	0.184	10471
Czech_Vestonice15	Turkmenistan_IA.SG	TJA	0.001658	0.008691	0.191	4379
Portugal_Geometric_Mesolithic	Turkmenistan_IA.SG	TJE	0.000639	0.003356	0.191	28895
Kazakhstan_Karluk.SG	Turkmenistan_IA.SG	TUR	0.000238	0.001197	0.199	185831
France_Iboussieres25_1	Turkmenistan_IA.SG	TJE	0.001021	0.005067	0.202	12931
Russia_Kostenki14	Turkmenistan_IA.SG	TJE	0.000349	0.001717	0.203	174555
Russia_Kostenki12	Turkmenistan_IA.SG	TJE	0.001197	0.005777	0.207	9002
Russia_IA.SG	Turkmenistan_IA.SG	TAB	0.000196	0.000904	0.217	192705
Kazakhstan_Medieval_Nomad.SG	Turkmenistan_IA.SG	TJE	0.000291	0.00131	0.222	165393
Kazakhstan_Karluk.SG	Turkmenistan_IA.SG	TJE	0.000295	0.001273	0.232	182221
Kazakhstan_IA_ZevakinoChilikta_2.SG	Turkmenistan_IA.SG	TJE	0.000638	0.002634	0.242	49241
Lithuania_Late_Antiquity.SG	Turkmenistan_IA.SG	TJE	0.001032	0.00425	0.243	18142
Italy_Sicily_HG_OrienteC_published	Turkmenistan_IA.SG	TJA	0.001295	0.005309	0.244	10380
Lithuania_LBA.SG	Turkmenistan_IA.SG	TJE	0.002416	0.009778	0.247	2866
Belgium_UP_GoyetQ376-19_published	Turkmenistan_IA.SG	TJE	0.002037	0.008238	0.247	4094
Afghanistan_DarraIKur_MBA	Turkmenistan_IA.SG	TAB	0.001776	0.00699	0.254	5826
Scotland_LBA_published	Turkmenistan_IA.SG	TJA	0.002947	0.010976	0.268	2610
Croatia_EN_Starcevo	Turkmenistan_IA.SG	TJA	0.001498	0.005489	0.273	10059
Belgium_UP_GoyetQ116_1_published_all	Turkmenistan_IA.SG	TJE	0.000549	0.002012	0.273	127990
Ukraine_Chernyakhiv_o.SG	Turkmenistan_IA.SG	TJY	0.002744	0.010012	0.274	3054
Iberia_Visigoth_Girona_published	Turkmenistan_IA.SG	TJE	0.000769	0.002724	0.282	39809
Czech_EBA_Protounetice	Turkmenistan_IA.SG	TAB	0.001286	0.004535	0.284	15413
Italy_Sicily_C_o	Turkmenistan_IA.SG	TJE	0.001904	0.006631	0.287	6968
India_Harappan_published	Turkmenistan_IA.SG	TJA	0.002205	0.007319	0.301	5519
Poland_CordedWare_ProtoUnetice.SG	Turkmenistan_IA.SG	TJE	0.001198	0.003951	0.303	18540
Germany_HohleFels49_published	Turkmenistan_IA.SG	TJE	0.00205	0.006704	0.306	7663
Kazakhstan_MLBA_OyDzhaylau_o	Turkmenistan_IA.SG	TJE	0.000971	0.00303	0.32	38413
Germany_Burkhardtshohle_published	Turkmenistan_IA.SG	TJA	0.002421	0.007263	0.333	6126
Kazakhstan_CentralSteppe_EMBA.SG	Turkmenistan_IA.SG	TAB	0.000429	0.001248	0.344	195253
Germany_Burkhardtshohle_published	Turkmenistan_IA.SG	TUR	0.002493	0.00716	0.348	6241
Sweden_HG.SG	Turkmenistan_IA.SG	TJE	0.001554	0.004417	0.352	16406
Serbia_EN_published	Turkmenistan_IA.SG	TJA	0.002072	0.005849	0.354	10100
Wales_N	Turkmenistan_IA.SG	TJA	0.001074	0.002976	0.361	34768
Uzbekistan_BA_Bustan_o2	Turkmenistan_IA.SG	TJE	0.00065	0.001798	0.361	126762
Germany_Falkenstein	Turkmenistan_IA.SG	TJE	0.001252	0.003465	0.361	29116
Kazakhstan_Karluk.SG	Turkmenistan_IA.SG	TJA	0.000478	0.00129	0.37	182991
Estonia_BA_o.SG	Turkmenistan_IA.SG	TJA	0.003864	0.010356	0.373	2650
Russia_HG	Turkmenistan_IA.SG	TAB	0.001883	0.004902	0.384	11543
Pakistan_Medieval_Parwak	Turkmenistan_IA.SG	TJE	0.001786	0.004624	0.386	14513
Kazakhstan_CentralTasmola_o1.SG	Turkmenistan_IA.SG	TJE	0.001808	0.004599	0.393	14616
Iran_C_TepeHissar_published	Turkmenistan_IA.SG	TAB	0.001273	0.003169	0.402	31647
Serbia_EN_published	Turkmenistan_IA.SG	TAB	0.002261	0.005593	0.404	10498
Kazakhstan_IA_ZevakinoChilikta_1.SG	Turkmenistan_IA.SG	TJE	0.00154	0.003812	0.404	23532
Lithuania_LBA.SG	Turkmenistan_IA.SG	TAB	0.003914	0.00965	0.406	3008
Israel_MLBA_published	Turkmenistan_IA.SG	TJE	0.003069	0.007539	0.407	5282
Kazakhstan_TianShanSaka.SG	Turkmenistan_IA.SG	TAB	0.001989	0.004866	0.409	12235
Wales_N_all.SG	Turkmenistan_IA.SG	TJA	0.001703	0.004158	0.41	18846
Kyrgyzstan_Turk.SG	Turkmenistan_IA.SG	TUR	0.001019	0.002475	0.412	58207
Russia_Alan_o.SG	Turkmenistan_IA.SG	TJE	0.001898	0.004449	0.426	15134
Bulgaria_EBA_Ezero	Turkmenistan_IA.SG	TJE	0.002205	0.00507	0.435	11035
Italy_South_HG_Paglicci133_published	Turkmenistan_IA.SG	TJE	0.002223	0.005053	0.44	12676
Anatolia_Alalakh_MLBA_outlier	Turkmenistan_IA.SG	TJE	0.000834	0.001878	0.444	120410
Denmark_LN.SG	Turkmenistan_IA.SG	TJE	0.001435	0.00319	0.45	31378
Iberia_Tartessian	Turkmenistan_IA.SG	TUR	0.00309	0.006803	0.454	6584
Russia_Medieval_Nomad.SG	Turkmenistan_IA.SG	TJE	0.000853	0.001875	0.455	112825
Russia_IA_Ulaanzuukh_SlabGrave	Turkmenistan_IA.SG	TUR	0.004908	0.010714	0.458	2706
Romania_Oase1	Turkmenistan_IA.SG	TAB	0.00146	0.00318	0.459	31366
Denmark_LBA.SG	Turkmenistan_IA.SG	TJE	0.002248	0.004839	0.464	13877
India_Harappan_published	Turkmenistan_IA.SG	TJE	0.003575	0.007521	0.475	5481
Jordan_Late_PPNB	Turkmenistan_IA.SG	TJE	0.001058	0.002221	0.476	74705
Czech_Vestonice16	Turkmenistan_IA.SG	TJE	0.000936	0.001961	0.477	117008
Kazakhstan_IA_ZevakinoChilikta_2.SG	Turkmenistan_IA.SG	TUR	0.001244	0.002602	0.478	50293
Kazakhstan_CentralTasmola_o2.SG	Turkmenistan_IA.SG	TAB	0.004152	0.008552	0.486	3773
Germany_BA.SG	Turkmenistan_IA.SG	TJA	0.002076	0.004261	0.487	17748
Russia_SaltovoMayaki.SG	Turkmenistan_IA.SG	TJE	0.002125	0.004342	0.49	15854
Hungary_LN_Lengyel_published	Turkmenistan_IA.SG	TJE	0.001027	0.002089	0.492	79985
Kazakhstan_TianShanSaka.SG	Turkmenistan_IA.SG	TJE	0.002575	0.005086	0.506	11687
Germany_HohleFels49_published	Turkmenistan_IA.SG	TJA	0.00351	0.006653	0.528	7685
Czech_Pavlov1	Turkmenistan_IA.SG	TJE	0.003426	0.006457	0.531	8203
Czech_EarlySlav.SG	Turkmenistan_IA.SG	TJA	0.003171	0.005819	0.545	10056
Iberia_Tartessian_published	Turkmenistan_IA.SG	TAB	0.0026	0.004732	0.549	15209
Czech_EarlySlav.SG	Turkmenistan_IA.SG	TUR	0.003171	0.005709	0.555	10257
Sweden_HG.SG	Turkmenistan_IA.SG	TAB	0.002371	0.004265	0.556	17171
Jordan_PPNC_published	Turkmenistan_IA.SG	TUR	0.003478	0.006188	0.562	7923
Finland_Levanluhta_B	Turkmenistan_IA.SG	TJE	0.001751	0.003101	0.565	37461
Russia_Alan_o.SG	Turkmenistan_IA.SG	TUR	0.002521	0.004391	0.574	15440
Russia_Chalmny_Varre	Turkmenistan_IA.SG	TAB	0.000906	0.001576	0.575	136972
Kazakhstan_CentralTasmola_o2.SG	Turkmenistan_IA.SG	TJA	0.005138	0.00892	0.576	3636
Iberia_Tartessian_published	Turkmenistan_IA.SG	TJE	0.0029	0.005004	0.579	14558
Hungary_LN_Lengyel_published	Turkmenistan_IA.SG	TAB	0.001143	0.001944	0.588	83567
Russia_Popovo_HG	Turkmenistan_IA.SG	TAB	0.002993	0.00502	0.596	11207
Russia_Sunghir1.SG	Turkmenistan_IA.SG	TAB	0.001016	0.0017	0.598	135920
Russia_Medieval_Nomad.SG	Turkmenistan_IA.SG	TJA	0.001106	0.001824	0.606	113353
Denmark_LBA.SG	Turkmenistan_IA.SG	TJA	0.00307	0.005015	0.612	13888
Anatolia_TellKurdu_EMC	Turkmenistan_IA.SG	TJE	0.002065	0.003352	0.616	32055
Iberia_Visigoth_Girona_o_published	Turkmenistan_IA.SG	TAB	0.00459	0.00739	0.621	5277
Israel_Natufian_published	Turkmenistan_IA.SG	TAB	0.002654	0.00423	0.628	16396
Pakistan_Medieval_Singoor	Turkmenistan_IA.SG	TJE	0.00126	0.002001	0.629	88494
Mongolia_Altai_MLBA	Turkmenistan_IA.SG	TJE	0.000634	0.000994	0.638	181425
Iberia_ElMiron	Turkmenistan_IA.SG	TAB	0.001265	0.001978	0.64	103747
Netherlands_BellBeaker_published	Turkmenistan_IA.SG	TJE	0.005132	0.007971	0.644	4851
Estonia_BA_o.SG	Turkmenistan_IA.SG	TJE	0.006948	0.010705	0.649	2653
Estonia_BA_o.SG	Turkmenistan_IA.SG	TUR	0.006902	0.01057	0.653	2710
Kazakhstan_CentralTasmola_o2.SG	Turkmenistan_IA.SG	TUR	0.005879	0.008999	0.653	3697
Italy_South_HG_Paglicci133_published	Turkmenistan_IA.SG	TJA	0.003416	0.005183	0.659	12718
Czech_Vestonice13	Turkmenistan_IA.SG	TJE	0.002972	0.004512	0.659	17881
Italy_Sicily_HG_OrienteC_published	Turkmenistan_IA.SG	TUR	0.003453	0.005234	0.66	10586
Ukraine_Cimmerians_o1.SG	Turkmenistan_IA.SG	TJE	0.002151	0.003229	0.666	30323
Czech_Pavlov1	Turkmenistan_IA.SG	TJA	0.004285	0.006421	0.667	8284
Russia_Sunghir3.SG	Turkmenistan_IA.SG	TAB	0.001114	0.001661	0.671	195269
Kazakhstan_TianShanSaka.SG	Turkmenistan_IA.SG	TJA	0.003313	0.004922	0.673	11751
Iberia_UP_Azilian	Turkmenistan_IA.SG	TJE	0.001639	0.002436	0.673	56367
Lithuania_LBA.SG	Turkmenistan_IA.SG	TUR	0.006596	0.009731	0.678	2932
Pakistan_H_SaiduSharif_o	Turkmenistan_IA.SG	TJA	0.001182	0.001728	0.684	141309
Russia_SaltovoMayaki.SG	Turkmenistan_IA.SG	TAB	0.002805	0.004076	0.688	16607
Poland_CordedWare_ProtoUnetice.SG	Turkmenistan_IA.SG	TAB	0.002621	0.0038	0.69	19388
Lithuania_Late_Antiquity.SG	Turkmenistan_IA.SG	TJA	0.003027	0.004329	0.699	18267
Russia_HG	Turkmenistan_IA.SG	TJA	0.003647	0.005163	0.706	11060
Germany_MN_Salzmuende	Turkmenistan_IA.SG	TJE	0.002645	0.003731	0.709	23392
Russia_Ust_Ishim_HG_published.DG	Turkmenistan_IA.SG	TUR	0.001019	0.001437	0.709	191070
Kazakhstan_IA_ZevakinoChilikta_2.SG	Turkmenistan_IA.SG	TJA	0.001844	0.002594	0.711	49521
Pakistan_IA_Aligrama2	Turkmenistan_IA.SG	TJE	0.001333	0.001876	0.711	114691
Czech_Vestonice13	Turkmenistan_IA.SG	TAB	0.003133	0.004284	0.731	18617
Germany_MN_Salzmuende	Turkmenistan_IA.SG	TAB	0.002612	0.003535	0.739	24461
Iran_BA3_ShahrISokhta	Turkmenistan_IA.SG	TAB	0.003609	0.004874	0.741	12526
Sweden_Motala_HG	Turkmenistan_IA.SG	TJE	0.004205	0.005656	0.743	9524
Kazakhstan_IA_Chanchar_published	Turkmenistan_IA.SG	TJE	0.001463	0.001962	0.746	117765
Scotland_LBA_published	Turkmenistan_IA.SG	TUR	0.008253	0.011065	0.746	2649
Kazakhstan_CentralTasmola_o1.SG	Turkmenistan_IA.SG	TAB	0.003319	0.004411	0.752	15317
Russia_Sunghir2.SG	Turkmenistan_IA.SG	TAB	0.0012	0.001586	0.757	193057
Bulgaria_EBA_Ezero	Turkmenistan_IA.SG	TAB	0.003746	0.004938	0.759	11552
Turkmenistan_Gonur_BA_1_o2	Turkmenistan_IA.SG	TUR	0.004312	0.005685	0.759	10001
India_Harappan_published	Turkmenistan_IA.SG	TUR	0.005532	0.00727	0.761	5592
Saami_IA.SG	Turkmenistan_IA.SG	TUR	0.002985	0.003915	0.762	18226
Russia_MLBA_Priobrazhenka	Turkmenistan_IA.SG	TAB	0.005643	0.007344	0.768	5339
England_N_published	Turkmenistan_IA.SG	TAB	0.003675	0.004774	0.77	13319
Pakistan_LBA_published	Turkmenistan_IA.SG	TUR	0.024591	0.031909	0.771	306
Estonia_BA_o.SG	Turkmenistan_IA.SG	TAB	0.007773	0.010035	0.775	2772
Iberia_Muslim_published	Turkmenistan_IA.SG	TUR	0.003493	0.004487	0.778	14857
Czech_EBA_Protounetice	Turkmenistan_IA.SG	TJA	0.003727	0.004778	0.78	14768
France_Iboussieres25_1	Turkmenistan_IA.SG	TUR	0.003952	0.005047	0.783	13216
Pakistan_IA_Arkotkila	Turkmenistan_IA.SG	TAB	0.002293	0.002927	0.784	43595
Iberia_NazariPeriod_Muslim_published	Turkmenistan_IA.SG	TJE	0.004658	0.005927	0.786	9403
Wales_MBA	Turkmenistan_IA.SG	TJE	0.006244	0.00791	0.789	4692
Lithuania_Mesolithic	Turkmenistan_IA.SG	TJE	0.001614	0.002033	0.794	106125
Russia_Alan_o.SG	Turkmenistan_IA.SG	TJA	0.00365	0.004592	0.795	15202
Iran_BA2_ShahrISokhta	Turkmenistan_IA.SG	TJE	0.001601	0.002014	0.795	100441
Austria_KremsWA3	Turkmenistan_IA.SG	TAB	0.002365	0.00297	0.796	38253
Iran_BA3_ShahrISokhta	Turkmenistan_IA.SG	TJE	0.004045	0.005063	0.799	11984
Russia_IA_Ulaanzuukh_SlabGrave	Turkmenistan_IA.SG	TJE	0.008866	0.01109	0.799	2660
Iberia_Muslim_Emirate	Turkmenistan_IA.SG	TJE	0.004125	0.005138	0.803	11401
Iberia_NazariPeriod_LateMuslim	Turkmenistan_IA.SG	TJE	0.002296	0.002858	0.803	38971
Ukraine_LateSrubnaya.SG	Turkmenistan_IA.SG	TAB	0.003289	0.004071	0.808	19770
Russia_IA_Ulaanzuukh_SlabGrave	Turkmenistan_IA.SG	TAB	0.008332	0.010315	0.808	2771
Bulgaria_Varna_C	Turkmenistan_IA.SG	TJE	0.001771	0.002166	0.817	76234
Kazakhstan_TianShanSaka.SG	Turkmenistan_IA.SG	TUR	0.004194	0.005125	0.818	11906
France_Iboussieres25_1	Turkmenistan_IA.SG	TJA	0.004228	0.005151	0.821	12984
Netherlands_BellBeaker_published	Turkmenistan_IA.SG	TAB	0.006459	0.007754	0.833	5079
Denmark_LBA.SG	Turkmenistan_IA.SG	TAB	0.003965	0.004712	0.842	14425
England_BellBeaker_published	Turkmenistan_IA.SG	TJE	0.003593	0.004255	0.844	16467
Mongolia_Chandman_IA	Turkmenistan_IA.SG	TAB	0.000679	0.000797	0.852	189793
Uzbekistan_ZamanBaba_N	Turkmenistan_IA.SG	TJY	0.009507	0.011102	0.856	2653
Czech_Vestonice15	Turkmenistan_IA.SG	TUR	0.00733	0.008551	0.857	4436
Ukraine_EBA_Yamnaya_published	Turkmenistan_IA.SG	TJA	0.005504	0.006411	0.858	7949
Russia_Tuva_IA_AldyBel	Turkmenistan_IA.SG	TAB	0.001395	0.001617	0.863	143175
Kyrgyzstan_Nomad_modern.SG	Turkmenistan_IA.SG	TAB	0.001579	0.001822	0.867	118501
Iberia_NazariPeriod_Muslim_published	Turkmenistan_IA.SG	TAB	0.004927	0.00568	0.868	9855
Russia_MA1_HG.SG	Turkmenistan_IA.SG	TJE	0.00173	0.001958	0.884	130921
Pakistan_Medieval_Parwak	Turkmenistan_IA.SG	TAB	0.003908	0.004415	0.885	15186
Lithuania_Late_Antiquity.SG	Turkmenistan_IA.SG	TAB	0.003662	0.004131	0.886	18978
Pakistan_IA_Arkotkila	Turkmenistan_IA.SG	TJE	0.002677	0.003016	0.888	41679
Iberia_Tartessian	Turkmenistan_IA.SG	TJY	0.006436	0.007178	0.897	6420
Russia_Popovo_HG	Turkmenistan_IA.SG	TJA	0.004764	0.005277	0.903	10743
Russia_LBA.SG	Turkmenistan_IA.SG	TUR	0.002668	0.00295	0.905	38021
Ukraine_LateSrubnaya.SG	Turkmenistan_IA.SG	TJA	0.00384	0.00424	0.906	18973
Pakistan_LBA_published	Turkmenistan_IA.SG	TJE	0.029118	0.032078	0.908	305
Portugal_Geometric_Mesolithic	Turkmenistan_IA.SG	TJA	0.003147	0.003424	0.919	28996
Iberia_North_BA_Africa_published	Turkmenistan_IA.SG	TJE	0.002239	0.002398	0.933	61264
Pakistan_H_Aligrama	Turkmenistan_IA.SG	TAB	0.000945	0.001012	0.934	186064
Montenegro_IA.SG	Turkmenistan_IA.SG	TJE	0.010434	0.011174	0.934	2411
Russia_BA_Okunevo.SG	Turkmenistan_IA.SG	TJE	0.000801	0.000852	0.94	189829
Russia_MLBA_Priobrazhenka	Turkmenistan_IA.SG	TJA	0.007427	0.007857	0.945	5118
Lithuania_LBA.SG	Turkmenistan_IA.SG	TJA	0.009524	0.010071	0.946	2887
Kazakhstan_Kanai_MBA	Turkmenistan_IA.SG	TAB	0.003423	0.003606	0.949	24138
Ukraine_Eneolithic_Trypillian_published	Turkmenistan_IA.SG	TAB	0.004842	0.005057	0.958	10627
Iberia_Visigoth_Girona_published	Turkmenistan_IA.SG	TAB	0.002459	0.002557	0.962	41603
Belgium_UP_GoyetQ376-19_published	Turkmenistan_IA.SG	TJA	0.008316	0.008629	0.964	4123
Germany_HohleFels49_published	Turkmenistan_IA.SG	TUR	0.006449	0.006688	0.964	7841
Russia_SaltovoMayaki.SG	Turkmenistan_IA.SG	TJA	0.004067	0.004211	0.966	15927
Hungary_Medieval.SG	Turkmenistan_IA.SG	TJE	0.002408	0.002459	0.979	57206
Kazakhstan_LBA_Guruldek_published	Turkmenistan_IA.SG	TJE	0.008829	0.008939	0.988	3707
Anatolia_Ottoman_2.SG	Turkmenistan_IA.SG	TAB	0.002852	0.002884	0.989	36410
Hungary_MN_ALPc_Esztar	Turkmenistan_IA.SG	TJE	0.004081	0.004124	0.989	17729
Belgium_UP_GoyetQ376-19_published	Turkmenistan_IA.SG	TUR	0.008224	0.008234	0.999	4186
Poland_CordedWare.SG	Turkmenistan_IA.SG	TJA	0.010954	0.0109	1.005	2655
Russia_LBA.SG	Turkmenistan_IA.SG	TJE	0.002938	0.002923	1.005	37218
Pakistan_H_SaiduSharif_o	Turkmenistan_IA.SG	TJE	0.001758	0.001747	1.006	140624
Jordan_Late_PPNB	Turkmenistan_IA.SG	TJA	0.002285	0.002257	1.013	75030
Kazakhstan_IA_Chanchar_published	Turkmenistan_IA.SG	TAB	0.001924	0.001898	1.014	123191
India_RoopkundA	Turkmenistan_IA.SG	TJE	0.000907	0.000893	1.017	170247
Finland_Levanluhta_B	Turkmenistan_IA.SG	TAB	0.002944	0.002885	1.021	39203
Israel_Natufian_published	Turkmenistan_IA.SG	TJE	0.004524	0.004422	1.023	15673
Russia_Sunghir1.SG	Turkmenistan_IA.SG	TJE	0.00186	0.001818	1.023	130055
Czech_Pavlov1	Turkmenistan_IA.SG	TUR	0.006514	0.006358	1.024	8388
Iberia_UP_Azilian	Turkmenistan_IA.SG	TAB	0.002383	0.002316	1.029	58974
Ukraine_Eneolithic_Trypillian_published	Turkmenistan_IA.SG	TJE	0.005469	0.005309	1.03	10187
Italy_Sicily_C_o	Turkmenistan_IA.SG	TAB	0.006649	0.006442	1.032	7250
Russia_Sunghir3.SG	Turkmenistan_IA.SG	TJE	0.001776	0.001715	1.035	186906
Wales_N_all.SG	Turkmenistan_IA.SG	TUR	0.004338	0.004163	1.042	19102
Pakistan_LBA_published	Turkmenistan_IA.SG	TJA	0.03431	0.032693	1.049	304
England_LIA_ERoman.SG	Turkmenistan_IA.SG	TJE	0.002132	0.002033	1.049	105917
Poland_CordedWare.SG	Turkmenistan_IA.SG	TJE	0.011685	0.011117	1.051	2669
Denmark_LN.SG	Turkmenistan_IA.SG	TJA	0.003238	0.003075	1.053	31541
Kyrgyzstan_Nomad_modern.SG	Turkmenistan_IA.SG	TJE	0.001977	0.001876	1.054	113202
Wales_EBA_published	Turkmenistan_IA.SG	TJE	0.005249	0.004929	1.065	13150
Russia_MLBA_Priobrazhenka	Turkmenistan_IA.SG	TJE	0.008427	0.007915	1.065	5099
Russia_HG_Sosnoviy	Turkmenistan_IA.SG	TJE	0.002227	0.002085	1.068	103802
Iberia_North_BA_Africa_published	Turkmenistan_IA.SG	TAB	0.002471	0.002302	1.073	64072
France_Chaudardes_published	Turkmenistan_IA.SG	TJE	0.005114	0.00471	1.086	14505
Pakistan_LBA_published	Turkmenistan_IA.SG	TAB	0.033505	0.03082	1.087	314
Italy_Sicily_C_o	Turkmenistan_IA.SG	TJA	0.007277	0.006681	1.089	6996
Israel_MLBA_published	Turkmenistan_IA.SG	TAB	0.00785	0.007202	1.09	5533
Pakistan_Medieval_Singoor	Turkmenistan_IA.SG	TAB	0.002117	0.00194	1.092	92578
Ukraine_EBA_Yamnaya_published	Turkmenistan_IA.SG	TJE	0.007086	0.006482	1.093	7899
Serbia_Medieval_Gepidian.SG	Turkmenistan_IA.SG	TAB	0.002496	0.002261	1.104	65930
Croatia_EN_Starcevo	Turkmenistan_IA.SG	TUR	0.005991	0.005401	1.109	10227
Scotland_LBA_published	Turkmenistan_IA.SG	TJY	0.012621	0.011367	1.11	2573
Belgium_UP_GoyetQ116_1_published_all	Turkmenistan_IA.SG	TJA	0.002239	0.002015	1.111	128628
Iberia_Roman_o_published	Turkmenistan_IA.SG	TAB	0.010442	0.009366	1.115	3649
Iberia_Muslim_Emirate	Turkmenistan_IA.SG	TAB	0.005479	0.004906	1.117	11929
Iran_BA2_ShahrISokhta_published	Turkmenistan_IA.SG	TAB	0.001381	0.001229	1.124	145803
Iberia_NazariPeriod_LateMuslim	Turkmenistan_IA.SG	TAB	0.003067	0.002726	1.125	40733
Lithuania_LBA.SG	Turkmenistan_IA.SG	TJY	0.011418	0.010135	1.127	2862
Hungary_MN_ALPc_Esztar	Turkmenistan_IA.SG	TAB	0.004444	0.003934	1.129	18536
Sweden_HG.SG	Turkmenistan_IA.SG	TJA	0.005049	0.004471	1.129	16475
Iberia_Visigoth_Girona_o_published	Turkmenistan_IA.SG	TJE	0.00882	0.007801	1.131	5063
Hungary_EN_Koros_all	Turkmenistan_IA.SG	TJE	0.003048	0.002694	1.131	51023
Russia_EBA.SG	Turkmenistan_IA.SG	TJE	0.003463	0.00306	1.132	36129
Pakistan_IA_Arkotkila	Turkmenistan_IA.SG	TJA	0.003478	0.003066	1.134	41883
Kyrgyzstan_Turk.SG	Turkmenistan_IA.SG	TJE	0.002956	0.002597	1.138	56964
Russia_MLBA_Krasnoyarsk_o	Turkmenistan_IA.SG	TAB	0.001939	0.001701	1.14	143776
Russia_LBA_Priobrazhenka	Turkmenistan_IA.SG	TJE	0.003064	0.002688	1.14	50591
Belgium_UP_GoyetQ376-19_published	Turkmenistan_IA.SG	TJY	0.010215	0.008935	1.143	4102
Germany_Falkenstein	Turkmenistan_IA.SG	TAB	0.003732	0.003257	1.146	30440
Romania_Muierii2	Turkmenistan_IA.SG	TAB	0.0057	0.004949	1.152	13135
France_Chaudardes_published	Turkmenistan_IA.SG	TAB	0.005308	0.004604	1.153	15155
Sweden_Motala_HG	Turkmenistan_IA.SG	TJA	0.006458	0.005584	1.156	9585
Wales_EBA_published	Turkmenistan_IA.SG	TAB	0.005447	0.004663	1.168	13741
Jordan_PPNC_published	Turkmenistan_IA.SG	TJY	0.007608	0.006502	1.17	7773
Kazakhstan_EIA_Birlik.SG	Turkmenistan_IA.SG	TJY	0.010818	0.009235	1.171	4252
Kazakhstan_MLBA_Kairan_o	Turkmenistan_IA.SG	TJE	0.002298	0.001958	1.174	79994
Mongolia_earlyMed_Uigur	Turkmenistan_IA.SG	TJE	0.000852	0.000725	1.174	189269
Iberia_HG_published	Turkmenistan_IA.SG	TAB	0.002426	0.002057	1.179	81240
Montenegro_LBA.SG	Turkmenistan_IA.SG	TAB	0.009864	0.008345	1.182	4434
Kyrgyzstan_Turk.SG	Turkmenistan_IA.SG	TJA	0.002987	0.002526	1.183	57245
Uzbekistan_BA_Bustan_o2	Turkmenistan_IA.SG	TJA	0.002143	0.00181	1.184	127543
Czech_Vestonice13	Turkmenistan_IA.SG	TJA	0.005328	0.004485	1.188	17914
Ukraine_Eneolithic_Trypillian_published	Turkmenistan_IA.SG	TJA	0.006411	0.005368	1.194	10215
Afghanistan_DarraIKur_MBA	Turkmenistan_IA.SG	TUR	0.008828	0.007356	1.2	5695
England_N_published	Turkmenistan_IA.SG	TJE	0.005956	0.004926	1.209	12769
Wales_MBA	Turkmenistan_IA.SG	TAB	0.009177	0.007577	1.211	4904
Kazakhstan_Kipchak1.SG	Turkmenistan_IA.SG	TJA	0.002119	0.00175	1.211	124406
Bulgaria_EBA_published	Turkmenistan_IA.SG	TJE	0.002256	0.001864	1.211	103278
Iran_BA3_ShahrISokhta	Turkmenistan_IA.SG	TJA	0.006151	0.005058	1.216	12041
Serbia_EN_Starcevo	Turkmenistan_IA.SG	TJE	0.002243	0.00184	1.219	135031
Russia_Chalmny_Varre	Turkmenistan_IA.SG	TJE	0.001967	0.001611	1.221	131140
Serbia_N	Turkmenistan_IA.SG	TJE	0.003759	0.003078	1.221	34658
Russia_Kostenki12	Turkmenistan_IA.SG	TUR	0.006861	0.005615	1.222	9181
Russia_Sunghir2.SG	Turkmenistan_IA.SG	TJE	0.002046	0.001668	1.227	184780
Pakistan_MBA_LIA_published	Turkmenistan_IA.SG	TAB	0.004384	0.003564	1.23	23468
England_N_published	Turkmenistan_IA.SG	TJA	0.00629	0.005105	1.232	12810
Kazakhstan_IA_ZevakinoChilikta_1.SG	Turkmenistan_IA.SG	TUR	0.00466	0.003773	1.235	24079
Netherlands_BellBeaker_published	Turkmenistan_IA.SG	TJA	0.010068	0.008128	1.239	4875
Germany_BA.SG	Turkmenistan_IA.SG	TUR	0.005366	0.004319	1.242	17994
Iberia_HG_published	Turkmenistan_IA.SG	TJE	0.002648	0.002121	1.248	77639
Hungary_LN_Tisza_published	Turkmenistan_IA.SG	TJE	0.006753	0.00539	1.253	11586
Estonia_MN_CCC	Turkmenistan_IA.SG	TJE	0.003164	0.002518	1.256	47684
Yana_UP.SG	Turkmenistan_IA.SG	TAB	0.001598	0.001268	1.261	195337
Iberia_Roman_o_published	Turkmenistan_IA.SG	TJE	0.012442	0.009805	1.269	3487
Serbia_N	Turkmenistan_IA.SG	TAB	0.003755	0.002951	1.273	36154
Pakistan_Medieval_Parwak	Turkmenistan_IA.SG	TJA	0.005752	0.00451	1.275	14596
Romania_Muierii2	Turkmenistan_IA.SG	TJE	0.006643	0.005196	1.278	12572
Hungary_MN_ALPc_I	Turkmenistan_IA.SG	TJE	0.003319	0.002591	1.281	48268
Greece_Minoan_Odigitria	Turkmenistan_IA.SG	TAB	0.003379	0.002601	1.299	44660
Pakistan_IA_Aligrama2_published	Turkmenistan_IA.SG	TAB	0.001672	0.001287	1.3	162618
Kazakhstan_Turk.SG	Turkmenistan_IA.SG	TJE	0.001998	0.001536	1.301	167938
Serbia_EN_published	Turkmenistan_IA.SG	TJE	0.007508	0.005772	1.301	10047
Poland_CordedWare_ProtoUnetice.SG	Turkmenistan_IA.SG	TJA	0.005098	0.003916	1.302	18665
Moldova_Cimmerian.SG	Turkmenistan_IA.SG	TAB	0.00194	0.001486	1.305	128846
Iberia_Muslim_Emirate	Turkmenistan_IA.SG	TJA	0.006768	0.005178	1.307	11485
Kazakhstan_IA_ZevakinoChilikta_1.SG	Turkmenistan_IA.SG	TJA	0.004947	0.003758	1.316	23668
Russia_Uelen_IA.SG	Turkmenistan_IA.SG	TJY	0.008965	0.006806	1.317	6732
Bulgaria_EBA_Ezero	Turkmenistan_IA.SG	TJA	0.006783	0.005126	1.323	11094
Iberia_ElMiron	Turkmenistan_IA.SG	TJE	0.002731	0.002063	1.324	99356
Sweden_HG.SG	Turkmenistan_IA.SG	TUR	0.005856	0.004416	1.326	16807
Kazakhstan_Botai.SG	Turkmenistan_IA.SG	TJE	0.002284	0.00172	1.328	169789
Anatolia_TellKurdu_EMC	Turkmenistan_IA.SG	TJA	0.004438	0.003336	1.33	32219
England_Roman_MiddleEast.SG	Turkmenistan_IA.SG	TAB	0.002389	0.001771	1.349	132562
Russia_MLBA_Priobrazhenka	Turkmenistan_IA.SG	TUR	0.010359	0.007663	1.352	5208
Russia_EasternScythian_SouthernUrals_o.SG	Turkmenistan_IA.SG	TJE	0.010073	0.007445	1.353	5771
Austria_KremsWA3	Turkmenistan_IA.SG	TJE	0.004318	0.003181	1.357	36639
Bulgaria_Varna_C	Turkmenistan_IA.SG	TAB	0.002844	0.002091	1.36	79735
Afghanistan_DarraIKur_MBA	Turkmenistan_IA.SG	TJY	0.0103	0.007558	1.363	5533
Pakistan_MBA_LIA_published	Turkmenistan_IA.SG	TJE	0.005121	0.003754	1.364	22407
Russia_IA_Ulaanzuukh_SlabGrave	Turkmenistan_IA.SG	TJA	0.014703	0.010749	1.368	2692
England_N_published	Turkmenistan_IA.SG	TUR	0.006771	0.004934	1.372	12983
Anatolia_Ottoman_2.SG	Turkmenistan_IA.SG	TJE	0.004157	0.003024	1.375	34784
Hungary_EN_Starcevo_all	Turkmenistan_IA.SG	TAB	0.002454	0.001776	1.382	130721
Saami_IA.SG	Turkmenistan_IA.SG	TJA	0.005553	0.00401	1.385	17937
Iberia_NazariPeriod_Muslim_African	Turkmenistan_IA.SG	TUR	0.005893	0.004253	1.386	17833
Kazakhstan_MLBA_OyDzhaylau_o	Turkmenistan_IA.SG	TAB	0.003933	0.002834	1.388	40170
Mongolia_Altai_MLBA	Turkmenistan_IA.SG	TJA	0.00134	0.000965	1.389	182007
Sweden_Motala_HG	Turkmenistan_IA.SG	TAB	0.007433	0.005346	1.39	9949
Romania_Oase1	Turkmenistan_IA.SG	TJE	0.00473	0.003402	1.39	30098
Czech_EBA_Protounetice	Turkmenistan_IA.SG	TUR	0.006555	0.004714	1.39	15056
Bulgaria_EBA_published	Turkmenistan_IA.SG	TAB	0.00259	0.001851	1.399	108009
Russia_Kostenki14	Turkmenistan_IA.SG	TJA	0.002463	0.001754	1.405	175452
Germany_Bockstein_published	Turkmenistan_IA.SG	TJE	0.015088	0.010709	1.409	2592
Macedonia_N	Turkmenistan_IA.SG	TJE	0.00252	0.001783	1.413	134332
Montenegro_IA.SG	Turkmenistan_IA.SG	TAB	0.015125	0.010679	1.416	2513
Russia_LBA.SG	Turkmenistan_IA.SG	TJA	0.004161	0.002937	1.417	37486
Turkmenistan_Gonur_BA_3	Turkmenistan_IA.SG	TJE	0.005888	0.004145	1.421	18377
Iran_BA2_ShahrISokhta	Turkmenistan_IA.SG	TAB	0.002703	0.001898	1.424	105085
Hungary_EN_Koros_all	Turkmenistan_IA.SG	TAB	0.003629	0.002543	1.427	53359
Iberia_Visigoth_Girona_o_published	Turkmenistan_IA.SG	TJA	0.011342	0.007904	1.435	5068
Pakistan_IA_Aligrama2	Turkmenistan_IA.SG	TJA	0.002616	0.001821	1.436	115339
Israel_MLBA_published	Turkmenistan_IA.SG	TUR	0.010716	0.007465	1.436	5401
Iberia_LN.SG	Turkmenistan_IA.SG	TAB	0.003256	0.002265	1.437	60514
Russia_Medieval_Nomad.SG	Turkmenistan_IA.SG	TUR	0.002587	0.001795	1.441	115302
Wales_EBA_published	Turkmenistan_IA.SG	TJA	0.006939	0.004813	1.442	13207
Russia_BA_Okunevo.SG	Turkmenistan_IA.SG	TJA	0.001225	0.000848	1.445	190405
Russia_Sunghir4.SG	Turkmenistan_IA.SG	TAB	0.002317	0.001603	1.446	192687
Czech_Vestonice15	Turkmenistan_IA.SG	TJY	0.01305	0.009027	1.446	4343
Russia_Bolshoy	Turkmenistan_IA.SG	TJE	0.001588	0.001097	1.447	167704
Poland_CordedWare.SG	Turkmenistan_IA.SG	TAB	0.015617	0.010785	1.448	2764
Iberia_Tartessian_published	Turkmenistan_IA.SG	TJA	0.00713	0.004919	1.449	14593
Iberia_NazariPeriod_Muslim_published	Turkmenistan_IA.SG	TJA	0.008439	0.005816	1.451	9457
Montenegro_IA.SG	Turkmenistan_IA.SG	TJA	0.016353	0.01127	1.451	2427
Germany_Burkhardtshohle_published	Turkmenistan_IA.SG	TJY	0.010784	0.007431	1.451	6090
Mongolia_earlyXiongnu_west	Turkmenistan_IA.SG	TAB	0.001376	0.000947	1.452	182777
Denmark_LN.SG	Turkmenistan_IA.SG	TAB	0.004446	0.003051	1.457	32793
Ukraine_Eneolithic_Trypillia	Turkmenistan_IA.SG	TJA	0.005016	0.003437	1.459	27461
Pakistan_H_Butkara	Turkmenistan_IA.SG	TAB	0.001662	0.001138	1.461	155296
Iberia_Roman_o_published	Turkmenistan_IA.SG	TJA	0.013976	0.009568	1.461	3502
Wales_MBA	Turkmenistan_IA.SG	TJA	0.01166	0.007979	1.461	4705
Montenegro_IA.SG	Turkmenistan_IA.SG	TUR	0.016459	0.011249	1.463	2457
Iberia_Roman_published	Turkmenistan_IA.SG	TAB	0.008228	0.005598	1.47	9880
Wales_N	Turkmenistan_IA.SG	TUR	0.004339	0.002952	1.47	35316
Hungary_LN_Tisza_published	Turkmenistan_IA.SG	TJA	0.007792	0.005249	1.485	11651
Kazakhstan_CentralSaka.SG	Turkmenistan_IA.SG	TJE	0.001579	0.001061	1.489	182980
Poland_CordedWare_ProtoUnetice.SG	Turkmenistan_IA.SG	TUR	0.005766	0.00387	1.49	18945
Iberia_Visigoth_Granada_o_published	Turkmenistan_IA.SG	TAB	0.005406	0.003627	1.491	22280
Russia_MLBA_Krasnoyarsk_o	Turkmenistan_IA.SG	TJE	0.002708	0.001815	1.492	137419
Pakistan_IA_Barikot	Turkmenistan_IA.SG	TAB	0.001946	0.001298	1.5	142065
Italy_South_HG_Paglicci133_published	Turkmenistan_IA.SG	TUR	0.007539	0.005023	1.501	12936
Romania_Muierii2	Turkmenistan_IA.SG	TJA	0.007662	0.005094	1.504	12658
Serbia_Medieval_Gepidian.SG	Turkmenistan_IA.SG	TJE	0.003586	0.002377	1.508	63034
Iberia_Greek1	Turkmenistan_IA.SG	TAB	0.009954	0.006584	1.512	7246
Ukraine_EBA_Yamnaya_published	Turkmenistan_IA.SG	TAB	0.009156	0.006021	1.521	8251
Kazakhstan_IA_Tasbas	Turkmenistan_IA.SG	TAB	0.003183	0.002093	1.521	88357
Russia_SaltovoMayaki.SG	Turkmenistan_IA.SG	TUR	0.006359	0.004161	1.528	16192
Israel_Natufian_published	Turkmenistan_IA.SG	TUR	0.006704	0.004373	1.533	16030
Italy_South_HG_Ostuni2	Turkmenistan_IA.SG	TJE	0.017446	0.011375	1.534	2420
Ukraine_Eneolithic_Trypillia	Turkmenistan_IA.SG	TUR	0.005327	0.003469	1.536	27987
Iberia_BA_Cogotas	Turkmenistan_IA.SG	TJE	0.002875	0.001871	1.537	88109
Serbia_EN_Starcevo	Turkmenistan_IA.SG	TAB	0.002722	0.001767	1.541	141226
Turkmenistan_Gonur_BA_3	Turkmenistan_IA.SG	TAB	0.006126	0.003971	1.543	19243
Croatia_Mesolithic_HG	Turkmenistan_IA.SG	TJE	0.003758	0.002431	1.546	63160
Pakistan_H_Aligrama	Turkmenistan_IA.SG	TJE	0.001684	0.001087	1.549	179000
Mongolia_Altai_MLBA	Turkmenistan_IA.SG	TUR	0.001454	0.000936	1.553	184154
Finland_Levanluhta_B	Turkmenistan_IA.SG	TJA	0.004783	0.003079	1.554	37642
France_BerryAuBac	Turkmenistan_IA.SG	TJE	0.008586	0.005526	1.554	9506
Denmark_LBA.SG	Turkmenistan_IA.SG	TUR	0.007418	0.004763	1.558	14119
Czech_Vestonice16	Turkmenistan_IA.SG	TJA	0.003091	0.001971	1.568	117552
Mongolia_XiongNu_WE.SG	Turkmenistan_IA.SG	TJE	0.002356	0.0015	1.571	170595
Kazakhstan_CentralTasmola_o1.SG	Turkmenistan_IA.SG	TJA	0.007382	0.004691	1.573	14691
Poland_Globular_Amphora_published	Turkmenistan_IA.SG	TJE	0.00702	0.004462	1.573	15207
Turkmenistan_Gonur_BA_1_o2	Turkmenistan_IA.SG	TJY	0.009133	0.005805	1.573	9736
Portugal_Geometric_Mesolithic	Turkmenistan_IA.SG	TUR	0.005365	0.003399	1.579	29490
Lebanon_Medieval_o6.SG	Turkmenistan_IA.SG	TJE	0.003912	0.002474	1.581	59086
Anatolia_Alalakh_MLBA_outlier	Turkmenistan_IA.SG	TAB	0.002838	0.001791	1.584	125992
Italy_South_HG_Ostuni2	Turkmenistan_IA.SG	TAB	0.01763	0.011106	1.587	2520
Ukraine_Cimmerians_o2.SG	Turkmenistan_IA.SG	TJE	0.004448	0.002799	1.59	41025
Iberia_Visigoth_Granada_published	Turkmenistan_IA.SG	TJE	0.008311	0.005219	1.592	12100
Serbia_EN_published	Turkmenistan_IA.SG	TUR	0.009049	0.005682	1.593	10267
Israel_Natufian_published	Turkmenistan_IA.SG	TJA	0.006944	0.004347	1.597	15755
Israel_Middle_Late_PPNB	Turkmenistan_IA.SG	TJY	0.007223	0.00451	1.602	17746
Russia_MLBA_Priobrazhenka	Turkmenistan_IA.SG	TJY	0.012832	0.008004	1.603	5073
Iberia_BellBeaker_o	Turkmenistan_IA.SG	TJE	0.012713	0.007909	1.607	5488
Iberia_ElMiron	Turkmenistan_IA.SG	TJA	0.003426	0.002125	1.613	99790
Lithuania_Late_Antiquity.SG	Turkmenistan_IA.SG	TUR	0.007022	0.004353	1.613	18529
Kazakhstan_MLBA_Kairan_o	Turkmenistan_IA.SG	TAB	0.003016	0.001867	1.615	83653
Anatolia_Kumtepe_N.SG	Turkmenistan_IA.SG	TAB	0.005896	0.003652	1.615	21658
Macedonia_N	Turkmenistan_IA.SG	TAB	0.002639	0.001631	1.618	140391
Russia_Tuva_IA_AldyBel	Turkmenistan_IA.SG	TJE	0.002757	0.001704	1.618	136951
Estonia_MN_CCC	Turkmenistan_IA.SG	TAB	0.003933	0.002429	1.619	49858
Italy_South_HG_Ostuni2	Turkmenistan_IA.SG	TJA	0.018323	0.011295	1.622	2422
Scotland_Megalithic.SG	Turkmenistan_IA.SG	TAB	0.003516	0.002163	1.626	63197
Czech_EarlySlav.SG	Turkmenistan_IA.SG	TJY	0.009727	0.005978	1.627	10017
Iberia_LN.SG	Turkmenistan_IA.SG	TJE	0.003854	0.002368	1.628	57893
Kazakhstan_Kanai_MBA	Turkmenistan_IA.SG	TJE	0.006168	0.00378	1.632	23056
Iran_C_TepeHissar_published	Turkmenistan_IA.SG	TJA	0.005433	0.003324	1.634	30467
Scotland_Megalithic.SG	Turkmenistan_IA.SG	TJE	0.003795	0.002322	1.635	60380
Ukraine_Eneolithic_Trypillia_published	Turkmenistan_IA.SG	TJE	0.004767	0.002912	1.637	39917
Italy_South_HG_Ostuni1	Turkmenistan_IA.SG	TAB	0.004236	0.002578	1.643	51503
Israel_MLBA_published	Turkmenistan_IA.SG	TJA	0.012603	0.007667	1.644	5306
Germany_N_published	Turkmenistan_IA.SG	TAB	0.00631	0.003832	1.646	20571
Iberia_BellBeaker_o	Turkmenistan_IA.SG	TAB	0.012222	0.007419	1.647	5722
Kyrgyzstan_BA_Aygirdjal	Turkmenistan_IA.SG	TJE	0.00253	0.001536	1.647	134817
France_Chaudardes_published	Turkmenistan_IA.SG	TJA	0.007859	0.004766	1.649	14547
Montenegro_LBA.SG	Turkmenistan_IA.SG	TJE	0.014763	0.00891	1.657	4228
Anatolia_TepecikCiftlik_N_o.SG	Turkmenistan_IA.SG	TJE	0.018629	0.011217	1.661	2633
Italy_South_HG_Ostuni1	Turkmenistan_IA.SG	TJE	0.004611	0.002774	1.662	49316
Pakistan_LBA_published	Turkmenistan_IA.SG	TJY	0.056935	0.034168	1.666	302
Kazakhstan_Kipchak1.SG	Turkmenistan_IA.SG	TUR	0.003001	0.001793	1.673	126523
Iberia_BellBeaker_o_published	Turkmenistan_IA.SG	TAB	0.003046	0.001815	1.678	120256
Hungary_Medieval.SG	Turkmenistan_IA.SG	TAB	0.003927	0.00234	1.678	59957
Italy_LA_oSardiniaLike.SG	Turkmenistan_IA.SG	TJE	0.003292	0.001961	1.678	115085
Austria_KremsWA3	Turkmenistan_IA.SG	TJA	0.005285	0.003147	1.679	36825
Pakistan_IA_Barikot	Turkmenistan_IA.SG	TJE	0.002271	0.001351	1.681	136307
Pakistan_IA_Gogdara	Turkmenistan_IA.SG	TAB	0.002337	0.001386	1.686	151923
Switzerland_Bichon.SG	Turkmenistan_IA.SG	TJE	0.002901	0.001718	1.688	186315
Kazakhstan_MLBA_Zevakinskiy	Turkmenistan_IA.SG	TJE	0.003114	0.001837	1.695	118886
Italy_North_Remedello_EBA.SG	Turkmenistan_IA.SG	TAB	0.005223	0.003074	1.699	33354
Germany_CordedWare_o	Turkmenistan_IA.SG	TJE	0.004622	0.002716	1.701	47999
Jordan_Late_PPNB	Turkmenistan_IA.SG	TUR	0.003754	0.002206	1.701	76277
Italy_South_HG_Ostuni2	Turkmenistan_IA.SG	TUR	0.019405	0.011409	1.701	2478
Kazakhstan_LBA_Guruldek_published	Turkmenistan_IA.SG	TAB	0.014747	0.008638	1.707	3885
Hungary_MN_ALPc_Esztar	Turkmenistan_IA.SG	TJA	0.007062	0.004137	1.707	17796
Pakistan_IA_Aligrama2_published	Turkmenistan_IA.SG	TJE	0.002373	0.00139	1.707	155899
Iberia_Visigoth_Girona_published	Turkmenistan_IA.SG	TJA	0.004592	0.002688	1.708	39987
Iberia_Greek1	Turkmenistan_IA.SG	TJE	0.012021	0.007024	1.711	6952
Ukraine_Cimmerians_o1.SG	Turkmenistan_IA.SG	TAB	0.005301	0.003094	1.713	31768
Croatia_EN_Starcevo	Turkmenistan_IA.SG	TJY	0.009493	0.005538	1.714	9967
Montenegro_LBA.SG	Turkmenistan_IA.SG	TUR	0.015225	0.00888	1.714	4319
Caucasus_lowlands_LC	Turkmenistan_IA.SG	TAB	0.005104	0.002958	1.725	37485
Iberia_BellBeaker_o	Turkmenistan_IA.SG	TJA	0.013704	0.007939	1.726	5504
Czech_Vestonice13	Turkmenistan_IA.SG	TUR	0.007463	0.004324	1.726	18224
Hungary_LN_Tisza_published	Turkmenistan_IA.SG	TAB	0.008707	0.00504	1.728	12140
Moldova_Scythian_o1.SG	Turkmenistan_IA.SG	TJE	0.012085	0.006996	1.728	5743
France_Rochedane_published	Turkmenistan_IA.SG	TJE	0.005427	0.00314	1.729	37159
Germany_Bockstein_published	Turkmenistan_IA.SG	TJA	0.01909	0.010986	1.738	2593
Romania_Oase1	Turkmenistan_IA.SG	TUR	0.00577	0.003316	1.74	30684
Romania_Oase1	Turkmenistan_IA.SG	TJA	0.005707	0.003271	1.745	30163
Ukraine_N_o2_published	Turkmenistan_IA.SG	TJE	0.005851	0.003352	1.745	32005
Anatolia_TitrisHoyuk_EBA	Turkmenistan_IA.SG	TJE	0.007569	0.004335	1.746	17058
Iberia_Visigoth_Girona_o_published	Turkmenistan_IA.SG	TUR	0.013825	0.007918	1.746	5155
Iberia_LBA	Turkmenistan_IA.SG	TJE	0.010703	0.006117	1.75	8067
Greece_N	Turkmenistan_IA.SG	TAB	0.003099	0.001766	1.754	134507
Ukraine_Cimmerians_o2.SG	Turkmenistan_IA.SG	TAB	0.004737	0.002697	1.757	42962
Pakistan_Medieval_Parwak	Turkmenistan_IA.SG	TUR	0.008063	0.004575	1.762	14857
Italy_LA_oSardiniaLike.SG	Turkmenistan_IA.SG	TAB	0.003192	0.001811	1.763	120459
Poland_CordedWare.SG	Turkmenistan_IA.SG	TUR	0.019784	0.011217	1.764	2706
Turkmenistan_Gonur_BA_3	Turkmenistan_IA.SG	TJA	0.00732	0.004138	1.769	18509
Russia_LBA_Priobrazhenka	Turkmenistan_IA.SG	TAB	0.004561	0.002576	1.771	52956
Russia_EasternScythian_SouthernUrals_o.SG	Turkmenistan_IA.SG	TAB	0.012608	0.007117	1.772	6034
England_LBA	Turkmenistan_IA.SG	TJE	0.0048	0.00271	1.772	48871
Greece_Minoan_Odigitria	Turkmenistan_IA.SG	TJE	0.004847	0.002728	1.777	42700
Ukraine_EBA_Yamnaya.SG	Turkmenistan_IA.SG	TJE	0.006647	0.003739	1.778	22953
Pakistan_IA_Gogdara	Turkmenistan_IA.SG	TJE	0.002558	0.001438	1.778	145637
Montenegro_IA.SG	Turkmenistan_IA.SG	TJY	0.020717	0.011655	1.778	2383
Croatia_LateC_EBA_Vucedol	Turkmenistan_IA.SG	TJE	0.003977	0.002221	1.791	73963
Sweden_TRB_MN	Turkmenistan_IA.SG	TAB	0.004081	0.002274	1.795	67693
Germany_Falkenstein	Turkmenistan_IA.SG	TJA	0.006196	0.003444	1.799	29263
Denmark_BA.SG	Turkmenistan_IA.SG	TJE	0.007516	0.004177	1.799	17928
Sweden_IA.SG	Turkmenistan_IA.SG	TJE	0.003627	0.002016	1.799	99781
Ukraine_Eneolithic_Trypillia_published	Turkmenistan_IA.SG	TAB	0.005095	0.002813	1.811	41765
France_Iboussieres25_1	Turkmenistan_IA.SG	TJY	0.009664	0.005335	1.812	12841
Russia_EasternScythian_SouthernUrals_o.SG	Turkmenistan_IA.SG	TJA	0.013286	0.007315	1.816	5782
Kazakhstan_Kanai_MBA	Turkmenistan_IA.SG	TUR	0.006811	0.003748	1.817	23625
Italy_Sicily_C_o	Turkmenistan_IA.SG	TUR	0.012398	0.006819	1.818	7088
Anatolia_TepecikCiftlik_N_o.SG	Turkmenistan_IA.SG	TAB	0.01944	0.010657	1.824	2735
Iran_BA3_ShahrISokhta	Turkmenistan_IA.SG	TUR	0.009432	0.00516	1.828	12248
Iberia_Roman_published	Turkmenistan_IA.SG	TUR	0.010352	0.005661	1.829	9644
Estonia_BA_o.SG	Turkmenistan_IA.SG	TJY	0.019924	0.010857	1.835	2638
Poland_BKG_o1.SG	Turkmenistan_IA.SG	TJE	0.003786	0.002062	1.836	99396
Belgium_UP_Magdalenian	Turkmenistan_IA.SG	TJE	0.005614	0.003055	1.838	37987
Germany_Bockstein_published	Turkmenistan_IA.SG	TAB	0.018746	0.010172	1.843	2700
Netherlands_BellBeaker_published	Turkmenistan_IA.SG	TUR	0.014489	0.007863	1.843	4965
Iberia_Tartessian_published	Turkmenistan_IA.SG	TUR	0.009088	0.00493	1.843	14896
Lithuania_Mesolithic	Turkmenistan_IA.SG	TAB	0.003546	0.00192	1.846	110902
Anatolia_Ottoman_2.SG	Turkmenistan_IA.SG	TJA	0.005625	0.003048	1.846	34961
Scotland_Mesolithic_all.SG	Turkmenistan_IA.SG	TJY	0.016831	0.009113	1.847	4268
Montenegro_LBA.SG	Turkmenistan_IA.SG	TJA	0.016358	0.008848	1.849	4255
Kazakhstan_LBA_Guruldek_published	Turkmenistan_IA.SG	TJA	0.016546	0.008941	1.851	3717
Iberia_MBA	Turkmenistan_IA.SG	TAB	0.01378	0.007423	1.856	5974
Iran_BA2_ShahrISokhta_published	Turkmenistan_IA.SG	TJE	0.002452	0.00132	1.857	140076
England_Roman_MiddleEast.SG	Turkmenistan_IA.SG	TJE	0.003561	0.001901	1.873	126686
Pakistan_IA_Udegram_o	Turkmenistan_IA.SG	TAB	0.011646	0.006213	1.874	8005
Iberia_LRoman_Medieval	Turkmenistan_IA.SG	TJE	0.008741	0.004664	1.874	15651
Iberia_Roman_published	Turkmenistan_IA.SG	TJE	0.010928	0.005826	1.876	9415
Iran_BA2_ShahrISokhta	Turkmenistan_IA.SG	TJA	0.003699	0.00197	1.877	100972
Mongolia_earlyMed_Uigur	Turkmenistan_IA.SG	TJA	0.00136	0.000722	1.884	189706
Netherlands_BellBeaker_published	Turkmenistan_IA.SG	TJY	0.015616	0.008289	1.884	4839
Bulgaria_Krepost_N	Turkmenistan_IA.SG	TAB	0.005432	0.002882	1.885	40945
Hungary_MN_ALPc_III_published	Turkmenistan_IA.SG	TAB	0.003586	0.001901	1.886	116584
Germany_MN_Salzmuende	Turkmenistan_IA.SG	TJA	0.007054	0.00374	1.886	23495
Kazakhstan_CentralSteppe_EMBA.SG	Turkmenistan_IA.SG	TJE	0.002464	0.001306	1.887	187495
Iberia_Visigoth_Granada_o_published	Turkmenistan_IA.SG	TJE	0.007119	0.003773	1.887	21352
Sweden_Motala_HG	Turkmenistan_IA.SG	TUR	0.010621	0.005621	1.889	9736
Pakistan_H_Butkara	Turkmenistan_IA.SG	TJE	0.002372	0.001252	1.894	149152
Hungary_MN_ALPc_I	Turkmenistan_IA.SG	TAB	0.004679	0.002466	1.897	50510
Iberia_LBA	Turkmenistan_IA.SG	TAB	0.010993	0.005792	1.898	8410
Pakistan_IA_Udegram_o	Turkmenistan_IA.SG	TJA	0.012474	0.006535	1.909	7716
Belgium_UP_GoyetQ116_1_published_all	Turkmenistan_IA.SG	TUR	0.00381	0.00199	1.915	130647
Slovakia_Poprad.SG	Turkmenistan_IA.SG	TJE	0.004333	0.002262	1.916	78284
Iberia_IA_PreIberian_published	Turkmenistan_IA.SG	TJE	0.007404	0.003851	1.922	21263
Iberia_Muslim_Emirate	Turkmenistan_IA.SG	TUR	0.00987	0.005129	1.924	11654
Russia_EBA.SG	Turkmenistan_IA.SG	TAB	0.005694	0.00295	1.93	37794
Pakistan_IA_Udegram_o	Turkmenistan_IA.SG	TJE	0.012529	0.006474	1.935	7646
Iberia_BA_Cogotas	Turkmenistan_IA.SG	TAB	0.003426	0.001766	1.94	91960
Hungary_EN_Starcevo_all	Turkmenistan_IA.SG	TJE	0.003647	0.001879	1.94	125058
Russia_HG_Samara	Turkmenistan_IA.SG	TJE	0.004433	0.002281	1.943	74679
England_LIA_ERoman.SG	Turkmenistan_IA.SG	TAB	0.003789	0.001949	1.944	110800
Wales_MBA	Turkmenistan_IA.SG	TJY	0.016375	0.008408	1.947	4656
Pakistan_MBA_LIA_published	Turkmenistan_IA.SG	TJA	0.007227	0.00371	1.948	22554
Iberia_Roman_published	Turkmenistan_IA.SG	TJA	0.011351	0.005817	1.951	9490
Bulgaria_Dzhulyunitsa_N	Turkmenistan_IA.SG	TAB	0.005643	0.00289	1.953	43638
Russia_LBA_Priobrazhenka	Turkmenistan_IA.SG	TJA	0.0053	0.002714	1.953	50762
Wales_N_all.SG	Turkmenistan_IA.SG	TJY	0.008498	0.004351	1.953	18650
Iberia_Roman_o_published	Turkmenistan_IA.SG	TJY	0.019682	0.010072	1.954	3456
Wales_MBA	Turkmenistan_IA.SG	TUR	0.015871	0.008123	1.954	4796
Jordan_PPNC	Turkmenistan_IA.SG	TAB	0.004906	0.002508	1.956	51538
Russia_Sunghir4.SG	Turkmenistan_IA.SG	TJE	0.00325	0.001661	1.956	184490
Kazakhstan_LBA_Guruldek_published	Turkmenistan_IA.SG	TJY	0.018489	0.009419	1.963	3706
Czech_Pavlov1	Turkmenistan_IA.SG	TJY	0.012755	0.006493	1.964	8204
Iberia_BellBeaker_o	Turkmenistan_IA.SG	TJY	0.015856	0.008067	1.965	5456
Belgium_UP_GoyetQ-2_published	Turkmenistan_IA.SG	TJE	0.009908	0.005041	1.966	11050
Hungary_LN_Tisza_published	Turkmenistan_IA.SG	TUR	0.01043	0.005305	1.966	11863
Luxembourg_Loschbour_published.DG	Turkmenistan_IA.SG	TJE	0.00299	0.001518	1.969	185715
Bulgaria_Dzhulyunitsa_N	Turkmenistan_IA.SG	TJE	0.005996	0.003036	1.975	41723
Italy_N_oWHG.SG	Turkmenistan_IA.SG	TJE	0.004139	0.002095	1.976	89190
Turkmenistan_Gonur_BA_4	Turkmenistan_IA.SG	TJE	0.008108	0.0041	1.978	18066
Belgium_UP_Magdalenian	Turkmenistan_IA.SG	TAB	0.005711	0.002878	1.984	39793
Kazakhstan_CentralTasmola_o2.SG	Turkmenistan_IA.SG	TJY	0.018554	0.009332	1.988	3593
France_Rigney1_published	Turkmenistan_IA.SG	TJE	0.014732	0.007396	1.992	5676
Turkmenistan_Gonur_BA_2_published	Turkmenistan_IA.SG	TAB	0.005438	0.002726	1.995	38355
Iran_Historic_GanjDareh	Turkmenistan_IA.SG	TAB	0.003498	0.001753	1.996	135179
Russia_HG_Sosnoviy	Turkmenistan_IA.SG	TAB	0.003929	0.001967	1.997	108568
Sweden_TRB_MN	Turkmenistan_IA.SG	TJE	0.004831	0.002413	2.002	64658
Bulgaria_EBA_Ezero	Turkmenistan_IA.SG	TUR	0.010436	0.005209	2.004	11296
England_BellBeaker_published	Turkmenistan_IA.SG	TAB	0.008043	0.004012	2.005	17222
Iran_C_TepeHissar_published	Turkmenistan_IA.SG	TUR	0.006573	0.003275	2.007	30964
Russia_HG	Turkmenistan_IA.SG	TUR	0.010254	0.005107	2.008	11258
Mongolia_earlyMed_Uigur	Turkmenistan_IA.SG	TUR	0.001332	0.000663	2.008	191163
Iran_Historic_GanjDareh	Turkmenistan_IA.SG	TJE	0.003641	0.001812	2.009	129175
Iberia_Tartessian_published	Turkmenistan_IA.SG	TJY	0.01019	0.005058	2.015	14512
Finland_Levanluhta	Turkmenistan_IA.SG	TAB	0.003431	0.0017	2.018	99242
Turkmenistan_Parkhai_MBA	Turkmenistan_IA.SG	TJE	0.003514	0.001738	2.021	132090
Scotland_N_published	Turkmenistan_IA.SG	TJE	0.007324	0.003602	2.034	23225
Ukraine_BA_Catacomb.SG	Turkmenistan_IA.SG	TJE	0.006894	0.003387	2.036	27768
Iberia_Muslim_Almohade	Turkmenistan_IA.SG	TAB	0.004151	0.002038	2.037	85664
Germany_MN_Salzmuende	Turkmenistan_IA.SG	TUR	0.00762	0.003741	2.037	23864
Latvia_LN_CordedWare	Turkmenistan_IA.SG	TJE	0.006019	0.002944	2.045	42340
Pakistan_Medieval_Barikot2	Turkmenistan_IA.SG	TAB	0.003442	0.001677	2.053	153900
India_RoopkundA	Turkmenistan_IA.SG	TJA	0.001718	0.000837	2.053	170742
Italy_N_oWHG.SG	Turkmenistan_IA.SG	TAB	0.004049	0.001968	2.057	93349
Iran_Mesolithic_HotuIIIb_all_published	Turkmenistan_IA.SG	TJE	0.007765	0.003771	2.059	23996
Slovakia_Poprad.SG	Turkmenistan_IA.SG	TAB	0.004523	0.002195	2.06	81902
Ukraine_Cimmerians_o2.SG	Turkmenistan_IA.SG	TJA	0.005857	0.002835	2.066	41251
Ukraine_LateSrubnaya.SG	Turkmenistan_IA.SG	TUR	0.00874	0.004221	2.07	19324
Russia_Khvalynsk_Eneolithic	Turkmenistan_IA.SG	TJE	0.003414	0.001646	2.075	125484
Russia_Caucasus_Maikop	Turkmenistan_IA.SG	TJE	0.004773	0.002298	2.076	68114
Anatolia_TepecikCiftlik_N_o.SG	Turkmenistan_IA.SG	TUR	0.022688	0.01093	2.076	2673
Greece_BA_Mycenaean_Pylos	Turkmenistan_IA.SG	TJE	0.00665	0.003201	2.078	32090
Moldova_Cimmerian.SG	Turkmenistan_IA.SG	TJE	0.003312	0.001592	2.081	123358
Jordan_PPNB_published	Turkmenistan_IA.SG	TJE	0.006961	0.003345	2.081	29339
Poland_Globular_Amphora_published	Turkmenistan_IA.SG	TAB	0.009041	0.004335	2.086	15930
Kazakhstan_Kanai_MBA	Turkmenistan_IA.SG	TJA	0.007794	0.003736	2.086	23223
Russia_Steppe_Lola	Turkmenistan_IA.SG	TJE	0.003975	0.001903	2.089	131445
Russia_Sunghir1.SG	Turkmenistan_IA.SG	TJA	0.003755	0.001796	2.091	130705
Iran_IA_HajjiFiruz	Turkmenistan_IA.SG	TJE	0.004417	0.002112	2.092	80164
Pakistan_Medieval_Singoor	Turkmenistan_IA.SG	TJA	0.004283	0.002044	2.095	88919
Greece_BA_Mycenaean_Pylos	Turkmenistan_IA.SG	TAB	0.006275	0.002993	2.096	33522
Hungary_LN_Lengyel_published	Turkmenistan_IA.SG	TJA	0.004292	0.00204	2.104	80351
Russia_Bolshoy	Turkmenistan_IA.SG	TJA	0.002251	0.001069	2.106	168390
Kazakhstan_MLBA_OyDzhaylau_o	Turkmenistan_IA.SG	TJA	0.006402	0.003037	2.108	38583
Israel_LBA_Ashkelon	Turkmenistan_IA.SG	TJE	0.004492	0.002129	2.11	69685
Iberia_Greek1	Turkmenistan_IA.SG	TUR	0.014466	0.006851	2.111	7084
Iberia_LRoman_Medieval	Turkmenistan_IA.SG	TAB	0.009327	0.004414	2.113	16333
France_BellBeaker_published	Turkmenistan_IA.SG	TJE	0.008524	0.004028	2.116	18576
Mongolia_XiongNu_WE.SG	Turkmenistan_IA.SG	TJA	0.00315	0.001488	2.117	171513
Germany_CordedWare_Tauber	Turkmenistan_IA.SG	TJE	0.008783	0.004133	2.125	16660
Italy_South_HG_Ostuni2	Turkmenistan_IA.SG	TJY	0.025594	0.012035	2.127	2407
Iberia_HG_published	Turkmenistan_IA.SG	TJA	0.004605	0.002164	2.128	78070
Anatolia_TellKurdu_EMC	Turkmenistan_IA.SG	TUR	0.007208	0.003384	2.13	32749
Anatolia_TitrisHoyuk_EBA	Turkmenistan_IA.SG	TAB	0.009079	0.00426	2.131	17831
Hungary_Medieval.SG	Turkmenistan_IA.SG	TJA	0.005138	0.002404	2.138	57560
Germany_N_published	Turkmenistan_IA.SG	TJE	0.008706	0.004067	2.141	19716
Greece_N	Turkmenistan_IA.SG	TJE	0.004093	0.00191	2.143	128597
Russia_Early_Sarmatian.SG	Turkmenistan_IA.SG	TJE	0.007173	0.003342	2.146	27397
Kyrgyzstan_OutTianShanSaka.SG	Turkmenistan_IA.SG	TAB	0.003646	0.001698	2.148	136532
Iberia_NazariPeriod_Muslim_published	Turkmenistan_IA.SG	TUR	0.0126	0.005852	2.153	9624
Kazakhstan_Botai.SG	Turkmenistan_IA.SG	TAB	0.003647	0.001693	2.155	177695
Italy_Sicily_HG_OrienteC_published	Turkmenistan_IA.SG	TJY	0.012067	0.0056	2.155	10270
Turkmenistan_LBA_Sumbar	Turkmenistan_IA.SG	TJE	0.004367	0.002023	2.159	108617
Pakistan_Medieval_Barikot2	Turkmenistan_IA.SG	TJE	0.003857	0.001784	2.162	147115
Iberia_Greek1	Turkmenistan_IA.SG	TJA	0.015345	0.007092	2.164	6941
Bulgaria_C_published	Turkmenistan_IA.SG	TJE	0.009668	0.004465	2.165	16458
Czech_Vestonice43	Turkmenistan_IA.SG	TAB	0.008531	0.003936	2.168	20612
Ukraine_EBA_Yamnaya_published	Turkmenistan_IA.SG	TUR	0.013711	0.006322	2.169	8085
Pakistan_IA_Loebanr_o_published	Turkmenistan_IA.SG	TJE	0.004143	0.001908	2.172	109521
Israel_IA1_Ashkelon	Turkmenistan_IA.SG	TJE	0.004316	0.001985	2.174	72292
Iberia_LBA_Cogotas	Turkmenistan_IA.SG	TJE	0.002978	0.00137	2.174	160811
Kazakhstan_LBA_Molaly	Turkmenistan_IA.SG	TAB	0.004021	0.001848	2.176	127413
Pakistan_IA_Loebanr_published	Turkmenistan_IA.SG	TJE	0.002752	0.001263	2.179	150636
Hungary_MN_ALPc_Bukk	Turkmenistan_IA.SG	TJE	0.003993	0.001832	2.179	135428
Iberia_Visigoth_Granada_published	Turkmenistan_IA.SG	TAB	0.010992	0.005042	2.18	12617
Turkmenistan_Gonur_BA_4	Turkmenistan_IA.SG	TAB	0.008514	0.003904	2.181	18842
Germany_CordedWare_Tauber	Turkmenistan_IA.SG	TAB	0.008667	0.003967	2.185	17461
Pakistan_IA_Loebanr_published	Turkmenistan_IA.SG	TAB	0.002459	0.001125	2.187	156822
Russia_IA.SG	Turkmenistan_IA.SG	TJE	0.002214	0.001007	2.197	185901
Iberia_BellBeaker_published	Turkmenistan_IA.SG	TJE	0.006924	0.003151	2.198	32379
Iberia_Medieval_published	Turkmenistan_IA.SG	TJE	0.003937	0.001791	2.198	86841
Bulgaria_Krepost_N	Turkmenistan_IA.SG	TJE	0.006684	0.003041	2.198	39130
Hungary_MN	Turkmenistan_IA.SG	TAB	0.003883	0.001762	2.203	132868
Russia_MA1_HG.SG	Turkmenistan_IA.SG	TAB	0.004303	0.001949	2.208	136941
Hungary_MN_ALPc_III_published	Turkmenistan_IA.SG	TJE	0.004425	0.002003	2.209	111534
Ukraine_N_o2_published	Turkmenistan_IA.SG	TAB	0.006855	0.003101	2.21	33506
Armenia_MBA	Turkmenistan_IA.SG	TJE	0.004022	0.00182	2.21	136707
Iberia_BellBeaker_o_published	Turkmenistan_IA.SG	TJE	0.004305	0.001947	2.211	115114
Russia_Popovo_HG	Turkmenistan_IA.SG	TUR	0.011598	0.005242	2.212	10935
Anatolia_IA.SG	Turkmenistan_IA.SG	TAB	0.004186	0.001886	2.219	94298
France_BerryAuBac	Turkmenistan_IA.SG	TAB	0.012032	0.005412	2.223	9946
Iran_Mesolithic_BeltCave_all_published	Turkmenistan_IA.SG	TJE	0.017033	0.007648	2.227	5014
Estonia_EMN_Narva	Turkmenistan_IA.SG	TJE	0.004324	0.001941	2.227	100207
Iberia_Roman_o_published	Turkmenistan_IA.SG	TUR	0.021354	0.009591	2.227	3563
Kazakhstan_CentralTasmola_o1.SG	Turkmenistan_IA.SG	TUR	0.010402	0.004666	2.229	14960
Anatolia_TepecikCiftlik_N_o.SG	Turkmenistan_IA.SG	TJA	0.02454	0.010989	2.233	2638
Jordan_PPNC	Turkmenistan_IA.SG	TJE	0.005823	0.002607	2.233	49282
Russia_Tuva_IA_AldyBel	Turkmenistan_IA.SG	TJA	0.003783	0.00169	2.238	137633
Czech_EBA_Protounetice	Turkmenistan_IA.SG	TJY	0.011066	0.004945	2.238	14643
Iberia_Muslim_published	Turkmenistan_IA.SG	TJY	0.010311	0.004601	2.241	14506
Iberia_C_BA	Turkmenistan_IA.SG	TJE	0.004565	0.002036	2.242	99630
Ukraine_Chernyakhiv.SG	Turkmenistan_IA.SG	TAB	0.005484	0.002445	2.243	48393
Kazakhstan_His.SG	Turkmenistan_IA.SG	TJE	0.009621	0.004289	2.243	17186
Russia_Caucasus_LBA_Dolmen	Turkmenistan_IA.SG	TJE	0.011771	0.005226	2.253	10620
Iberia_C_BA	Turkmenistan_IA.SG	TAB	0.004332	0.001922	2.254	104142
Russia_Sunghir3.SG	Turkmenistan_IA.SG	TJA	0.004026	0.001784	2.257	187829
Kazakhstan_LBA_Molaly	Turkmenistan_IA.SG	TJE	0.00438	0.001934	2.264	121820
Iberia_EN_Cardial	Turkmenistan_IA.SG	TJE	0.003899	0.00172	2.266	104524
Iberia_UP_Azilian	Turkmenistan_IA.SG	TUR	0.005429	0.002395	2.267	57683
Romania_Muierii2	Turkmenistan_IA.SG	TUR	0.011968	0.005272	2.27	12825
Poland_CordedWare.SG	Turkmenistan_IA.SG	TJY	0.026506	0.011639	2.277	2651
Russia_EBA.SG	Turkmenistan_IA.SG	TJA	0.007123	0.003126	2.278	36305
Israel_MLBA_published	Turkmenistan_IA.SG	TJY	0.017765	0.007794	2.279	5261
Iberia_NazariPeriod_Muslim_published	Turkmenistan_IA.SG	TJY	0.013987	0.006131	2.281	9387
Kazakhstan_Turk.SG	Turkmenistan_IA.SG	TJA	0.003534	0.001549	2.282	168771
Kazakhstan_Turk.SG	Turkmenistan_IA.SG	TUR	0.003522	0.001542	2.284	171434
Russia_Sunghir2.SG	Turkmenistan_IA.SG	TJA	0.003718	0.001623	2.291	185760
Anatolia_Kumtepe_N.SG	Turkmenistan_IA.SG	TJE	0.008849	0.003861	2.292	20676
Kazakhstan_LBA	Turkmenistan_IA.SG	TJE	0.005225	0.002278	2.294	73518
Hungary_EN_Starcevo_o_published	Turkmenistan_IA.SG	TJE	0.004301	0.001875	2.294	116519
Iberia_LBA	Turkmenistan_IA.SG	TJA	0.014104	0.006139	2.297	8076
Iberia_NazariPeriod_Muslim_o_published	Turkmenistan_IA.SG	TJE	0.010225	0.004452	2.297	17056
Russia_Caucasus_LBA_Dolmen	Turkmenistan_IA.SG	TAB	0.011472	0.004987	2.3	11110
Switzerland_Bichon.SG	Turkmenistan_IA.SG	TAB	0.003784	0.001645	2.301	194715
Estonia_MN_CCC	Turkmenistan_IA.SG	TJA	0.005931	0.002575	2.304	47933
Russia_LateMaikop	Turkmenistan_IA.SG	TJE	0.004438	0.001923	2.308	120445
Romania_C	Turkmenistan_IA.SG	TJE	0.003341	0.001446	2.311	144080
Pakistan_MBA_LIA_published	Turkmenistan_IA.SG	TUR	0.008516	0.003679	2.315	22890
Iberia_Greek	Turkmenistan_IA.SG	TJE	0.005983	0.002575	2.324	50903
Iberia_NazariPeriod_LateMuslim	Turkmenistan_IA.SG	TJA	0.006481	0.002787	2.325	39205
England_C_EBA_published	Turkmenistan_IA.SG	TAB	0.010546	0.004534	2.326	14934
Pakistan_H_SaiduSharif_o	Turkmenistan_IA.SG	TUR	0.003958	0.001698	2.331	143672
Russia_Chalmny_Varre	Turkmenistan_IA.SG	TJA	0.00389	0.001666	2.335	131760
Hungary_EN_Koros_all	Turkmenistan_IA.SG	TJA	0.006193	0.002652	2.336	51237
Kazakhstan_MLBA_Zevakinskiy	Turkmenistan_IA.SG	TAB	0.00409	0.001749	2.339	124299
France_Rochedane_published	Turkmenistan_IA.SG	TAB	0.007009	0.002997	2.339	38963
Ukraine_Chernyakhiv.SG	Turkmenistan_IA.SG	TJE	0.006041	0.002583	2.339	46305
Israel_IA2_Ashkelon	Turkmenistan_IA.SG	TJE	0.004794	0.002043	2.347	86073
Czech_Vestonice16	Turkmenistan_IA.SG	TUR	0.004631	0.001973	2.348	119473
Iberia_Visigoth_Girona	Turkmenistan_IA.SG	TJE	0.003004	0.001279	2.349	140514
Finland_Levanluhta_B	Turkmenistan_IA.SG	TUR	0.007061	0.003004	2.351	38282
Czech_Vestonice43	Turkmenistan_IA.SG	TJE	0.009794	0.004164	2.352	19738
Kazakhstan_Wusun_2.SG	Turkmenistan_IA.SG	TJE	0.004645	0.00197	2.357	104540
Iberia_MBA	Turkmenistan_IA.SG	TJE	0.018398	0.007804	2.358	5728
Austria_KremsWA3	Turkmenistan_IA.SG	TUR	0.007209	0.003055	2.359	37427
Kazakhstan_LBA_Guruldek_published	Turkmenistan_IA.SG	TUR	0.021399	0.009064	2.361	3795
Kazakhstan_CentralSteppe_EMBA.SG	Turkmenistan_IA.SG	TJA	0.003147	0.001332	2.362	188269
Serbia_EN_published	Turkmenistan_IA.SG	TJY	0.014038	0.005938	2.364	10015
Germany_CordedWare_o	Turkmenistan_IA.SG	TAB	0.006259	0.002645	2.367	50280
Denmark_BA.SG	Turkmenistan_IA.SG	TAB	0.009437	0.003986	2.368	18720
Iberia_UP_Azilian	Turkmenistan_IA.SG	TJA	0.005873	0.002476	2.372	56663
Estonia_N_CombCeramic.SG	Turkmenistan_IA.SG	TJE	0.008625	0.003636	2.372	25296
France_Chaudardes_published	Turkmenistan_IA.SG	TUR	0.011284	0.004748	2.376	14815
Poland_BKG_o1.SG	Turkmenistan_IA.SG	TAB	0.004656	0.001957	2.379	103926
Yana_UP.SG	Turkmenistan_IA.SG	TJE	0.003269	0.001373	2.381	187760
Kazakhstan_Sintashta_MLBA_o.SG	Turkmenistan_IA.SG	TJE	0.014571	0.006118	2.382	8430
Caucasus_lowlands_LC	Turkmenistan_IA.SG	TJE	0.007426	0.003116	2.383	35847
Russia_Sunghir6.SG	Turkmenistan_IA.SG	TJE	0.003668	0.001538	2.384	184631
Ukraine_Eneolithic_Trypillian_published	Turkmenistan_IA.SG	TUR	0.013024	0.005458	2.386	10383
Kazakhstan_IA_Tasbas	Turkmenistan_IA.SG	TJE	0.005167	0.002161	2.391	84466
Russia_Petrovka	Turkmenistan_IA.SG	TJE	0.005979	0.002497	2.394	52227
Latvia_MN_Comb_Ware.SG	Turkmenistan_IA.SG	TJE	0.004509	0.001882	2.396	123735
India_Harappan_published	Turkmenistan_IA.SG	TJY	0.018744	0.007806	2.401	5428
Lithuania_Mesolithic	Turkmenistan_IA.SG	TJA	0.004837	0.002009	2.407	106669
Turkmenistan_Gonur_BA_2_published	Turkmenistan_IA.SG	TJE	0.006934	0.00288	2.408	36706
Wales_EBA_published	Turkmenistan_IA.SG	TUR	0.011805	0.004899	2.41	13441
Kazakhstan_MLBA_Kairan_o	Turkmenistan_IA.SG	TJA	0.004659	0.001933	2.411	80363
Kazakhstan_IA_Chanchar_published	Turkmenistan_IA.SG	TJA	0.004736	0.001963	2.412	118387
Iberia_MN_published	Turkmenistan_IA.SG	TAB	0.004302	0.001781	2.416	107685
Kazakhstan_MLBA_Fedorovo_Shoendykol	Turkmenistan_IA.SG	TJE	0.004505	0.001864	2.416	136232
Iran_Wezmeh_N.SG	Turkmenistan_IA.SG	TJE	0.004053	0.001678	2.416	186602
Russia_HG	Turkmenistan_IA.SG	TJY	0.013181	0.005454	2.417	11030
Russia_MLBA_Sintashta_o1	Turkmenistan_IA.SG	TJE	0.005306	0.002194	2.419	70979
Iberia_BellBeaker_o	Turkmenistan_IA.SG	TUR	0.018742	0.007749	2.419	5628
Serbia_Medieval_Gepidian.SG	Turkmenistan_IA.SG	TJA	0.005786	0.002388	2.422	63277
Russia_HG_Sosnoviy	Turkmenistan_IA.SG	TJA	0.005008	0.002065	2.425	104333
Hungary_MN	Turkmenistan_IA.SG	TJE	0.004554	0.001878	2.425	127084
Israel_PPNB	Turkmenistan_IA.SG	TAB	0.0041	0.00169	2.426	129198
Ukraine_Cimmerians_o1.SG	Turkmenistan_IA.SG	TJA	0.007895	0.003254	2.427	30586
Russia_Bolshoy	Turkmenistan_IA.SG	TUR	0.002567	0.001058	2.427	170530
Turkmenistan_LBA_Parkhai_o	Turkmenistan_IA.SG	TJE	0.004277	0.001761	2.428	134616
Italy_Sicily_C_o	Turkmenistan_IA.SG	TJY	0.016609	0.006842	2.428	6928
Russia_MLBA_Sintashta_o3	Turkmenistan_IA.SG	TJE	0.004864	0.002003	2.429	110559
Iberia_HG_published.SG	Turkmenistan_IA.SG	TJE	0.004196	0.001727	2.429	171721
Lebanon_Medieval_o6.SG	Turkmenistan_IA.SG	TAB	0.005721	0.002355	2.43	61846
Russia_Kostenki14	Turkmenistan_IA.SG	TUR	0.004131	0.001698	2.433	178240
Kazakhstan_Wusun.SG	Turkmenistan_IA.SG	TAB	0.003315	0.001362	2.434	180396
Iberia_Greek	Turkmenistan_IA.SG	TAB	0.00594	0.002438	2.436	53267
Russia_EasternScythian_SouthernUrals_o.SG	Turkmenistan_IA.SG	TUR	0.018168	0.007451	2.438	5886
Israel_IA1_Ashkelon	Turkmenistan_IA.SG	TAB	0.004586	0.00188	2.44	75482
Iberia_IA_PreIberian_published	Turkmenistan_IA.SG	TAB	0.008953	0.003667	2.442	22233
Italy_North_Remedello_EBA.SG	Turkmenistan_IA.SG	TJE	0.007951	0.003256	2.442	31805
Croatia_Mesolithic_HG	Turkmenistan_IA.SG	TAB	0.005747	0.00235	2.445	66020
Bulgaria_EBA_Yamnaya_o	Turkmenistan_IA.SG	TJE	0.005859	0.002392	2.449	60300
Gibraltar_N	Turkmenistan_IA.SG	TJE	0.005977	0.00244	2.449	61391
Denmark_BA.SG	Turkmenistan_IA.SG	TJA	0.01009	0.004118	2.45	18018
Iberia_MBA	Turkmenistan_IA.SG	TJA	0.019359	0.007902	2.45	5741
Gibraltar_BA	Turkmenistan_IA.SG	TJE	0.0046	0.001878	2.45	94137
Iberia_North_BA_Africa_published	Turkmenistan_IA.SG	TJA	0.005922	0.002413	2.454	61610
Germany_N_published	Turkmenistan_IA.SG	TJA	0.009927	0.004045	2.454	19773
Iberia_NazariPeriod_LateMuslim	Turkmenistan_IA.SG	TUR	0.006922	0.002819	2.455	39782
Ibiza_Punic.SG	Turkmenistan_IA.SG	TJE	0.005888	0.002397	2.456	54871
Iran_IA_HajjiFiruz	Turkmenistan_IA.SG	TAB	0.004998	0.002034	2.458	83818
Sweden_HG_Motala.SG	Turkmenistan_IA.SG	TJE	0.00414	0.001683	2.46	167014
Bulgaria_MLBA	Turkmenistan_IA.SG	TJE	0.004395	0.001787	2.46	134202
Russia_Steppe_Maikop_o	Turkmenistan_IA.SG	TJE	0.004692	0.001902	2.466	85688
Bulgaria_C_published	Turkmenistan_IA.SG	TAB	0.010459	0.004238	2.468	17177
Iberia_LBA	Turkmenistan_IA.SG	TUR	0.014927	0.006041	2.471	8213
Ukraine_EBA_Yamnaya.SG	Turkmenistan_IA.SG	TAB	0.008992	0.003631	2.477	24043
Russia_Kostenki12	Turkmenistan_IA.SG	TJY	0.014834	0.005985	2.478	8960
Iberia_BellBeaker_published	Turkmenistan_IA.SG	TAB	0.00752	0.003023	2.488	33868
Hungary_MN_ALPc_Szatmar	Turkmenistan_IA.SG	TJE	0.00409	0.001639	2.495	130635
Russia_EasternScythian_SouthernUrals.SG	Turkmenistan_IA.SG	TAB	0.005963	0.002386	2.5	66742
Poland_BellBeaker_published	Turkmenistan_IA.SG	TJE	0.010424	0.004164	2.503	18026
Mongolia_XiongNu_WE.SG	Turkmenistan_IA.SG	TUR	0.003798	0.001517	2.503	174172
Israel_LBA_Ashkelon	Turkmenistan_IA.SG	TAB	0.005035	0.002011	2.504	72781
Kazakhstan_Wusun.SG	Turkmenistan_IA.SG	TJE	0.003538	0.001412	2.506	172757
Uzbekistan_BA_SappaliTepe_o	Turkmenistan_IA.SG	TJE	0.006053	0.002414	2.508	56741
Iberia_Visigoth_Girona_o_published	Turkmenistan_IA.SG	TJY	0.021082	0.008383	2.515	5017
Iran_Mesolithic_HotuIIIb_all_published	Turkmenistan_IA.SG	TAB	0.008886	0.003529	2.518	25147
Anatolia_TellKurdu_EC	Turkmenistan_IA.SG	TAB	0.003843	0.001526	2.518	115823
Jordan_PPNB_published	Turkmenistan_IA.SG	TAB	0.007969	0.003162	2.52	30699
Turkmenistan_C_Geoksyur_published	Turkmenistan_IA.SG	TJE	0.010483	0.00416	2.52	20949
Hungary_Prescythian_IA.SG	Turkmenistan_IA.SG	TJE	0.004583	0.001817	2.522	127204
Jordan_PPNB	Turkmenistan_IA.SG	TAB	0.005288	0.002095	2.524	66477
Italy_South_HG_Ostuni1	Turkmenistan_IA.SG	TJA	0.006797	0.002693	2.524	49543
Russia_Popovo_HG	Turkmenistan_IA.SG	TJY	0.014068	0.005568	2.526	10716
Hungary_MN_ALPc_Esztar	Turkmenistan_IA.SG	TUR	0.010401	0.004117	2.526	18069
Hungary_EN_Starcevo_o_published	Turkmenistan_IA.SG	TAB	0.004448	0.00176	2.527	121887
Croatia_LateC_EBA_Vucedol	Turkmenistan_IA.SG	TAB	0.005359	0.002119	2.529	77343
Pakistan_IA_Loebanr_o_published	Turkmenistan_IA.SG	TAB	0.004606	0.001816	2.536	114589
Germany_Bockstein_published	Turkmenistan_IA.SG	TUR	0.026996	0.010646	2.536	2647
Russia_Caucasus_Maikop	Turkmenistan_IA.SG	TAB	0.005612	0.002212	2.537	71206
Kazakhstan_His.SG	Turkmenistan_IA.SG	TAB	0.010408	0.004099	2.539	17969
Scotland_N_published	Turkmenistan_IA.SG	TAB	0.008793	0.00346	2.542	24203
Belgium_UP_GoyetQ-2_published	Turkmenistan_IA.SG	TAB	0.012292	0.004835	2.542	11581
Iberia_Visigoth_Granada_o_published	Turkmenistan_IA.SG	TJA	0.009786	0.003848	2.543	21430
Russia_Chalmny_Varre	Turkmenistan_IA.SG	TUR	0.004146	0.001627	2.548	133895
Gibraltar_N	Turkmenistan_IA.SG	TAB	0.006029	0.002365	2.549	64255
Germany_BA.SG	Turkmenistan_IA.SG	TJY	0.011611	0.004552	2.551	17565
Germany_BellBeaker_published	Turkmenistan_IA.SG	TJE	0.005967	0.002338	2.552	58645
Denmark_LBA.SG	Turkmenistan_IA.SG	TJY	0.012942	0.005064	2.556	13784
Mongolia_earlyXiongnu_west	Turkmenistan_IA.SG	TJE	0.002722	0.001062	2.562	176050
Iberia_LBA_Cogotas	Turkmenistan_IA.SG	TAB	0.003278	0.001279	2.563	167752
Russia_Poltavka_published	Turkmenistan_IA.SG	TJE	0.005173	0.002018	2.563	97744
Wales_LN	Turkmenistan_IA.SG	TAB	0.006937	0.0027	2.569	42669
Anatolia_TitrisHoyuk_EBA	Turkmenistan_IA.SG	TJA	0.011481	0.004458	2.575	17158
Ibiza_Punic.SG	Turkmenistan_IA.SG	TAB	0.005844	0.002269	2.576	57368
Ukraine_IA_WesternScythian_o.SG	Turkmenistan_IA.SG	TJE	0.006309	0.002445	2.58	49672
England_C_EBA_published	Turkmenistan_IA.SG	TJA	0.012267	0.004742	2.587	14354
Iberia_C_BA_published	Turkmenistan_IA.SG	TJE	0.012199	0.004715	2.587	15770
England_LIA_ERoman.SG	Turkmenistan_IA.SG	TJA	0.005363	0.002071	2.59	106499
Bulgaria_C_published	Turkmenistan_IA.SG	TJA	0.011527	0.004444	2.594	16518
Turkmenistan_Gonur_BA_3	Turkmenistan_IA.SG	TUR	0.010823	0.004169	2.596	18766
France_BellBeaker_published	Turkmenistan_IA.SG	TAB	0.010094	0.003878	2.603	19438
Iberia_Medieval_published	Turkmenistan_IA.SG	TAB	0.004518	0.001733	2.607	90709
England_C_EBA_published	Turkmenistan_IA.SG	TJE	0.012369	0.004742	2.608	14284
Hungary_MN_ALPc_Bukk	Turkmenistan_IA.SG	TAB	0.004561	0.001746	2.612	141676
Gibraltar_BA	Turkmenistan_IA.SG	TAB	0.004466	0.001709	2.613	98399
Jordan_PPNB	Turkmenistan_IA.SG	TJE	0.005726	0.002191	2.613	63626
Iberia_MN_published	Turkmenistan_IA.SG	TJE	0.004851	0.001848	2.625	103070
Czech_Baalberge	Turkmenistan_IA.SG	TAB	0.004607	0.001754	2.627	147745
Anatolia_Ottoman_2.SG	Turkmenistan_IA.SG	TUR	0.007981	0.003038	2.627	35553
Iran_Mesolithic_BeltCave_all_published	Turkmenistan_IA.SG	TAB	0.019887	0.007554	2.633	5247
Israel_PPNB	Turkmenistan_IA.SG	TJE	0.004812	0.001827	2.634	123535
Greece_Peloponnese_N_all	Turkmenistan_IA.SG	TAB	0.004482	0.001699	2.638	130059
Ukraine_Chernyakhiv.SG	Turkmenistan_IA.SG	TJA	0.006814	0.002582	2.639	46496
Hungary_MN_LBK_published	Turkmenistan_IA.SG	TAB	0.00476	0.001801	2.642	129833
Wales_EBA_published	Turkmenistan_IA.SG	TJY	0.013722	0.005193	2.642	13109
Anatolia_Alalakh_MLBA_outlier	Turkmenistan_IA.SG	TJA	0.004946	0.001868	2.648	121094
Pakistan_Medieval_RajaGira	Turkmenistan_IA.SG	TJE	0.004781	0.001801	2.655	144906
Germany_HohleFels49_published	Turkmenistan_IA.SG	TJY	0.018821	0.007077	2.659	7617
Kazakhstan_TianShanSaka.SG	Turkmenistan_IA.SG	TJY	0.014319	0.005383	2.66	11620
France_Rigney1_published	Turkmenistan_IA.SG	TAB	0.018481	0.006936	2.664	5914
Greece_BA_Mycenaean_Pylos	Turkmenistan_IA.SG	TJA	0.008428	0.003162	2.665	32236
Iberia_NazariPeriod_Muslim_o_published	Turkmenistan_IA.SG	TAB	0.011428	0.004286	2.667	17804
Sweden_BA.SG	Turkmenistan_IA.SG	TJE	0.009736	0.003649	2.668	24161
Kyrgyzstan_Nomad_modern.SG	Turkmenistan_IA.SG	TJA	0.00498	0.001863	2.674	113843
Ukraine_Ozera_EBA_Yamnaya	Turkmenistan_IA.SG	TJE	0.005544	0.002073	2.674	100629
Iran_BA3_ShahrISokhta	Turkmenistan_IA.SG	TJY	0.013978	0.005226	2.675	11956
Kazakhstan_Wusun_2.SG	Turkmenistan_IA.SG	TAB	0.004993	0.001864	2.678	109379
Sweden_IA.SG	Turkmenistan_IA.SG	TAB	0.005094	0.001902	2.678	104380
Greece_Crete_Armenoi	Turkmenistan_IA.SG	TJE	0.01675	0.006255	2.678	7710
Germany_CordedWare_o	Turkmenistan_IA.SG	TJA	0.007295	0.002716	2.685	48268
Denmark_LN.SG	Turkmenistan_IA.SG	TUR	0.008381	0.00312	2.686	32049
Sweden_HG.SG	Turkmenistan_IA.SG	TJY	0.012399	0.004609	2.69	16368
Iberia_Muslim_Almohade	Turkmenistan_IA.SG	TJE	0.005954	0.002207	2.698	81958
Greece_BA_Mycenaean	Turkmenistan_IA.SG	TAB	0.004569	0.001691	2.702	60005
Luxembourg_Loschbour_published.DG	Turkmenistan_IA.SG	TAB	0.00397	0.001468	2.703	193570
Bulgaria_Varna_C	Turkmenistan_IA.SG	TJA	0.005953	0.002203	2.703	76607
Ukraine_Eneolithic_Trypillia_published	Turkmenistan_IA.SG	TJA	0.008048	0.002976	2.704	40157
Kazakhstan_CentralSaka.SG	Turkmenistan_IA.SG	TJA	0.00276	0.00102	2.706	183870
Russia_EasternScythian_SouthernUrals_o.SG	Turkmenistan_IA.SG	TJY	0.02074	0.00765	2.711	5725
Serbia_N	Turkmenistan_IA.SG	TUR	0.008356	0.00308	2.713	35342
Kazakhstan_Sintashta_MLBA_o.SG	Turkmenistan_IA.SG	TAB	0.015831	0.005827	2.717	8825
Scotland_N_published	Turkmenistan_IA.SG	TJA	0.009606	0.003535	2.717	23282
Russia_MiddleSarmatian_SouthernUrals.SG	Turkmenistan_IA.SG	TJE	0.005879	0.002164	2.717	84274
France_BellBeaker_published	Turkmenistan_IA.SG	TJA	0.010871	0.003992	2.723	18684
Pakistan_H_Barikot	Turkmenistan_IA.SG	TJE	0.003186	0.00117	2.723	165148
Moldova_Scythian_o1.SG	Turkmenistan_IA.SG	TAB	0.017939	0.006566	2.732	6020
Mongolia_earlyMed_o	Turkmenistan_IA.SG	TJE	0.004782	0.001743	2.743	142884
Hungary_Maros_EBA.SG	Turkmenistan_IA.SG	TJE	0.005958	0.002171	2.744	71738
Iberia_Greek2	Turkmenistan_IA.SG	TJE	0.004945	0.001802	2.744	132444
Hungary_EN_Koros_all	Turkmenistan_IA.SG	TUR	0.007395	0.002691	2.748	52176
Poland_Globular_Amphora_published	Turkmenistan_IA.SG	TJA	0.012554	0.004564	2.751	15329
Russia_IA_Ulaanzuukh_SlabGrave	Turkmenistan_IA.SG	TJY	0.032125	0.011659	2.755	2648
Iberia_MBA	Turkmenistan_IA.SG	TUR	0.021121	0.007663	2.756	5844
Croatia_Vucedol	Turkmenistan_IA.SG	TJE	0.008983	0.003257	2.758	31677
Czech_Baalberge	Turkmenistan_IA.SG	TJE	0.00512	0.001855	2.76	141300
Pakistan_IA_Barikot	Turkmenistan_IA.SG	TJA	0.003759	0.001359	2.765	136991
Russia_HG_Tyumen	Turkmenistan_IA.SG	TJE	0.005194	0.001879	2.765	133007
Iberia_NazariPeriod_Muslim_African	Turkmenistan_IA.SG	TJY	0.012576	0.004549	2.765	17451
Greece_Minoan_Lassithi	Turkmenistan_IA.SG	TAB	0.003148	0.001138	2.766	171026
England_LBA	Turkmenistan_IA.SG	TAB	0.007328	0.002649	2.767	51094
Sweden_PWC_NHG.SG	Turkmenistan_IA.SG	TJE	0.004182	0.00151	2.769	172111
Ukraine_BA_Catacomb.SG	Turkmenistan_IA.SG	TAB	0.00909	0.003281	2.77	29052
Anatolia_TepecikCiftlik_N.SG	Turkmenistan_IA.SG	TJE	0.004323	0.00156	2.771	133834
Russia_Caucasus_LBA_Dolmen	Turkmenistan_IA.SG	TJA	0.014566	0.005254	2.772	10674
Hungary_MN_ALBK_Szakalhat	Turkmenistan_IA.SG	TJE	0.005415	0.001954	2.772	88738
Pakistan_IA_Arkotkila	Turkmenistan_IA.SG	TUR	0.008425	0.003038	2.773	42625
Russia_Early_Sarmatian.SG	Turkmenistan_IA.SG	TAB	0.00878	0.003164	2.775	28572
Greece_Minoan_Lassithi	Turkmenistan_IA.SG	TJE	0.003403	0.001226	2.775	164527
Russia_Early_Sarmatian.SG	Turkmenistan_IA.SG	TJA	0.009229	0.003324	2.776	27485
Iberia_BA_published	Turkmenistan_IA.SG	TJE	0.005978	0.002153	2.777	66883
Turkmenistan_Gonur_BA_2	Turkmenistan_IA.SG	TAB	0.006525	0.002346	2.782	55516
Sweden_BA.SG	Turkmenistan_IA.SG	TAB	0.009498	0.003411	2.785	25227
Kyrgyzstan_BA_Aygirdjal	Turkmenistan_IA.SG	TAB	0.004073	0.001462	2.786	140740
Anatolia_TepecikCiftlik_N.SG	Turkmenistan_IA.SG	TAB	0.004073	0.001461	2.787	139701
Iberia_BA_published	Turkmenistan_IA.SG	TAB	0.005878	0.002108	2.788	69875
Iran_BA2_ShahrISokhta_published	Turkmenistan_IA.SG	TJA	0.003624	0.001299	2.789	140718
Russia_HG_Samara	Turkmenistan_IA.SG	TAB	0.006296	0.002257	2.79	78095
Serbia_N	Turkmenistan_IA.SG	TJA	0.008728	0.003128	2.79	34764
Kazakhstan_Kumsay_EBA	Turkmenistan_IA.SG	TJE	0.003543	0.00127	2.79	158795
Russia_Sunghir6.SG	Turkmenistan_IA.SG	TAB	0.004144	0.001485	2.791	193151
Iberia_ElMiron	Turkmenistan_IA.SG	TUR	0.005815	0.002082	2.794	101390
Italy_North_Remedello_EBA.SG	Turkmenistan_IA.SG	TJA	0.009153	0.003266	2.803	32037
Russia_MA1_HG.SG	Turkmenistan_IA.SG	TJA	0.005502	0.001963	2.803	131644
Anatolia_Kumtepe_N.SG	Turkmenistan_IA.SG	TJA	0.010802	0.003851	2.805	20820
Croatia_EN_Impressa	Turkmenistan_IA.SG	TAB	0.004347	0.001549	2.806	138206
Iberia_EN_Cardial	Turkmenistan_IA.SG	TAB	0.004695	0.001673	2.806	109070
Iberia_HG_published.SG	Turkmenistan_IA.SG	TAB	0.004643	0.001655	2.806	179550
Greece_BA_Mycenaean	Turkmenistan_IA.SG	TJE	0.00511	0.001821	2.806	57673
Uzbekistan_BA_SappaliTepe_o	Turkmenistan_IA.SG	TAB	0.006565	0.002334	2.812	59353
Croatia_Vucedol	Turkmenistan_IA.SG	TAB	0.008693	0.003089	2.814	33135
Wales_Mesolithic	Turkmenistan_IA.SG	TJE	0.006748	0.002397	2.815	58758
Ukraine_EBA_Yamnaya_published	Turkmenistan_IA.SG	TJY	0.018851	0.006698	2.815	7872
Serbia_Medieval_Gepidian.SG	Turkmenistan_IA.SG	TUR	0.006599	0.002344	2.815	64378
Anatolia_TellKurdu_EC	Turkmenistan_IA.SG	TJE	0.004607	0.001636	2.816	111051
Moldova_Scythian.SG	Turkmenistan_IA.SG	TJE	0.003119	0.001107	2.819	177989
Germany_N_published	Turkmenistan_IA.SG	TUR	0.01133	0.004018	2.82	20075
Sweden_FBC	Turkmenistan_IA.SG	TJE	0.005348	0.001895	2.822	97204
Pakistan_IA_Aligrama2_published	Turkmenistan_IA.SG	TJA	0.003903	0.001383	2.823	156573
Jordan_EBA	Turkmenistan_IA.SG	TJE	0.003624	0.001283	2.824	146605
Russia_Caucasus_LateMaikop	Turkmenistan_IA.SG	TJE	0.004831	0.001711	2.824	132545
Czech_Vestonice43	Turkmenistan_IA.SG	TJA	0.011595	0.004089	2.835	19825
Kazakhstan_MLBA2_Taldysay	Turkmenistan_IA.SG	TJE	0.006814	0.002403	2.835	61709
Russia_LateMaikop	Turkmenistan_IA.SG	TAB	0.00521	0.001837	2.836	126033
Bulgaria_EBA_Ezero	Turkmenistan_IA.SG	TJY	0.015454	0.005449	2.836	11058
Romania_C	Turkmenistan_IA.SG	TAB	0.003771	0.001329	2.837	150248
Turkmenistan_LBA_Sumbar	Turkmenistan_IA.SG	TAB	0.00557	0.001963	2.838	113735
Romania_EN	Turkmenistan_IA.SG	TJE	0.004231	0.001491	2.838	141231
Bulgaria_EBA_Yamnaya_o	Turkmenistan_IA.SG	TAB	0.00646	0.002274	2.841	63097
Moldova_Scythian_o1.SG	Turkmenistan_IA.SG	TJY	0.021483	0.007562	2.841	5729
Georgia_Satsurblia.SG	Turkmenistan_IA.SG	TJE	0.005118	0.001796	2.849	131065
Iran_LN_SehGabi	Turkmenistan_IA.SG	TJE	0.006229	0.002184	2.853	85853
Germany_CordedWare_Tauber	Turkmenistan_IA.SG	TJA	0.011633	0.004076	2.854	16744
Bulgaria_N	Turkmenistan_IA.SG	TJE	0.005144	0.001802	2.854	129099
Montenegro_LBA.SG	Turkmenistan_IA.SG	TJY	0.026034	0.009119	2.855	4222
Iberia_Carolingian	Turkmenistan_IA.SG	TJE	0.005785	0.002025	2.857	77051
Wales_LN.SG	Turkmenistan_IA.SG	TAB	0.007136	0.002495	2.86	48495
Iberia_LN.SG	Turkmenistan_IA.SG	TJA	0.006827	0.002386	2.862	58203
Iberia_LRoman_Medieval	Turkmenistan_IA.SG	TJA	0.013199	0.004611	2.863	15674
Caucasus_lowlands_LC	Turkmenistan_IA.SG	TJA	0.008898	0.003101	2.869	36069
Kazakhstan_LBA	Turkmenistan_IA.SG	TAB	0.006342	0.002209	2.871	76909
Germany_Bockstein_published	Turkmenistan_IA.SG	TJY	0.032079	0.011158	2.875	2581
Anatolia_IA.SG	Turkmenistan_IA.SG	TJE	0.005631	0.001956	2.878	90113
Bulgaria_IA	Turkmenistan_IA.SG	TJE	0.005535	0.001923	2.878	116351
Russia_MiddleSarmatian_SouthernUrals.SG	Turkmenistan_IA.SG	TAB	0.005977	0.002076	2.879	88207
Turkmenistan_Gonur_BA_4	Turkmenistan_IA.SG	TJA	0.011744	0.004079	2.879	18120
Kazakhstan_MLBA_Bylkyldak	Turkmenistan_IA.SG	TJE	0.00514	0.001782	2.885	136863
Israel_IA2_Ashkelon	Turkmenistan_IA.SG	TAB	0.005407	0.001873	2.886	89956
Finland_Levanluhta	Turkmenistan_IA.SG	TJE	0.005224	0.00181	2.886	95005
Iran_IA_Hasanlu.SG	Turkmenistan_IA.SG	TJE	0.004675	0.001619	2.887	159973
France_Iboussieres31_2	Turkmenistan_IA.SG	TJE	0.013944	0.004829	2.888	13189
Moldova_Scythian_o1.SG	Turkmenistan_IA.SG	TJA	0.020012	0.006923	2.891	5787
Greece_Minoan_Odigitria	Turkmenistan_IA.SG	TJA	0.007903	0.002732	2.892	42954
Poland_Mierzanowice_GAC.SG	Turkmenistan_IA.SG	TJE	0.007041	0.002434	2.893	61733
Wales_LN	Turkmenistan_IA.SG	TJE	0.008377	0.002891	2.897	40749
Russia_MLBA_Krasnoyarsk_o	Turkmenistan_IA.SG	TJA	0.005113	0.001764	2.899	138144
Czech_Eneolithic	Turkmenistan_IA.SG	TJE	0.005514	0.001896	2.908	125579
Hungary_MN_ALPc_Szatmar	Turkmenistan_IA.SG	TAB	0.004579	0.001572	2.912	136421
Kazakhstan_Dali_EBA	Turkmenistan_IA.SG	TJE	0.005493	0.001886	2.912	128417
Sweden_PWC	Turkmenistan_IA.SG	TJE	0.006728	0.002307	2.916	67434
Russia_HG_Samara	Turkmenistan_IA.SG	TJA	0.006666	0.002278	2.926	75008
Hungary_LN_Sopot	Turkmenistan_IA.SG	TJE	0.004668	0.001594	2.928	115614
Germany_Falkenstein	Turkmenistan_IA.SG	TUR	0.010027	0.003425	2.928	29750
Iberia_C_BA_published	Turkmenistan_IA.SG	TAB	0.013319	0.004548	2.929	16490
Pakistan_IA_Udegram_o	Turkmenistan_IA.SG	TUR	0.018978	0.006478	2.93	7824
Russia_MiddleSarmatian_SouthernUrals.SG	Turkmenistan_IA.SG	TJA	0.006381	0.002172	2.937	84744
Sweden_FBC	Turkmenistan_IA.SG	TAB	0.005252	0.001788	2.938	101632
Hungary_MN_ALBK_Szakalhat	Turkmenistan_IA.SG	TAB	0.005548	0.001888	2.939	92703
Kazakhstan_Botai.SG	Turkmenistan_IA.SG	TJA	0.005172	0.001759	2.94	170732
Sweden_LNBA	Turkmenistan_IA.SG	TJE	0.005678	0.001931	2.94	113185
Uzbekistan_BA_Bustan_o2	Turkmenistan_IA.SG	TUR	0.005408	0.001839	2.941	129590
Slovakia_Poprad.SG	Turkmenistan_IA.SG	TJA	0.006689	0.002273	2.942	78700
Ukraine_Mesolithic_published	Turkmenistan_IA.SG	TJE	0.013821	0.004692	2.946	13266
Denmark_BA.SG	Turkmenistan_IA.SG	TUR	0.01214	0.00412	2.947	18296
Scotland_N_all.SG	Turkmenistan_IA.SG	TJE	0.005886	0.001996	2.948	110373
Wales_LN.SG	Turkmenistan_IA.SG	TJE	0.007781	0.002639	2.948	46345
Bulgaria_IA	Turkmenistan_IA.SG	TAB	0.005394	0.001829	2.949	121681
Romania_C.SG	Turkmenistan_IA.SG	TJE	0.004866	0.00165	2.95	181611
Poland_BellBeaker_published	Turkmenistan_IA.SG	TAB	0.01193	0.004043	2.951	18808
Iberia_LRoman_Medieval	Turkmenistan_IA.SG	TUR	0.01364	0.004622	2.951	15945
Ukraine_EBA_Yamnaya.SG	Turkmenistan_IA.SG	TJA	0.010974	0.003712	2.957	23098
Scotland_Megalithic.SG	Turkmenistan_IA.SG	TJA	0.006766	0.002288	2.957	60711
Russia_Srubnaya_o	Turkmenistan_IA.SG	TJE	0.006451	0.00218	2.958	84206
Ukraine_Eneolithic	Turkmenistan_IA.SG	TJE	0.007213	0.002438	2.959	67074
Kyrgyzstan_OutTianShanSaka.SG	Turkmenistan_IA.SG	TJE	0.005488	0.001854	2.96	130522
Iberia_C_published	Turkmenistan_IA.SG	TJE	0.004804	0.001622	2.963	129338
France_BerryAuBac	Turkmenistan_IA.SG	TUR	0.016869	0.005686	2.967	9718
Czech_MN	Turkmenistan_IA.SG	TJE	0.005478	0.001845	2.969	120065
Iberia_Roman_o	Turkmenistan_IA.SG	TAB	0.004179	0.001407	2.971	159432
Bulgaria_MalakPreslavets_N_published	Turkmenistan_IA.SG	TJE	0.0091	0.003063	2.971	30291
Greece_Crete_Armenoi	Turkmenistan_IA.SG	TAB	0.018026	0.006064	2.973	8085
Hungary_Prescythian_IA.SG	Turkmenistan_IA.SG	TAB	0.005202	0.001749	2.974	133118
Turkmenistan_EBA_Parkhai	Turkmenistan_IA.SG	TJE	0.005353	0.0018	2.974	142430
Iberia_N_EBA	Turkmenistan_IA.SG	TAB	0.006808	0.002289	2.975	69979
Iran_Mesolithic_BeltCave_all_published	Turkmenistan_IA.SG	TJA	0.02328	0.007822	2.976	5039
Belgium_UP_Magdalenian	Turkmenistan_IA.SG	TJA	0.009114	0.003059	2.979	38253
Hungary_EBA_Mako	Turkmenistan_IA.SG	TJE	0.005353	0.001794	2.985	131579
Turkmenistan_Parkhai_MBA	Turkmenistan_IA.SG	TAB	0.004937	0.001648	2.996	138241
England_BellBeaker_published	Turkmenistan_IA.SG	TJA	0.012482	0.004166	2.996	16579
France_Rigney1_published	Turkmenistan_IA.SG	TJA	0.021861	0.007298	2.996	5699
Russia_MLBA_Potapovka	Turkmenistan_IA.SG	TJE	0.006479	0.002162	2.997	81521
Bulgaria_N	Turkmenistan_IA.SG	TAB	0.005122	0.001708	2.999	134968
Hungary_AvarPeriod	Turkmenistan_IA.SG	TJE	0.005228	0.001744	2.999	133081
Ukraine_EBA_Yamnaya	Turkmenistan_IA.SG	TJE	0.005386	0.001793	3.004	132760
Belgium_UP_GoyetQ-2_published	Turkmenistan_IA.SG	TUR	0.014924	0.004962	3.008	11329
Kazakhstan_Sintashta_MLBA_o.SG	Turkmenistan_IA.SG	TJA	0.018001	0.005973	3.014	8452
Turkmenistan_Gonur_BA_2	Turkmenistan_IA.SG	TJE	0.007562	0.002508	3.015	53039
Hungary_MN_ALPc_I	Turkmenistan_IA.SG	TJA	0.007775	0.002575	3.019	48552
Iberia_Carolingian	Turkmenistan_IA.SG	TAB	0.005852	0.001933	3.027	80507
Israel_Natufian_published	Turkmenistan_IA.SG	TJY	0.013833	0.004568	3.028	15642
France_Rigney1_published	Turkmenistan_IA.SG	TUR	0.021662	0.007146	3.031	5798
Croatia_EN_Impressa	Turkmenistan_IA.SG	TJE	0.004942	0.001629	3.034	132378
Iran_IA_Hasanlu.SG	Turkmenistan_IA.SG	TAB	0.004754	0.001566	3.035	167352
Turkmenistan_Gonur_BA_2_published	Turkmenistan_IA.SG	TJA	0.008744	0.002881	3.035	36834
Iberia_IA_PreIberian_published	Turkmenistan_IA.SG	TJA	0.011676	0.003844	3.037	21377
Israel_C_published	Turkmenistan_IA.SG	TJY	0.008243	0.002711	3.04	43729
Italy_South_HG_Ostuni1	Turkmenistan_IA.SG	TUR	0.008056	0.002649	3.041	50361
Uzbekistan_BA_SappaliTepe_o	Turkmenistan_IA.SG	TJA	0.007406	0.002434	3.042	56964
Romania_Mesolithic_IronGates_published	Turkmenistan_IA.SG	TJE	0.005892	0.001934	3.046	90438
Iberia_Greek1	Turkmenistan_IA.SG	TJY	0.021615	0.007088	3.049	6894
Estonia_N_CombCeramic.SG	Turkmenistan_IA.SG	TAB	0.010742	0.003522	3.05	26443
Wales_LN	Turkmenistan_IA.SG	TJA	0.008662	0.002838	3.052	40990
Ukraine_EBA_published	Turkmenistan_IA.SG	TJE	0.006216	0.002036	3.052	97449
Ukraine_Eneolithic_Trypillian_published	Turkmenistan_IA.SG	TJY	0.017393	0.005697	3.053	10128
Russia_Steppe_Maikop_o	Turkmenistan_IA.SG	TAB	0.005533	0.001811	3.055	89593
Iran_Wezmeh_N.SG	Turkmenistan_IA.SG	TAB	0.004818	0.001576	3.057	195124
Russia_BA_Okunevo.SG	Turkmenistan_IA.SG	TUR	0.002534	0.000829	3.057	192332
Bulgaria_MalakPreslavets_N_published	Turkmenistan_IA.SG	TAB	0.008916	0.002914	3.06	31671
Czech_Eneolithic	Turkmenistan_IA.SG	TAB	0.005514	0.001802	3.06	131295
Scotland_C_EBA_published	Turkmenistan_IA.SG	TJE	0.005977	0.001953	3.061	105257
Ukraine_Mesolithic_published	Turkmenistan_IA.SG	TAB	0.01398	0.004564	3.063	13893
Russia_AfontovaGora3	Turkmenistan_IA.SG	TJE	0.008783	0.002867	3.063	42037
Ukraine_Eneolithic_Trypillia_published	Turkmenistan_IA.SG	TUR	0.008996	0.002938	3.063	40846
Lebanon_Medieval_o3.SG	Turkmenistan_IA.SG	TAB	0.006953	0.00227	3.064	68356
Serbia_EN_Starcevo	Turkmenistan_IA.SG	TJA	0.005886	0.001921	3.064	135804
Iberia_Greek	Turkmenistan_IA.SG	TJA	0.007681	0.002505	3.066	51220
Kazakhstan_CentralSteppe_EMBA.SG	Turkmenistan_IA.SG	TUR	0.004085	0.001333	3.066	191090
France_BerryAuBac	Turkmenistan_IA.SG	TJA	0.017603	0.005737	3.068	9570
Italy_N_oWHG.SG	Turkmenistan_IA.SG	TJA	0.006341	0.002064	3.072	89656
Italy_South_HG_Paglicci133_published	Turkmenistan_IA.SG	TJY	0.016371	0.005328	3.073	12643
Iberia_Roman_o	Turkmenistan_IA.SG	TJE	0.004508	0.001466	3.075	152724
Mongolia_Chandman_IA	Turkmenistan_IA.SG	TJE	0.002799	0.000909	3.078	183733
Pakistan_IA_Katelai_published	Turkmenistan_IA.SG	TAB	0.003182	0.001033	3.081	152285
Scotland_N_o	Turkmenistan_IA.SG	TJE	0.011194	0.003633	3.081	24193
Iberia_C_published	Turkmenistan_IA.SG	TAB	0.004778	0.001549	3.084	134961
Germany_LRoman.SG	Turkmenistan_IA.SG	TJE	0.004977	0.001614	3.084	174008
Armenia_MBA	Turkmenistan_IA.SG	TAB	0.005292	0.001715	3.086	143103
Russia_Sunghir4.SG	Turkmenistan_IA.SG	TJA	0.005333	0.001728	3.086	185419
Iberia_Hellenistic_B	Turkmenistan_IA.SG	TAB	0.006551	0.002121	3.088	74628
Iberia_Visigoth_Granada_published	Turkmenistan_IA.SG	TJA	0.016478	0.005336	3.088	12133
France_Rochedane_published	Turkmenistan_IA.SG	TJA	0.009531	0.003083	3.092	37452
Iberia_Hellenistic_B	Turkmenistan_IA.SG	TJE	0.006867	0.002221	3.092	71341
Wales_C.SG	Turkmenistan_IA.SG	TAB	0.006042	0.001952	3.095	90184
Kazakhstan_Eneolithic_Botai.SG	Turkmenistan_IA.SG	TJE	0.004234	0.001367	3.097	187338
Mongolia_EMBA_Chemurchek_southAltai	Turkmenistan_IA.SG	TJE	0.00509	0.001643	3.098	160687
Anatolia_Kumtepe_N.SG	Turkmenistan_IA.SG	TUR	0.011921	0.003845	3.1	21176
Iberia_Roman_published	Turkmenistan_IA.SG	TJY	0.018879	0.006088	3.101	9414
Russia_IA_EarlySarmatian	Turkmenistan_IA.SG	TJE	0.005196	0.001675	3.103	118902
Norway_N_HG.SG	Turkmenistan_IA.SG	TJE	0.005549	0.001785	3.108	137793
Kazakhstan_LBA_Molaly	Turkmenistan_IA.SG	TJA	0.005968	0.001919	3.11	122397
Poland_Mierzanowice_GAC.SG	Turkmenistan_IA.SG	TAB	0.007312	0.00235	3.111	64602
Poland_EBA	Turkmenistan_IA.SG	TJE	0.005567	0.001788	3.114	130841
Russia_Caucasus_KuraAraxes	Turkmenistan_IA.SG	TJE	0.004848	0.001556	3.115	128968
Scotland_N_o	Turkmenistan_IA.SG	TAB	0.010437	0.003349	3.117	25312
Hungary_MN_Vinca_published	Turkmenistan_IA.SG	TAB	0.005649	0.00181	3.12	119749
Russia_Tuva_IA_AldyBel	Turkmenistan_IA.SG	TUR	0.005267	0.001685	3.126	139939
Iberia_NazariPeriod_Muslim_o_published	Turkmenistan_IA.SG	TJA	0.013737	0.004393	3.127	17133
Hungary_MN_LBK_published	Turkmenistan_IA.SG	TJE	0.005792	0.001852	3.127	124182
Kazakhstan_MLBA1_AkMoustafa	Turkmenistan_IA.SG	TJE	0.005815	0.001859	3.128	124870
Pakistan_H_Barikot	Turkmenistan_IA.SG	TAB	0.003357	0.001073	3.13	171886
Germany_LBA_Halberstadt_published	Turkmenistan_IA.SG	TJE	0.005343	0.001703	3.138	151612
Poland_Globular_Amphora_published	Turkmenistan_IA.SG	TUR	0.014292	0.004551	3.14	15590
Armenia_MBA.SG	Turkmenistan_IA.SG	TJE	0.007258	0.002311	3.141	66117
Iberia_N_EBA	Turkmenistan_IA.SG	TJE	0.007574	0.00241	3.143	66891
Iran_Mesolithic_HotuIIIb_all_published	Turkmenistan_IA.SG	TJA	0.01186	0.003771	3.145	24128
Russia_Caucasus_LBA_Dolmen	Turkmenistan_IA.SG	TUR	0.016273	0.005173	3.146	10872
Russia_IA_Scythian_questionable	Turkmenistan_IA.SG	TJE	0.005487	0.001743	3.147	147213
England_C_EBA_published	Turkmenistan_IA.SG	TUR	0.01439	0.004572	3.147	14589
Iberia_MN_Cadiz	Turkmenistan_IA.SG	TAB	0.005708	0.001814	3.148	116052
Uzbekistan_BA_Bustan_o1	Turkmenistan_IA.SG	TJE	0.005627	0.001786	3.15	113842
Kyrgyzstan_Nomad_modern.SG	Turkmenistan_IA.SG	TUR	0.006096	0.001935	3.151	115740
Turkmenistan_C_Geoksyur_published	Turkmenistan_IA.SG	TAB	0.012527	0.003965	3.159	21950
Pakistan_IA_Katelai_published	Turkmenistan_IA.SG	TJE	0.003553	0.001124	3.16	146573
Anatolia_Boncuklu_N.SG	Turkmenistan_IA.SG	TJE	0.004901	0.00155	3.163	176546
Czech_MN	Turkmenistan_IA.SG	TAB	0.005521	0.001745	3.164	125515
Poland_CordedWare_ProtoUnetice.SG	Turkmenistan_IA.SG	TJY	0.013339	0.004212	3.167	18479
Anatolia_Epipaleolithic	Turkmenistan_IA.SG	TAB	0.005629	0.001777	3.168	146343
Russia_EHG	Turkmenistan_IA.SG	TJE	0.006622	0.00209	3.169	88389
Yana_UP.SG	Turkmenistan_IA.SG	TJA	0.004394	0.001386	3.17	188606
Bulgaria_EBA_published	Turkmenistan_IA.SG	TJA	0.006062	0.00191	3.174	103835
Saami_IA.SG	Turkmenistan_IA.SG	TJY	0.013351	0.004198	3.18	17821
Iberia_EN_Epicardial	Turkmenistan_IA.SG	TJE	0.007433	0.002334	3.185	70529
Wales_C_EBA	Turkmenistan_IA.SG	TJE	0.007429	0.002332	3.186	67631
Iberia_MN_Cadiz	Turkmenistan_IA.SG	TJE	0.006174	0.001934	3.193	110977
Jordan_EBA	Turkmenistan_IA.SG	TAB	0.003772	0.001181	3.194	152527
Kazakhstan_His.SG	Turkmenistan_IA.SG	TJA	0.013675	0.00428	3.195	17229
Hungary_MN_ALPc_III	Turkmenistan_IA.SG	TAB	0.008131	0.002544	3.196	53941
Moldova_Cimmerian.SG	Turkmenistan_IA.SG	TJA	0.004954	0.00155	3.197	124029
Lebanon_Medieval_o4.SG	Turkmenistan_IA.SG	TJE	0.005131	0.001605	3.197	181884
Croatia_EIA	Turkmenistan_IA.SG	TJE	0.005789	0.001809	3.199	131276
France_BellBeaker_published	Turkmenistan_IA.SG	TUR	0.012721	0.003976	3.199	19008
England_LBA	Turkmenistan_IA.SG	TJA	0.008767	0.002738	3.202	49115
Pakistan_H_Aligrama	Turkmenistan_IA.SG	TJA	0.003422	0.001068	3.203	179836
Greece_Peloponnese_N_all	Turkmenistan_IA.SG	TJE	0.00585	0.001824	3.208	124397
Anatolia_Ikiztepe_LC	Turkmenistan_IA.SG	TJE	0.005202	0.001621	3.208	100410
Ukraine_BA_Catacomb.SG	Turkmenistan_IA.SG	TJA	0.011005	0.003429	3.209	27892
Pakistan_Medieval_Barikot2	Turkmenistan_IA.SG	TJA	0.005665	0.001765	3.209	147931
Lebanon_Medieval_o6.SG	Turkmenistan_IA.SG	TJA	0.007839	0.002441	3.211	59449
Romania_EN	Turkmenistan_IA.SG	TAB	0.004518	0.001406	3.213	147313
Wales_N	Turkmenistan_IA.SG	TJY	0.010403	0.003236	3.214	34479
Kazakhstan_IA_Tasbas	Turkmenistan_IA.SG	TJA	0.007017	0.002182	3.216	84922
Kazakhstan_MLBA_Dali	Turkmenistan_IA.SG	TJE	0.00459	0.001424	3.223	151564
Ukraine_LateSrubnaya.SG	Turkmenistan_IA.SG	TJY	0.014638	0.004542	3.223	18806
Russia_Sunghir1.SG	Turkmenistan_IA.SG	TUR	0.005833	0.00181	3.223	132882
Bulgaria_EBA_Yamnaya_o	Turkmenistan_IA.SG	TJA	0.0077	0.002388	3.224	60636
Kazakhstan_MLBA_Kairan_published	Turkmenistan_IA.SG	TJE	0.009814	0.003043	3.225	32944
Iberia_BellBeaker_published	Turkmenistan_IA.SG	TJA	0.010328	0.0032	3.228	32536
Russia_SaltovoMayaki.SG	Turkmenistan_IA.SG	TJY	0.014246	0.004411	3.229	15828
France_Chaudardes_published	Turkmenistan_IA.SG	TJY	0.016322	0.005052	3.231	14417
Hungary_Maros_EBA.SG	Turkmenistan_IA.SG	TAB	0.006666	0.002062	3.233	74997
Turkmenistan_Gonur_BA_1_o	Turkmenistan_IA.SG	TJE	0.009032	0.002792	3.234	40754
Armenia_Caucasus_EBA_KuraAraxes	Turkmenistan_IA.SG	TJE	0.006312	0.00195	3.237	100022
Hungary_Hunyadihalom_MCHA	Turkmenistan_IA.SG	TAB	0.005904	0.001821	3.242	112590
Kazakhstan_Wusun_2.SG	Turkmenistan_IA.SG	TJA	0.00644	0.001985	3.245	104997
Iceland_Early_Christian.SG	Turkmenistan_IA.SG	TJE	0.005546	0.001708	3.248	103254
Russia_Petrovka	Turkmenistan_IA.SG	TAB	0.007847	0.002413	3.252	54700
Iberia_Greek2	Turkmenistan_IA.SG	TAB	0.005545	0.001704	3.253	138414
Hungary_MN_Vinca_published	Turkmenistan_IA.SG	TJE	0.006158	0.001889	3.259	114504
Iberia_C_BA_published	Turkmenistan_IA.SG	TJA	0.015387	0.00472	3.26	15892
Iberia_HG_published	Turkmenistan_IA.SG	TUR	0.00697	0.002137	3.261	79368
Latvia_LN_CordedWare	Turkmenistan_IA.SG	TAB	0.009295	0.00285	3.262	44258
England_N_published	Turkmenistan_IA.SG	TJY	0.016743	0.005133	3.262	12694
Scotland_BellBeaker	Turkmenistan_IA.SG	TJE	0.004898	0.001501	3.263	137251
Iran_LN_SehGabi	Turkmenistan_IA.SG	TAB	0.006976	0.002137	3.264	89937
England_BellBeaker_published	Turkmenistan_IA.SG	TUR	0.013505	0.004135	3.266	16858
Pakistan_Medieval_Udegram_Ghaznavid	Turkmenistan_IA.SG	TJE	0.006483	0.001985	3.267	102254
Iberia_Muslim_Emirate	Turkmenistan_IA.SG	TJY	0.017996	0.005508	3.267	11336
Greece_Crete_Armenoi	Turkmenistan_IA.SG	TJA	0.020943	0.006406	3.269	7759
Kazakhstan_MLBA_Fedorovo_Shoindykol	Turkmenistan_IA.SG	TJE	0.004666	0.001427	3.271	153469
Estonia_N_CombCeramic.SG	Turkmenistan_IA.SG	TJA	0.012053	0.00368	3.275	25418
Anatolia_C	Turkmenistan_IA.SG	TJE	0.006438	0.001966	3.275	96254
Iberia_Visigoth_Granada_published	Turkmenistan_IA.SG	TUR	0.016808	0.005133	3.275	12325
Hungary_LN_Lengyel_published	Turkmenistan_IA.SG	TUR	0.006605	0.002017	3.275	81696
Turkmenistan_LBA_Parkhai_o	Turkmenistan_IA.SG	TAB	0.005458	0.001666	3.276	140957
Czech_Vestonice43	Turkmenistan_IA.SG	TUR	0.013446	0.004105	3.276	20156
Greece_N	Turkmenistan_IA.SG	TJA	0.006146	0.001874	3.28	129297
Iberia_North_BA_Africa_published	Turkmenistan_IA.SG	TUR	0.007785	0.002369	3.286	62643
Russia_EasternScythian_SouthernUrals.SG	Turkmenistan_IA.SG	TJA	0.008008	0.002436	3.287	64177
Belgium_UP_Magdalenian	Turkmenistan_IA.SG	TUR	0.009992	0.003037	3.29	38892
Kazakhstan_MLBA_OyDzhaylau_o	Turkmenistan_IA.SG	TUR	0.009931	0.003016	3.293	39222
Ibiza_Punic.SG	Turkmenistan_IA.SG	TJA	0.00802	0.002434	3.294	55150
Iberia_Visigoth_Girona	Turkmenistan_IA.SG	TAB	0.003928	0.001191	3.296	146284
Anatolia_TitrisHoyuk_EBA	Turkmenistan_IA.SG	TUR	0.014604	0.00443	3.296	17412
Ukraine_N_o2_published	Turkmenistan_IA.SG	TJA	0.010855	0.003292	3.297	32216
Hungary_EBA_Protonagyrev	Turkmenistan_IA.SG	TJE	0.005567	0.001687	3.3	132053
Anatolia_Boncuklu_N.SG	Turkmenistan_IA.SG	TAB	0.004866	0.001474	3.301	184484
Sweden_TRB_MN	Turkmenistan_IA.SG	TJA	0.008001	0.002423	3.302	65058
Mongolia_earlyMed_o	Turkmenistan_IA.SG	TAB	0.005489	0.001662	3.303	149539
Moldova_Scythian_o1.SG	Turkmenistan_IA.SG	TUR	0.022313	0.006752	3.305	5889
Estonia_MN_CCC	Turkmenistan_IA.SG	TUR	0.008425	0.002548	3.306	48794
Ukraine_Eneolithic_Trypillia	Turkmenistan_IA.SG	TJY	0.012083	0.003654	3.307	27299
Russia_MLBA_Sintashta_o3	Turkmenistan_IA.SG	TAB	0.006335	0.001915	3.308	115707
Armenia_EBA	Turkmenistan_IA.SG	TJE	0.003839	0.001161	3.308	166182
England_IA.SG	Turkmenistan_IA.SG	TJE	0.006777	0.002045	3.313	95401
England_Roman_MiddleEast.SG	Turkmenistan_IA.SG	TJA	0.006278	0.001895	3.314	127447
Switzerland_BellBeaker	Turkmenistan_IA.SG	TJE	0.008356	0.002522	3.314	45441
Kazakhstan_MLBA_Alakul_Satan	Turkmenistan_IA.SG	TJE	0.005999	0.00181	3.314	142729
Iran_BA_HajjiFiruz	Turkmenistan_IA.SG	TJE	0.005917	0.001782	3.32	144467
Anatolia_TepecikCiftlik_N_o.SG	Turkmenistan_IA.SG	TJY	0.038368	0.011558	3.32	2601
Russia_Sunghir3.SG	Turkmenistan_IA.SG	TUR	0.005761	0.001734	3.322	190844
Kazakhstan_MLBA2_Kyzlbulak	Turkmenistan_IA.SG	TJE	0.006255	0.001882	3.323	128362
Kazakhstan_CentralSaka.SG	Turkmenistan_IA.SG	TUR	0.003306	0.000994	3.327	186298
Pakistan_IA_Butkara	Turkmenistan_IA.SG	TJE	0.003887	0.001166	3.333	151782
Ukraine_Cimmerians_o1.SG	Turkmenistan_IA.SG	TUR	0.010854	0.003256	3.333	31033
Iberia_Visigoth_Granada_o_published	Turkmenistan_IA.SG	TUR	0.012535	0.003751	3.341	21779
Estonia_Medieval.SG	Turkmenistan_IA.SG	TJE	0.004746	0.001419	3.344	133807
Greece_Minoan_Odigitria	Turkmenistan_IA.SG	TUR	0.008966	0.00268	3.346	43678
Germany_BellBeaker_published	Turkmenistan_IA.SG	TAB	0.007309	0.002182	3.35	61282
Croatia_LateC_EBA_Vucedol	Turkmenistan_IA.SG	TJA	0.007452	0.002224	3.351	74457
Bulgaria_MalakPreslavets_N	Turkmenistan_IA.SG	TJE	0.005403	0.001612	3.353	101992
Russia_Steppe_Lola	Turkmenistan_IA.SG	TAB	0.006181	0.001841	3.358	137579
Pakistan_IA_Aligrama2	Turkmenistan_IA.SG	TUR	0.00621	0.001849	3.359	117283
Scotland_N_all.SG	Turkmenistan_IA.SG	TAB	0.006382	0.001899	3.361	115441
Russia_AfontovaGora2.SG	Turkmenistan_IA.SG	TJE	0.015816	0.004705	3.362	13525
France_BellBeaker_lowSteppe	Turkmenistan_IA.SG	TAB	0.005163	0.001535	3.363	128297
Hungary_MN_ALPc_III	Turkmenistan_IA.SG	TJE	0.008996	0.002673	3.365	51642
Bulgaria_Krepost_N	Turkmenistan_IA.SG	TJA	0.010106	0.002995	3.374	39340
Italy_Mesolithic.SG	Turkmenistan_IA.SG	TJE	0.004822	0.001428	3.378	187367
Israel_MLBA	Turkmenistan_IA.SG	TAB	0.006371	0.001886	3.379	107389
Lithuania_Late_Antiquity.SG	Turkmenistan_IA.SG	TJY	0.015025	0.004447	3.379	18058
Croatia_Mesolithic_HG	Turkmenistan_IA.SG	TJA	0.008215	0.002431	3.38	63469
France_Ranchot88_published	Turkmenistan_IA.SG	TJE	0.008107	0.002398	3.38	64818
Hungary_MN_ALPc_III_published	Turkmenistan_IA.SG	TJA	0.006843	0.002023	3.382	112102
Greece_BA_Mycenaean_Pylos	Turkmenistan_IA.SG	TUR	0.010597	0.003127	3.389	32770
Estonia_EMN_Narva	Turkmenistan_IA.SG	TAB	0.006301	0.001858	3.39	104806
Sweden_BA.SG	Turkmenistan_IA.SG	TJA	0.012115	0.003574	3.39	24271
Bulgaria_Dzhulyunitsa_N	Turkmenistan_IA.SG	TJA	0.01012	0.002984	3.391	41916
Kazakhstan_His.SG	Turkmenistan_IA.SG	TUR	0.014722	0.004341	3.391	17547
Ukraine_Mesolithic_published	Turkmenistan_IA.SG	TJA	0.015898	0.004685	3.393	13336
Russia_EasternScythian_SouthernUrals.SG	Turkmenistan_IA.SG	TJE	0.0083	0.002446	3.393	63812
Anatolia_C	Turkmenistan_IA.SG	TAB	0.006214	0.001829	3.397	100658
Hungary_LN_Sopot	Turkmenistan_IA.SG	TAB	0.005149	0.001515	3.398	120588
France_BellBeaker_lowSteppe	Turkmenistan_IA.SG	TJE	0.005472	0.001607	3.405	122833
Jordan_PPNC	Turkmenistan_IA.SG	TJA	0.009097	0.002671	3.406	49669
Kazakhstan_LIA_Georgievsky_published	Turkmenistan_IA.SG	TJE	0.006525	0.001916	3.406	119091
Iran_Historic_GanjDareh	Turkmenistan_IA.SG	TJA	0.006174	0.001811	3.409	129917
Serbia_Mesolithic_IronGates_published	Turkmenistan_IA.SG	TJE	0.004677	0.001371	3.412	165237
Belgium_UP_GoyetQ-2_published	Turkmenistan_IA.SG	TJA	0.017182	0.005032	3.415	11152
Ukraine_IA_WesternScythian_o.SG	Turkmenistan_IA.SG	TAB	0.008193	0.002399	3.416	51997
Russia_Mezhovskaya.SG	Turkmenistan_IA.SG	TJE	0.005331	0.00156	3.417	168826
Hungary_MN_ALPc_I	Turkmenistan_IA.SG	TUR	0.008607	0.002518	3.418	49364
Hungary_C_Balaton_Lasinja_published	Turkmenistan_IA.SG	TAB	0.00582	0.001702	3.419	146154
Hungary_LN_Tisza	Turkmenistan_IA.SG	TAB	0.004607	0.001345	3.424	168559
Anatolia_Epipaleolithic	Turkmenistan_IA.SG	TJE	0.00631	0.001842	3.426	139930
Russia_MLBA_Krasnoyarsk_o	Turkmenistan_IA.SG	TUR	0.006236	0.001821	3.426	140499
Poland_Mierzanowice_GAC.SG	Turkmenistan_IA.SG	TJA	0.008505	0.002482	3.427	62064
Kazakhstan_Andronovo.SG	Turkmenistan_IA.SG	TJE	0.008507	0.002482	3.427	62733
Wales_Mesolithic	Turkmenistan_IA.SG	TAB	0.008054	0.002349	3.428	61475
Ukraine_Cimmerians.SG	Turkmenistan_IA.SG	TJE	0.010182	0.00297	3.428	37453
Russia_AfontovaGora2.SG	Turkmenistan_IA.SG	TAB	0.015127	0.004411	3.43	14152
Poland_BellBeaker_published	Turkmenistan_IA.SG	TJA	0.014657	0.004267	3.435	18084
Germany_MN_Blatterhohle	Turkmenistan_IA.SG	TJE	0.004054	0.00118	3.435	166443
Wales_LN.SG	Turkmenistan_IA.SG	TJA	0.00904	0.00263	3.438	46630
Iberia_MN_BA.SG	Turkmenistan_IA.SG	TAB	0.00365	0.001061	3.439	194963
Pakistan_IA_Udegram_o	Turkmenistan_IA.SG	TJY	0.023048	0.006691	3.445	7636
Macedonia_N	Turkmenistan_IA.SG	TJA	0.006065	0.00176	3.446	135058
Hungary_C_Balaton_Lasinja	Turkmenistan_IA.SG	TAB	0.004356	0.001264	3.447	161411
Iberia_IA	Turkmenistan_IA.SG	TJE	0.005272	0.001529	3.448	142270
Kazakhstan_IA_Tasbas	Turkmenistan_IA.SG	TUR	0.007412	0.002148	3.45	86297
Germany_Lech_MBA	Turkmenistan_IA.SG	TJE	0.006849	0.001984	3.451	69650
France_Iboussieres31_2	Turkmenistan_IA.SG	TAB	0.015904	0.004607	3.452	13800
Russia_IA_Scythian_questionable	Turkmenistan_IA.SG	TAB	0.00574	0.001661	3.456	154070
Czech_Megalithic.SG	Turkmenistan_IA.SG	TAB	0.005642	0.001631	3.459	136202
Israel_LBA_Ashkelon	Turkmenistan_IA.SG	TJA	0.007368	0.002127	3.463	70026
Hungary_Medieval.SG	Turkmenistan_IA.SG	TUR	0.00845	0.002436	3.468	58594
Russia_Khvalynsk_Eneolithic	Turkmenistan_IA.SG	TAB	0.005385	0.001552	3.47	131132
Italy_C.SG	Turkmenistan_IA.SG	TJE	0.004101	0.001179	3.478	187116
Iberia_EN	Turkmenistan_IA.SG	TJE	0.003974	0.001143	3.478	167100
UstBelaya_MED.SG	Turkmenistan_IA.SG	TJY	0.015731	0.00452	3.48	16107
Moldova_Scythian.SG	Turkmenistan_IA.SG	TAB	0.003583	0.001027	3.488	185257
Iberia_EN_Epicardial	Turkmenistan_IA.SG	TAB	0.007741	0.00222	3.488	73877
Caucasus_lowlands_LC	Turkmenistan_IA.SG	TUR	0.01064	0.003049	3.489	36597
Italy_C.SG	Turkmenistan_IA.SG	TAB	0.003761	0.001078	3.49	194618
Pakistan_H_Butkara	Turkmenistan_IA.SG	TJA	0.004172	0.001195	3.491	149745
Bulgaria_Varna_C	Turkmenistan_IA.SG	TUR	0.007541	0.002156	3.497	77886
Kazakhstan_OutTurk.SG	Turkmenistan_IA.SG	TJE	0.006988	0.001997	3.5	95022
Iberia_HG	Turkmenistan_IA.SG	TJE	0.005973	0.001707	3.5	155166
Kazakhstan_MLBA_Kairan_o	Turkmenistan_IA.SG	TUR	0.006825	0.001949	3.501	81780
Poland_Unetice_EBA.SG	Turkmenistan_IA.SG	TJE	0.005789	0.001653	3.503	113085
Russia_LBA_Priobrazhenka	Turkmenistan_IA.SG	TUR	0.009378	0.002676	3.505	51725
Iberia_C_BA	Turkmenistan_IA.SG	TJA	0.007056	0.002013	3.506	100121
Kazakhstan_MLBA_Fedorovo_Shoendykol	Turkmenistan_IA.SG	TAB	0.006379	0.001818	3.509	142555
Kyrgyzstan_BA_Aygirdjal	Turkmenistan_IA.SG	TJA	0.005386	0.001535	3.509	135490
Iberia_BA_Cogotas	Turkmenistan_IA.SG	TJA	0.006501	0.001852	3.51	88594
Iberia_Visigoth_Girona_published	Turkmenistan_IA.SG	TUR	0.009082	0.002587	3.511	40683
Bulgaria_MalakPreslavets_N	Turkmenistan_IA.SG	TAB	0.005437	0.001548	3.513	106288
Israel_Natufian	Turkmenistan_IA.SG	TJE	0.006921	0.00197	3.514	85196
Hungary_MN_ALPc_Szakalhat	Turkmenistan_IA.SG	TAB	0.006123	0.001742	3.515	102810
Croatia_LN_Starcevo	Turkmenistan_IA.SG	TAB	0.006084	0.001731	3.516	141181
Pakistan_Medieval_RajaGira	Turkmenistan_IA.SG	TAB	0.005954	0.001693	3.517	151611
Ukraine_Cimmerians.SG	Turkmenistan_IA.SG	TAB	0.009777	0.00278	3.517	39215
Germany_MN_Baalberge	Turkmenistan_IA.SG	TAB	0.006378	0.001811	3.523	91974
Switzerland_BellBeaker	Turkmenistan_IA.SG	TAB	0.008594	0.002438	3.524	47488
Germany_CordedWare_Tauber	Turkmenistan_IA.SG	TUR	0.014091	0.003994	3.528	17037
Hungary_LateC_Protoboleraz_published	Turkmenistan_IA.SG	TAB	0.004504	0.001276	3.529	174682
Hungary_AvarPeriod	Turkmenistan_IA.SG	TAB	0.005886	0.001667	3.531	139213
Germany_N_published	Turkmenistan_IA.SG	TJY	0.014922	0.004224	3.532	19626
Czech_Vestonice13	Turkmenistan_IA.SG	TJY	0.016069	0.00455	3.532	17787
Anatolia_Buyukkaya_EC	Turkmenistan_IA.SG	TJE	0.007197	0.002037	3.533	101737
Ukraine_Cimmerians_o2.SG	Turkmenistan_IA.SG	TUR	0.010037	0.00284	3.534	41959
Sweden_Motala_HG	Turkmenistan_IA.SG	TJY	0.020418	0.005774	3.536	9501
Hungary_EN_Starcevo_all	Turkmenistan_IA.SG	TJA	0.006636	0.001874	3.541	125652
Poland_BKG_o1.SG	Turkmenistan_IA.SG	TJA	0.007321	0.002067	3.541	99876
Hungary_EarlyC_Tiszapolgar	Turkmenistan_IA.SG	TAB	0.005652	0.001593	3.549	109189
Pakistan_Medieval_Singoor	Turkmenistan_IA.SG	TUR	0.007068	0.001992	3.549	90409
Iberia_N_C	Turkmenistan_IA.SG	TAB	0.004678	0.001318	3.55	163156
Ukraine_Mesolithic	Turkmenistan_IA.SG	TJE	0.004616	0.0013	3.551	157657
Croatia_EIA	Turkmenistan_IA.SG	TAB	0.00616	0.001732	3.556	137360
Kazakhstan_MLBA_Solyanka	Turkmenistan_IA.SG	TJE	0.008563	0.002406	3.558	62230
Kazakhstan_Sintashta_MLBA_o.SG	Turkmenistan_IA.SG	TUR	0.021352	0.005997	3.56	8594
Hungary_EBA_Protonagyrev	Turkmenistan_IA.SG	TAB	0.00583	0.001637	3.561	138071
Russia_Caucasus_LateMaikop	Turkmenistan_IA.SG	TAB	0.005883	0.001651	3.562	138689
Wales_C.SG	Turkmenistan_IA.SG	TJE	0.007171	0.002013	3.562	86325
Italy_Imperial_oAfrican.SG	Turkmenistan_IA.SG	TAB	0.005825	0.001634	3.564	159422
Bulgaria_C_published	Turkmenistan_IA.SG	TUR	0.0157	0.004405	3.564	16810
Pakistan_IA_Loebanr_o_published	Turkmenistan_IA.SG	TJA	0.006845	0.00192	3.566	110090
Poland_GAC.SG	Turkmenistan_IA.SG	TJE	0.006103	0.001711	3.566	166304
Russia_Alan_o.SG	Turkmenistan_IA.SG	TJY	0.016762	0.004698	3.568	15089
Sweden_Megalithic	Turkmenistan_IA.SG	TJE	0.005442	0.001525	3.569	140460
Israel_IA1_Ashkelon	Turkmenistan_IA.SG	TJA	0.006988	0.001955	3.574	72645
Iberia_BellBeaker_o_published	Turkmenistan_IA.SG	TJA	0.006917	0.001934	3.575	115622
Kazakhstan_MLBA1_Taldysay	Turkmenistan_IA.SG	TJE	0.006491	0.001815	3.576	127816
Hungary_Hunyadihalom_MCHA	Turkmenistan_IA.SG	TJE	0.006862	0.001918	3.577	107639
Iberia_IA_PreIberian_published	Turkmenistan_IA.SG	TUR	0.013477	0.003765	3.58	21718
Ukraine_Mesolithic_published	Turkmenistan_IA.SG	TUR	0.01661	0.00464	3.58	13566
Pakistan_H_SaiduSharif	Turkmenistan_IA.SG	TAB	0.002501	0.000698	3.583	189269
Iran_IA_HajjiFiruz	Turkmenistan_IA.SG	TJA	0.007434	0.002074	3.584	80548
Jordan_PPNC	Turkmenistan_IA.SG	TUR	0.009159	0.002556	3.584	50387
Kazakhstan_LBA	Turkmenistan_IA.SG	TJA	0.008211	0.002289	3.588	73930
Hungary_MN_Vinca	Turkmenistan_IA.SG	TAB	0.005378	0.001498	3.589	124405
Germany_CordedWare.SG	Turkmenistan_IA.SG	TJE	0.008914	0.002482	3.591	53076
Ukraine_Globular_Amphora	Turkmenistan_IA.SG	TJE	0.004796	0.001334	3.596	163026
Lebanon_Medieval_o3.SG	Turkmenistan_IA.SG	TJE	0.008515	0.002367	3.598	65396
Poland_Globular_Amphora_published	Turkmenistan_IA.SG	TJY	0.017246	0.004791	3.599	15197
Sweden_PWC	Turkmenistan_IA.SG	TAB	0.007934	0.002201	3.605	70533
Russia_IA.SG	Turkmenistan_IA.SG	TJA	0.003508	0.000972	3.608	186514
Ukraine_IA_WesternScythian_o.SG	Turkmenistan_IA.SG	TJA	0.008911	0.002468	3.611	49989
Pakistan_Medieval_Udegram_Ghaznavid	Turkmenistan_IA.SG	TAB	0.006805	0.001883	3.613	106945
Hungary_LBA.SG	Turkmenistan_IA.SG	TJE	0.00578	0.0016	3.613	186706
Bulgaria_Krepost_N	Turkmenistan_IA.SG	TUR	0.01074	0.002972	3.614	40023
Turkmenistan_C_Parkhai	Turkmenistan_IA.SG	TJE	0.004116	0.001138	3.616	164833
Bulgaria_Dzhulyunitsa_N	Turkmenistan_IA.SG	TUR	0.010957	0.003031	3.616	42626
Russia_Petrovka	Turkmenistan_IA.SG	TJA	0.009169	0.002534	3.618	52534
Gibraltar_N	Turkmenistan_IA.SG	TJA	0.00891	0.002462	3.62	61756
Poland_GAC.SG	Turkmenistan_IA.SG	TAB	0.006004	0.001658	3.621	173883
France_Iboussieres31_2	Turkmenistan_IA.SG	TJA	0.017824	0.004921	3.622	13271
Iberia_Muslim_Almohade	Turkmenistan_IA.SG	TJA	0.007943	0.002192	3.623	82297
Czech_EBA_Unetice	Turkmenistan_IA.SG	TJE	0.007453	0.002055	3.627	71337
Iberia_N_C	Turkmenistan_IA.SG	TJE	0.005127	0.001414	3.627	156488
Sweden_BAC	Turkmenistan_IA.SG	TJE	0.005665	0.001561	3.629	163556
Scotland_MBA	Turkmenistan_IA.SG	TJE	0.00421	0.00116	3.631	158840
Ukraine_N_published	Turkmenistan_IA.SG	TJE	0.007044	0.001938	3.635	79412
Turkmenistan_Gonur_BA_2	Turkmenistan_IA.SG	TJA	0.008954	0.002462	3.637	53388
Hungary_EBA_Mako	Turkmenistan_IA.SG	TAB	0.006206	0.001705	3.641	137595
Pakistan_H_SaiduSharif	Turkmenistan_IA.SG	TJE	0.002971	0.000816	3.642	184222
Kazakhstan_CentralTasmola_o1.SG	Turkmenistan_IA.SG	TJY	0.018452	0.005063	3.644	14593
Iran_C_TepeHissar_published	Turkmenistan_IA.SG	TJY	0.012794	0.003505	3.651	30139
Scotland_N_published	Turkmenistan_IA.SG	TUR	0.013085	0.003583	3.652	23675
Russia_Sunghir2.SG	Turkmenistan_IA.SG	TUR	0.006093	0.001667	3.655	188681
Sweden_IA.SG	Turkmenistan_IA.SG	TJA	0.007304	0.001998	3.656	100414
Iberia_MN_BA.SG	Turkmenistan_IA.SG	TJE	0.00424	0.00116	3.656	187555
Romania_C.SG	Turkmenistan_IA.SG	TAB	0.005789	0.001583	3.657	189898
Finland_Levanluhta	Turkmenistan_IA.SG	TJA	0.006664	0.001821	3.659	95448
Anatolia_Buyukkaya_EC	Turkmenistan_IA.SG	TAB	0.007106	0.00194	3.664	106449
Turkmenistan_Gonur_BA_4	Turkmenistan_IA.SG	TUR	0.014935	0.004076	3.664	18419
Switzerland_Bichon.SG	Turkmenistan_IA.SG	TJA	0.0063	0.001719	3.665	187320
Croatia_Vucedol	Turkmenistan_IA.SG	TUR	0.011655	0.003178	3.667	32388
Serbia_Mesolithic_IronGates_o	Turkmenistan_IA.SG	TJE	0.006594	0.001797	3.669	135445
Hungary_MN_Vinca	Turkmenistan_IA.SG	TJE	0.005884	0.001601	3.675	119116
England_BellBeaker_published	Turkmenistan_IA.SG	TJY	0.016565	0.0045	3.681	16420
Kazakhstan_Eneolithic_Botai.SG	Turkmenistan_IA.SG	TAB	0.004853	0.001318	3.683	195284
Hungary_C_Balaton_Lasinja_published	Turkmenistan_IA.SG	TJE	0.006482	0.001759	3.685	139769
Iberia_Roman	Turkmenistan_IA.SG	TJE	0.003661	0.000992	3.69	173847
Denmark_MN_B.SG	Turkmenistan_IA.SG	TJE	0.010427	0.002826	3.69	44135
Ukraine_Ozera_EBA_Yamnaya	Turkmenistan_IA.SG	TAB	0.007273	0.001971	3.691	105259
Kazakhstan_LBA_Zevakinskiy	Turkmenistan_IA.SG	TJE	0.003543	0.00096	3.691	170546
Iberia_BellBeaker_published	Turkmenistan_IA.SG	TUR	0.011465	0.003106	3.691	33096
Kazakhstan_Andronovo.SG	Turkmenistan_IA.SG	TAB	0.008796	0.002383	3.692	65849
Kazakhstan_MLBA_Zevakinskiy	Turkmenistan_IA.SG	TJA	0.006833	0.00185	3.694	119400
France_Rigney1_published	Turkmenistan_IA.SG	TJY	0.028557	0.007731	3.694	5644
Hungary_EarlyC_Tiszapolgar	Turkmenistan_IA.SG	TJE	0.006199	0.001678	3.695	104484
Germany_BellBeaker_published	Turkmenistan_IA.SG	TJA	0.008458	0.002287	3.697	58979
Pakistan_IA_Gogdara	Turkmenistan_IA.SG	TJA	0.005298	0.001433	3.697	146301
Russia_EBA.SG	Turkmenistan_IA.SG	TUR	0.011418	0.003089	3.697	36925
Iran_BA1_ShahrISokhta	Turkmenistan_IA.SG	TJE	0.003957	0.00107	3.698	155805
Uzbekistan_Bustan_Eneolithic	Turkmenistan_IA.SG	TJE	0.007112	0.001923	3.699	106789
Russia_HG_Tyumen	Turkmenistan_IA.SG	TAB	0.006842	0.001847	3.704	139029
Iberia_Muslim_Almohade	Turkmenistan_IA.SG	TUR	0.007868	0.002123	3.706	83662
Armenia_Caucasus_EBA_KuraAraxes	Turkmenistan_IA.SG	TAB	0.006937	0.001871	3.707	104694
Kazakhstan_Dali_EBA	Turkmenistan_IA.SG	TAB	0.006724	0.001814	3.707	134378
Scotland_C_EBA_published	Turkmenistan_IA.SG	TAB	0.007033	0.001897	3.708	110169
Anatolia_Ikiztepe_LC	Turkmenistan_IA.SG	TAB	0.005759	0.001551	3.714	104751
Serbia_Mesolithic_IronGates_o	Turkmenistan_IA.SG	TAB	0.006441	0.001733	3.717	141602
Bulgaria_BeliBreyag_EBA	Turkmenistan_IA.SG	TJE	0.009045	0.002428	3.725	60550
Israel_IA2_Ashkelon	Turkmenistan_IA.SG	TJA	0.007397	0.001985	3.727	86538
Russia_Kalmykia_EBA_Yamnaya.SG	Turkmenistan_IA.SG	TJE	0.008821	0.002365	3.729	73597
Mongolia_Afanasievo_Mongolia	Turkmenistan_IA.SG	TJE	0.005154	0.001382	3.729	149711
England_Mesolithic_all.SG	Turkmenistan_IA.SG	TJE	0.006107	0.001637	3.73	179466
Germany_MN_Salzmuende	Turkmenistan_IA.SG	TJY	0.014543	0.003895	3.734	23233
Iberia_LN.SG	Turkmenistan_IA.SG	TUR	0.008849	0.002367	3.739	59170
Kazakhstan_Chanchar_MBA_published	Turkmenistan_IA.SG	TJE	0.006783	0.001814	3.74	121270
Armenia_LchashenMetsamor.SG	Turkmenistan_IA.SG	TJE	0.005796	0.00155	3.74	137847
Pakistan_Medieval_Parwak	Turkmenistan_IA.SG	TJY	0.018488	0.004944	3.74	14484
Iberia_NazariPeriod_Muslim_o_published	Turkmenistan_IA.SG	TUR	0.015948	0.004263	3.741	17382
Pakistan_IA_Butkara	Turkmenistan_IA.SG	TAB	0.004041	0.001078	3.748	157813
Croatia_Vucedol	Turkmenistan_IA.SG	TJA	0.012362	0.003296	3.751	31826
Hungary_LateC_Protoboleraz_published	Turkmenistan_IA.SG	TJE	0.005017	0.001337	3.752	167587
Czech_EBA_Unetice	Turkmenistan_IA.SG	TAB	0.007506	0.001999	3.755	74554
Wales_C	Turkmenistan_IA.SG	TAB	0.00793	0.00211	3.757	91091
Israel_Natufian	Turkmenistan_IA.SG	TAB	0.006898	0.001836	3.757	89005
Iberia_HG	Turkmenistan_IA.SG	TAB	0.006213	0.001654	3.757	162227
Turkmenistan_Gonur_BA_1_o	Turkmenistan_IA.SG	TJA	0.010676	0.002842	3.757	40866
Turkmenistan_Parkhai_MBA	Turkmenistan_IA.SG	TJA	0.006426	0.00171	3.757	132787
Iran_Mesolithic_BeltCave_all_published	Turkmenistan_IA.SG	TJY	0.031473	0.00837	3.76	5003
Russia_HG_Karelia	Turkmenistan_IA.SG	TJE	0.006524	0.001733	3.763	164257
Croatia_LN_Starcevo	Turkmenistan_IA.SG	TJE	0.006775	0.001798	3.768	134959
Latvia_HG.SG	Turkmenistan_IA.SG	TJE	0.00595	0.001579	3.769	180020
Georgia_Satsurblia.SG	Turkmenistan_IA.SG	TAB	0.006544	0.001734	3.774	137149
Lithuania_EMN_Narva	Turkmenistan_IA.SG	TJE	0.004327	0.001145	3.78	177920
Romania_Mesolithic_IronGates_published	Turkmenistan_IA.SG	TAB	0.006963	0.001841	3.781	94442
Russia_Caucasus_KuraAraxes	Turkmenistan_IA.SG	TAB	0.005596	0.001477	3.788	134759
Greece_N.SG	Turkmenistan_IA.SG	TAB	0.006727	0.001772	3.797	125384
Bulgaria_MLBA	Turkmenistan_IA.SG	TAB	0.006552	0.001725	3.798	140367
Jordan_PPNB_published	Turkmenistan_IA.SG	TJA	0.012567	0.003307	3.801	29434
Wales_C	Turkmenistan_IA.SG	TJE	0.00839	0.002204	3.807	87136
Lebanon_Medieval.SG	Turkmenistan_IA.SG	TJE	0.004637	0.001218	3.809	184592
Hungary_AvarPeriod.SG	Turkmenistan_IA.SG	TJE	0.006148	0.001614	3.809	186731
Serbia_EN_Starcevo	Turkmenistan_IA.SG	TUR	0.006885	0.001807	3.809	137991
Italy_LA_oSardiniaLike.SG	Turkmenistan_IA.SG	TJA	0.007403	0.001943	3.811	115809
Anatolia_TellKurdu_EMC	Turkmenistan_IA.SG	TJY	0.013039	0.003421	3.812	31895
India_RoopkundC	Turkmenistan_IA.SG	TJY	0.009579	0.002511	3.815	69156
Wales_Mesolithic	Turkmenistan_IA.SG	TJA	0.009393	0.002461	3.817	59036
Hungary_EN_HG_Koros	Turkmenistan_IA.SG	TJE	0.006331	0.001657	3.821	139488
Ukraine_EBA_published	Turkmenistan_IA.SG	TAB	0.007466	0.001952	3.825	101948
Hungary_C_Balaton_Lasinja	Turkmenistan_IA.SG	TJE	0.005288	0.001382	3.827	154878
Iran_C_HajjiFiruz	Turkmenistan_IA.SG	TJE	0.004241	0.001108	3.828	168943
Italy_Imperial_oAfrican.SG	Turkmenistan_IA.SG	TJE	0.006645	0.001735	3.83	152531
Germany_MN_Esperstedt	Turkmenistan_IA.SG	TAB	0.006257	0.001633	3.831	172786
Hungary_Prescythian_IA.SG	Turkmenistan_IA.SG	TJA	0.006894	0.001799	3.831	127900
Kazakhstan_MLBA1_Kyzlbulak	Turkmenistan_IA.SG	TJE	0.007401	0.001931	3.834	120581
Moldova_Cimmerian.SG	Turkmenistan_IA.SG	TUR	0.006022	0.001571	3.834	125944
Kazakhstan_MLBA_Karagash	Turkmenistan_IA.SG	TJE	0.005892	0.001537	3.835	134845
Kazakhstan_IA_Chanchar_published	Turkmenistan_IA.SG	TUR	0.007454	0.001941	3.841	120357
Hungary_MN	Turkmenistan_IA.SG	TJA	0.007183	0.001869	3.844	127804
Mongolia_earlyXiongnu_west	Turkmenistan_IA.SG	TJA	0.004011	0.001043	3.844	176725
Iberia_C_BA_published	Turkmenistan_IA.SG	TUR	0.017987	0.004673	3.849	16078
Kazakhstan_Nomad_IA.SG	Turkmenistan_IA.SG	TAB	0.004495	0.001168	3.85	190026
Iberia_Celtiberian	Turkmenistan_IA.SG	TJE	0.005073	0.001317	3.851	155044
Anatolia_IA.SG	Turkmenistan_IA.SG	TJA	0.007606	0.001974	3.854	90522
Kazakhstan_MLBA_Alakul_Lisakovskiy	Turkmenistan_IA.SG	TJE	0.006309	0.001637	3.854	126782
Russia_Early_Sarmatian.SG	Turkmenistan_IA.SG	TUR	0.012591	0.003265	3.856	27937
Russia_EHG	Turkmenistan_IA.SG	TAB	0.007915	0.002052	3.857	92537
Russia_Poltavka_o	Turkmenistan_IA.SG	TJE	0.007881	0.002041	3.861	102579
Sweden_BattleAxe.SG	Turkmenistan_IA.SG	TJE	0.007566	0.001958	3.864	94020
Ukraine_EBA_Yamnaya.SG	Turkmenistan_IA.SG	TUR	0.014503	0.00375	3.867	23498
Bulgaria_BeliBreyag_EBA	Turkmenistan_IA.SG	TAB	0.009104	0.002352	3.871	63326
Hungary_AvarPeriod.SG	Turkmenistan_IA.SG	TAB	0.006034	0.001558	3.874	195254
Russia_EasternScythian_SouthernUrals.SG	Turkmenistan_IA.SG	TUR	0.00974	0.002514	3.874	65253
Iberia_MBA	Turkmenistan_IA.SG	TJY	0.032328	0.00834	3.876	5697
Iberia_HG_published.SG	Turkmenistan_IA.SG	TJA	0.006774	0.001745	3.881	172621
Kazakhstan_Wusun.SG	Turkmenistan_IA.SG	TJA	0.005569	0.001435	3.882	173618
Iberia_EN	Turkmenistan_IA.SG	TAB	0.00411	0.001056	3.89	173498
Iran_BA2_ShahrISokhta	Turkmenistan_IA.SG	TUR	0.007649	0.001966	3.89	102677
Turkmenistan_Gonur_BA_2_published	Turkmenistan_IA.SG	TUR	0.011239	0.002887	3.892	37476
Iran_Mesolithic_BeltCave_all_published	Turkmenistan_IA.SG	TUR	0.030111	0.007737	3.892	5122
Lebanon_Medieval_o4.SG	Turkmenistan_IA.SG	TAB	0.005779	0.001483	3.897	190246
Denmark_MN_B.SG	Turkmenistan_IA.SG	TAB	0.0106	0.00272	3.897	46201
Scotland_N_o	Turkmenistan_IA.SG	TJA	0.013615	0.003492	3.899	24332
Ukraine_Globular_Amphora	Turkmenistan_IA.SG	TAB	0.004904	0.001257	3.9	170003
Jordan_PPNB	Turkmenistan_IA.SG	TJA	0.008461	0.002168	3.902	63940
Germany_MN_Baalberge	Turkmenistan_IA.SG	TJE	0.007421	0.001901	3.903	88052
Kazakhstan_BA_Zevakinskiy	Turkmenistan_IA.SG	TJE	0.007829	0.002005	3.905	101247
Russia_Srubnaya_o	Turkmenistan_IA.SG	TAB	0.008089	0.002068	3.911	88092
Estonia_CWC	Turkmenistan_IA.SG	TJE	0.006635	0.001692	3.922	148122
Russia_MLBA_Sintashta_o1	Turkmenistan_IA.SG	TAB	0.00852	0.002171	3.925	74229
Kazakhstan_OutTurk.SG	Turkmenistan_IA.SG	TAB	0.007585	0.001932	3.926	99527
Iberia_Visigoth_Granada_published	Turkmenistan_IA.SG	TJY	0.020946	0.005333	3.927	12032
Hungary_EarlyC_Tiszapolgar_Bodrogkeresztur_published	Turkmenistan_IA.SG	TAB	0.006788	0.001728	3.928	146110
Germany_EBA_Unetice_published	Turkmenistan_IA.SG	TJE	0.007359	0.001873	3.929	132215
Iberia_Medieval_published	Turkmenistan_IA.SG	TJA	0.007179	0.001826	3.931	87342
Russia_Poltavka_published	Turkmenistan_IA.SG	TAB	0.007702	0.001959	3.932	102266
Latvia_LN_CordedWare	Turkmenistan_IA.SG	TJA	0.011411	0.002902	3.933	42539
Estonia_BA.SG	Turkmenistan_IA.SG	TJE	0.004591	0.001165	3.943	170893
Denmark_LN.SG	Turkmenistan_IA.SG	TJY	0.013058	0.003311	3.943	31345
Italy_North_Remedello_EBA.SG	Turkmenistan_IA.SG	TUR	0.012716	0.003223	3.945	32605
Iberia_Visigoth_Girona_published	Turkmenistan_IA.SG	TJY	0.011517	0.002917	3.949	39640
Hungary_MN_ALPc_III	Turkmenistan_IA.SG	TJA	0.010777	0.002727	3.952	51806
Iran_Mesolithic_HotuIIIb_all_published	Turkmenistan_IA.SG	TUR	0.014732	0.003724	3.956	24572
Russia_AfontovaGora3	Turkmenistan_IA.SG	TAB	0.010876	0.002749	3.957	43942
Scotland_N.SG	Turkmenistan_IA.SG	TJE	0.005313	0.001342	3.958	153513
Romania_Muierii2	Turkmenistan_IA.SG	TJY	0.020793	0.005252	3.959	12534
Hungary_LateC_Protoboleraz	Turkmenistan_IA.SG	TJE	0.005765	0.001456	3.961	149925
Pakistan_IA_Loebanr_published	Turkmenistan_IA.SG	TJA	0.004647	0.001173	3.962	151311
Portugal_Geometric_Mesolithic	Turkmenistan_IA.SG	TJY	0.014265	0.003601	3.962	28756
Czech_N	Turkmenistan_IA.SG	TAB	0.005031	0.00127	3.963	160667
Iberia_BA_published	Turkmenistan_IA.SG	TJA	0.008873	0.002237	3.966	67195
Italy_North_Villabruna_HG	Turkmenistan_IA.SG	TJE	0.007773	0.001958	3.969	143029
Turkmenistan_EBA_Parkhai	Turkmenistan_IA.SG	TAB	0.006854	0.001726	3.97	149138
Ukraine_N_o2_published	Turkmenistan_IA.SG	TUR	0.012857	0.003237	3.972	32726
Russia_MLBA_Sintashta_o3	Turkmenistan_IA.SG	TJA	0.007948	0.002	3.973	111175
Iberia_Iberian_published	Turkmenistan_IA.SG	TJE	0.007059	0.001777	3.973	98691
Russia_MLBA_Sintashta_o1	Turkmenistan_IA.SG	TJA	0.009061	0.002279	3.975	71352
England_Mesolithic	Turkmenistan_IA.SG	TJE	0.00669	0.001683	3.975	132302
Germany_Lech_MBA	Turkmenistan_IA.SG	TAB	0.00756	0.001899	3.981	72757
Turkmenistan_LBA_Parkhai	Turkmenistan_IA.SG	TJE	0.006896	0.001732	3.981	135877
Kazakhstan_IA_ZevakinoChilikta_1.SG	Turkmenistan_IA.SG	TJY	0.015286	0.003833	3.988	23478
Estonia_N_CombCeramic.SG	Turkmenistan_IA.SG	TUR	0.01447	0.003626	3.99	25801
Russia_AfontovaGora2.SG	Turkmenistan_IA.SG	TUR	0.018659	0.004675	3.991	13839
Germany_MN_Esperstedt	Turkmenistan_IA.SG	TJE	0.006682	0.001674	3.992	165254
Iberia_HG.SG	Turkmenistan_IA.SG	TJE	0.005708	0.00143	3.992	172571
Poland_Sandomierz_GAC.SG	Turkmenistan_IA.SG	TAB	0.006193	0.00155	3.996	140100
Czech_Baalberge	Turkmenistan_IA.SG	TJA	0.007353	0.001839	3.999	141982
Sweden_TRB_MN.SG	Turkmenistan_IA.SG	TJE	0.007344	0.001836	4.001	121657
France_Rochedane_published	Turkmenistan_IA.SG	TUR	0.012237	0.003052	4.01	38082
Greece_Crete_Armenoi	Turkmenistan_IA.SG	TUR	0.02525	0.006291	4.013	7893
Hungary_EN_Koros	Turkmenistan_IA.SG	TAB	0.005356	0.001334	4.015	174102
Hungary_MN_ALPc_Esztar	Turkmenistan_IA.SG	TJY	0.017385	0.004322	4.022	17642
Germany_EN_LBK_Stuttgart_published.DG	Turkmenistan_IA.SG	TAB	0.005353	0.00133	4.026	192135
Sweden_PWC_NHG.SG	Turkmenistan_IA.SG	TAB	0.005894	0.001463	4.029	179776
Hungary_EN_Starcevo_o_published	Turkmenistan_IA.SG	TJA	0.00743	0.001844	4.03	117175
Hungary_MN_ALPc_Szatmar	Turkmenistan_IA.SG	TJA	0.006897	0.00171	4.032	131247
Sweden_TRB_MN.SG	Turkmenistan_IA.SG	TAB	0.00706	0.00175	4.034	127185
Macedonia_N	Turkmenistan_IA.SG	TUR	0.006778	0.001679	4.038	137172
Lithuania_Mesolithic	Turkmenistan_IA.SG	TUR	0.008134	0.002013	4.041	108398
Uzbekistan_BA_Bustan_o1	Turkmenistan_IA.SG	TAB	0.006827	0.001687	4.046	119078
Hungary_EN_Starcevo_all	Turkmenistan_IA.SG	TUR	0.007361	0.001817	4.052	127714
Russia_Sunghir4.SG	Turkmenistan_IA.SG	TUR	0.006783	0.001673	4.053	188358
Poland_Sandomierz_GAC.SG	Turkmenistan_IA.SG	TJE	0.006595	0.001627	4.054	134066
Mongolia_EMBA_Chemurchek_southAltai	Turkmenistan_IA.SG	TAB	0.006341	0.001562	4.06	168041
Iberia_Greek	Turkmenistan_IA.SG	TUR	0.010121	0.002493	4.06	52084
Iberia_IA	Turkmenistan_IA.SG	TAB	0.005774	0.001422	4.061	148439
Iberia_EN_Epicardial	Turkmenistan_IA.SG	TJA	0.009499	0.002336	4.066	70991
Sweden_HG_Motala.SG	Turkmenistan_IA.SG	TAB	0.006667	0.001639	4.067	174647
Latvia_MN_Comb_Ware.SG	Turkmenistan_IA.SG	TAB	0.007326	0.0018	4.071	129573
Hungary_LN_Tisza	Turkmenistan_IA.SG	TJE	0.005762	0.001415	4.072	161577
Anatolia_Kumtepe_N.SG	Turkmenistan_IA.SG	TJY	0.016572	0.004068	4.073	20613
Armenia_EBA	Turkmenistan_IA.SG	TAB	0.004429	0.001087	4.075	173043
Lebanon_Medieval_o3.SG	Turkmenistan_IA.SG	TJA	0.009501	0.002331	4.075	65691
Russia_HG_Tyumen	Turkmenistan_IA.SG	TJA	0.007798	0.001913	4.076	133602
Turkmenistan_Gonur_BA_3	Turkmenistan_IA.SG	TJY	0.018034	0.004422	4.078	18344
Hungary_MN_ALPc_Szakalhat	Turkmenistan_IA.SG	TJE	0.007464	0.00183	4.079	98363
Russia_MLBA_Sintashta_published	Turkmenistan_IA.SG	TJE	0.011331	0.002776	4.081	47553
Mongolia_Chandman_IA	Turkmenistan_IA.SG	TJA	0.003758	0.00092	4.085	184369
Bulgaria_MalakPreslavets_N_published	Turkmenistan_IA.SG	TJA	0.012781	0.003126	4.088	30457
Hungary_MN_ALPc_Bukk	Turkmenistan_IA.SG	TJA	0.007622	0.001864	4.09	136157
Hungary_EarlyC_Tiszapolgar_Bodrogkeresztur_published	Turkmenistan_IA.SG	TJE	0.007475	0.001827	4.092	139637
Georgia_Kotias.SG	Turkmenistan_IA.SG	TJE	0.006648	0.001623	4.096	186586
Kyrgyzstan_OutTianShanSaka.SG	Turkmenistan_IA.SG	TJA	0.00736	0.001796	4.098	131188
Kazakhstan_MLBA2_Taldysay	Turkmenistan_IA.SG	TAB	0.009675	0.002357	4.104	64574
Germany_LRoman.SG	Turkmenistan_IA.SG	TAB	0.006346	0.001544	4.11	182016
Turkmenistan_LBA_Sumbar	Turkmenistan_IA.SG	TJA	0.008398	0.002044	4.11	109238
England_LIA_ERoman.SG	Turkmenistan_IA.SG	TUR	0.008335	0.002026	4.115	108249
Ukraine_Chernyakhiv.SG	Turkmenistan_IA.SG	TUR	0.010354	0.00251	4.126	47304
Iberia_EBA	Turkmenistan_IA.SG	TJE	0.00861	0.002085	4.129	85314
Wales_LN	Turkmenistan_IA.SG	TUR	0.011862	0.002873	4.13	41671
Ukraine_BA_Catacomb.SG	Turkmenistan_IA.SG	TUR	0.013786	0.003335	4.134	28422
Finland_Levanluhta	Turkmenistan_IA.SG	TUR	0.007389	0.001787	4.134	96998
Russia_HG_Sosnoviy	Turkmenistan_IA.SG	TUR	0.008484	0.002053	4.134	106109
Italy_Mesolithic.SG	Turkmenistan_IA.SG	TAB	0.005608	0.001356	4.135	194977
Iberia_N_EBA	Turkmenistan_IA.SG	TJA	0.010002	0.002419	4.135	67277
Russia_AfontovaGora3	Turkmenistan_IA.SG	TJA	0.012152	0.002934	4.142	42210
Poland_EBA.SG	Turkmenistan_IA.SG	TJE	0.007033	0.001698	4.142	171180
Czech_Megalithic.SG	Turkmenistan_IA.SG	TJE	0.0072	0.001737	4.144	130247
Armenia_LchashenMetsamor.SG	Turkmenistan_IA.SG	TAB	0.006304	0.001518	4.152	144147
Turkmenistan_C_Geoksyur_published	Turkmenistan_IA.SG	TJA	0.017169	0.004134	4.153	21083
Kazakhstan_Sintashta_MLBA_o.SG	Turkmenistan_IA.SG	TJY	0.025417	0.00612	4.153	8378
Hungary_LN_Tisza_published	Turkmenistan_IA.SG	TJY	0.022903	0.005507	4.159	11552
France_Ranchot88_published	Turkmenistan_IA.SG	TAB	0.009681	0.002325	4.164	67815
Switzerland_BellBeaker	Turkmenistan_IA.SG	TJA	0.010546	0.002532	4.166	45615
Russia_EarlySarmatian_SouthernUrals.SG	Turkmenistan_IA.SG	TJE	0.005978	0.001434	4.168	142377
Russia_Steppe_Maikop_o	Turkmenistan_IA.SG	TJA	0.008101	0.001942	4.171	86153
Estonia_EMN_Narva	Turkmenistan_IA.SG	TJA	0.008108	0.001943	4.173	100736
Armenia_MBA	Turkmenistan_IA.SG	TJA	0.007537	0.001806	4.174	137510
Lebanon_Medieval_o6.SG	Turkmenistan_IA.SG	TUR	0.010099	0.002419	4.174	60426
Kazakhstan_MLBA_Kairan_published	Turkmenistan_IA.SG	TAB	0.012274	0.002937	4.179	34489
Russia_Caucasus_LBA_Dolmen	Turkmenistan_IA.SG	TJY	0.022746	0.005443	4.179	10577
Bulgaria_EBA_published	Turkmenistan_IA.SG	TUR	0.007994	0.001911	4.182	105583
Iberia_LBA	Turkmenistan_IA.SG	TJY	0.025628	0.006126	4.183	7958
Russia_Khvalynsk_Eneolithic	Turkmenistan_IA.SG	TJA	0.006839	0.001634	4.187	126222
Moldova_Scythian_o2.SG	Turkmenistan_IA.SG	TJE	0.00757	0.001808	4.187	128226
Ukraine_Eneolithic	Turkmenistan_IA.SG	TAB	0.009472	0.002259	4.194	70155
Israel_MLBA	Turkmenistan_IA.SG	TJE	0.00826	0.001968	4.198	102714
Kazakhstan_LIA_Georgievsky_published	Turkmenistan_IA.SG	TAB	0.007778	0.001851	4.201	124611
Ukraine_IA_WesternScythian.SG	Turkmenistan_IA.SG	TJE	0.006309	0.0015	4.205	126457
Norway_Mesolithic.SG	Turkmenistan_IA.SG	TJE	0.006677	0.001588	4.205	180752
Turkmenistan_Gonur_BA_1_o	Turkmenistan_IA.SG	TAB	0.011116	0.002643	4.206	42585
Russia_LateMaikop	Turkmenistan_IA.SG	TJA	0.008212	0.001951	4.208	121009
Kazakhstan_Andronovo.SG	Turkmenistan_IA.SG	TJA	0.010528	0.002502	4.208	63189
Poland_BKG_o2.SG	Turkmenistan_IA.SG	TAB	0.006749	0.001604	4.209	164896
Iberia_MN_published	Turkmenistan_IA.SG	TJA	0.008093	0.001922	4.211	103622
Germany_CordedWare_o	Turkmenistan_IA.SG	TUR	0.011512	0.002734	4.211	49079
England_Mesolithic_all.SG	Turkmenistan_IA.SG	TAB	0.00682	0.001619	4.212	187552
Scotland_Megalithic.SG	Turkmenistan_IA.SG	TUR	0.009511	0.002257	4.214	61747
Jordan_PPNB_published	Turkmenistan_IA.SG	TUR	0.013987	0.003317	4.217	30003
Russia_Potapovka_o	Turkmenistan_IA.SG	TJE	0.007026	0.001665	4.219	144005
Russia_IA_EarlySarmatian	Turkmenistan_IA.SG	TAB	0.006697	0.001586	4.222	124347
Iberia_LBA_Cogotas	Turkmenistan_IA.SG	TJA	0.005797	0.001372	4.226	161666
Germany_EN_LBK_Stuttgart_published.DG	Turkmenistan_IA.SG	TJE	0.005855	0.001386	4.226	184449
Iberia_Carolingian	Turkmenistan_IA.SG	TJA	0.008397	0.001985	4.229	77509
Ukraine_Scythian.SG	Turkmenistan_IA.SG	TJE	0.00569	0.001344	4.233	176099
Sweden_TRB_MN	Turkmenistan_IA.SG	TUR	0.010007	0.002362	4.236	66099
Kazakhstan_LBA_Molaly	Turkmenistan_IA.SG	TUR	0.00813	0.001919	4.238	124481
Sweden_BA.SG	Turkmenistan_IA.SG	TUR	0.015399	0.003634	4.238	24659
Estonia_Medieval.SG	Turkmenistan_IA.SG	TAB	0.005768	0.00136	4.241	139702
Russia_Sunghir6.SG	Turkmenistan_IA.SG	TJA	0.006671	0.001573	4.241	185623
Mongolia_earlyMed_o	Turkmenistan_IA.SG	TJA	0.007618	0.001796	4.241	143612
Greece_N.SG	Turkmenistan_IA.SG	TJE	0.007821	0.001842	4.245	119777
Serbia_N	Turkmenistan_IA.SG	TJY	0.013656	0.003215	4.248	34436
Kazakhstan_Eneolithic_Botai.SG	Turkmenistan_IA.SG	TJA	0.005944	0.001397	4.254	188250
Lebanon_Medieval_o2.SG	Turkmenistan_IA.SG	TJE	0.007042	0.001655	4.254	118068
Russia_Steppe_Lola	Turkmenistan_IA.SG	TJA	0.008146	0.001915	4.255	132154
Hungary_LateC_Baden_published	Turkmenistan_IA.SG	TAB	0.005596	0.001315	4.257	163385
Czech_N	Turkmenistan_IA.SG	TJE	0.005676	0.001333	4.258	154063
Greece_N	Turkmenistan_IA.SG	TUR	0.007853	0.001844	4.258	131407
Hungary_LN_Lengyel	Turkmenistan_IA.SG	TJE	0.005682	0.001334	4.261	158852
Sweden_LNBA	Turkmenistan_IA.SG	TAB	0.007896	0.001851	4.265	118469
Kazakhstan_Mereke_MBA	Turkmenistan_IA.SG	TJE	0.00511	0.001198	4.266	157605
Germany_LBA_Halberstadt_published	Turkmenistan_IA.SG	TAB	0.007017	0.001644	4.268	158602
Iberia_Celtiberian	Turkmenistan_IA.SG	TAB	0.005348	0.001253	4.269	161609
Iberia_Hellenistic_B	Turkmenistan_IA.SG	TJA	0.009514	0.002225	4.276	71753
Germany_MN_Blatterhohle	Turkmenistan_IA.SG	TAB	0.004883	0.00114	4.283	173185
England_Roman_MiddleEast.SG	Turkmenistan_IA.SG	TUR	0.00812	0.001895	4.284	129510
Iberia_Muslim_Zira	Turkmenistan_IA.SG	TJE	0.005709	0.001332	4.285	158023
Iceland_Early_Christian.SG	Turkmenistan_IA.SG	TAB	0.006873	0.001604	4.286	108243
Sweden_Mesolithic.SG	Turkmenistan_IA.SG	TJE	0.005717	0.001333	4.288	186673
Iran_Wezmeh_N.SG	Turkmenistan_IA.SG	TJA	0.007092	0.001654	4.289	187527
Russia_Caucasus_Maikop	Turkmenistan_IA.SG	TJA	0.009688	0.002256	4.295	68481
Poland_BellBeaker_published	Turkmenistan_IA.SG	TUR	0.017832	0.004149	4.298	18376
Slovakia_Poprad.SG	Turkmenistan_IA.SG	TUR	0.009965	0.002314	4.306	80025
Iberia_LRoman_Medieval	Turkmenistan_IA.SG	TJY	0.020322	0.004718	4.307	15510
Uzbekistan_BA_Dzharkutan2	Turkmenistan_IA.SG	TJE	0.005507	0.001278	4.309	161849
Israel_LBA_Ashkelon	Turkmenistan_IA.SG	TUR	0.008938	0.002074	4.31	71133
Kazakhstan_LBA_Zevakinskiy	Turkmenistan_IA.SG	TAB	0.003752	0.00087	4.313	176537
Iran_C_HajjiFiruz	Turkmenistan_IA.SG	TAB	0.004461	0.001034	4.315	175589
Lebanon_Medieval.SG	Turkmenistan_IA.SG	TAB	0.0049	0.001135	4.315	192353
Hungary_EN_Koros	Turkmenistan_IA.SG	TJE	0.006029	0.001397	4.315	166893
Uzbekistan_Bustan_Eneolithic	Turkmenistan_IA.SG	TAB	0.008028	0.00186	4.316	111817
Scotland_N.SG	Turkmenistan_IA.SG	TAB	0.005268	0.00122	4.317	159913
Iran_LN_SehGabi	Turkmenistan_IA.SG	TJA	0.009569	0.002216	4.318	86443
Croatia_Mesolithic_HG	Turkmenistan_IA.SG	TUR	0.01036	0.002399	4.318	64550
Ireland_BA.SG	Turkmenistan_IA.SG	TJE	0.005084	0.001176	4.322	187731
Greece_BA_Mycenaean	Turkmenistan_IA.SG	TJA	0.007733	0.001786	4.33	57965
Ukraine_IA_WesternScythian.SG	Turkmenistan_IA.SG	TAB	0.00606	0.001399	4.332	131927
Hungary_Maros_EBA.SG	Turkmenistan_IA.SG	TJA	0.009342	0.002155	4.335	72055
Turkmenistan_C_Geoksyur_published	Turkmenistan_IA.SG	TUR	0.017878	0.004122	4.337	21471
Germany_LN_Alberstedt	Turkmenistan_IA.SG	TJE	0.00719	0.001657	4.339	170083
Russia_MLBA_Potapovka	Turkmenistan_IA.SG	TAB	0.009064	0.002088	4.34	85250
Jordan_PPNB	Turkmenistan_IA.SG	TUR	0.009338	0.002151	4.341	65040
Croatia_N_Cardial	Turkmenistan_IA.SG	TJE	0.005387	0.00124	4.345	155628
Hungary_MN_LBK_published	Turkmenistan_IA.SG	TJA	0.008111	0.001866	4.347	124766
Croatia_N_Cardial	Turkmenistan_IA.SG	TAB	0.004991	0.001147	4.349	161937
Iberia_C_BA	Turkmenistan_IA.SG	TUR	0.008612	0.001979	4.351	101754
Russia_Afanasievo.SG	Turkmenistan_IA.SG	TJE	0.006396	0.001469	4.353	140936
Romania_Mesolithic	Turkmenistan_IA.SG	TJE	0.010335	0.002374	4.353	69419
Iberia_NazariPeriod_Muslim	Turkmenistan_IA.SG	TJE	0.005418	0.001243	4.36	148685
Poland_TRB.SG	Turkmenistan_IA.SG	TJE	0.005141	0.001179	4.36	185904
Iran_C_SehGabi	Turkmenistan_IA.SG	TJE	0.004729	0.001083	4.365	169251
Iberia_MN_published	Turkmenistan_IA.SG	TUR	0.008299	0.0019	4.367	105239
Sweden_PWC	Turkmenistan_IA.SG	TJA	0.0098	0.002243	4.369	67799
France_BerryAuBac	Turkmenistan_IA.SG	TJY	0.025208	0.00577	4.369	9497
Italy_IA_Republic_oEasternMediterranean.SG	Turkmenistan_IA.SG	TJE	0.005129	0.001173	4.371	181317
Kazakhstan_Botai.SG	Turkmenistan_IA.SG	TUR	0.007696	0.001761	4.371	173624
Italy_LA_oSardiniaLike.SG	Turkmenistan_IA.SG	TUR	0.008415	0.001923	4.376	117658
Poland_BKG_o2.SG	Turkmenistan_IA.SG	TJE	0.007539	0.001718	4.389	157594
Russia_AfontovaGora2.SG	Turkmenistan_IA.SG	TJA	0.020192	0.004582	4.407	13635
Poland_CWC	Turkmenistan_IA.SG	TJE	0.008237	0.001868	4.41	127067
Ibiza_Punic.SG	Turkmenistan_IA.SG	TUR	0.010416	0.00236	4.414	56030
Kazakhstan_MLBA_Karagash	Turkmenistan_IA.SG	TAB	0.006596	0.001493	4.417	140811
Yana_UP.SG	Turkmenistan_IA.SG	TUR	0.005858	0.001325	4.422	191270
Kazakhstan_MLBA2_Kyzlbulak	Turkmenistan_IA.SG	TAB	0.008044	0.001819	4.423	134309
Poland_EBA	Turkmenistan_IA.SG	TAB	0.007832	0.00177	4.424	136961
Wales_C_EBA	Turkmenistan_IA.SG	TAB	0.009414	0.002127	4.427	70725
Anatolia_Arslantepe_EBA	Turkmenistan_IA.SG	TJE	0.004949	0.001118	4.427	175019
Bulgaria_MalakPreslavets_N_published	Turkmenistan_IA.SG	TUR	0.01364	0.003081	4.427	30974
Russia_MLBA_Sintashta_published	Turkmenistan_IA.SG	TAB	0.011677	0.002636	4.429	49705
Armenia_MBA.SG	Turkmenistan_IA.SG	TAB	0.009933	0.002242	4.43	69158
Greece_Peloponnese_N_all	Turkmenistan_IA.SG	TJA	0.008097	0.001828	4.43	125070
Iberia_NazariPeriod_Muslim	Turkmenistan_IA.SG	TAB	0.005108	0.001152	4.435	154674
Scotland_N_o	Turkmenistan_IA.SG	TUR	0.015392	0.003469	4.436	24748
Russia_MA1_HG.SG	Turkmenistan_IA.SG	TUR	0.009015	0.002032	4.436	133908
Russia_Mezhovskaya.SG	Turkmenistan_IA.SG	TAB	0.006675	0.001503	4.439	176483
Scotland_BellBeaker	Turkmenistan_IA.SG	TAB	0.006306	0.00142	4.44	143237
Greece_Crete_Armenoi	Turkmenistan_IA.SG	TJY	0.030333	0.006825	4.444	7647
Kazakhstan_Nomad_IA.SG	Turkmenistan_IA.SG	TJE	0.005631	0.001266	4.449	182371
Russia_IA.SG	Turkmenistan_IA.SG	TUR	0.004254	0.000956	4.449	188997
Hungary_EN_Starcevo	Turkmenistan_IA.SG	TAB	0.006719	0.001506	4.46	150210
Russia_Poltavka_published	Turkmenistan_IA.SG	TJA	0.009025	0.002023	4.461	98245
Luxembourg_Loschbour_published.DG	Turkmenistan_IA.SG	TJA	0.006935	0.001554	4.464	186686
Italy_N_oWHG.SG	Turkmenistan_IA.SG	TUR	0.008976	0.002011	4.464	91203
Hungary_MN_ALBK_Szakalhat	Turkmenistan_IA.SG	TJA	0.008883	0.001989	4.466	89198
Iberia_Visigoth_Barcelona	Turkmenistan_IA.SG	TJE	0.008564	0.001918	4.466	78028
Bulgaria_MLBA	Turkmenistan_IA.SG	TJA	0.008068	0.001806	4.468	134842
England_LBA	Turkmenistan_IA.SG	TUR	0.012083	0.002704	4.469	49909
Ukraine_Cimmerians_o1.SG	Turkmenistan_IA.SG	TJY	0.015213	0.003402	4.471	30339
Mongolia_IA_o	Turkmenistan_IA.SG	TJY	0.013557	0.003031	4.473	35394
Anatolia_Alalakh_MLBA_outlier	Turkmenistan_IA.SG	TUR	0.008319	0.00186	4.473	123102
Scotland_C_EBA_published	Turkmenistan_IA.SG	TJA	0.008726	0.00195	4.475	105883
Uzbekistan_BA_Bustan	Turkmenistan_IA.SG	TJE	0.004815	0.001076	4.476	161113
Ukraine_Ozera_EBA_Yamnaya	Turkmenistan_IA.SG	TJA	0.009418	0.002103	4.479	101085
Germany_CordedWare.SG	Turkmenistan_IA.SG	TAB	0.010745	0.002398	4.482	55511
Iberia_BA_Cogotas	Turkmenistan_IA.SG	TUR	0.008272	0.001846	4.482	89937
Russia_Caucasus_LateMaikop	Turkmenistan_IA.SG	TJA	0.007797	0.001739	4.485	133327
Ukraine_EBA_GlobularAmphora	Turkmenistan_IA.SG	TJE	0.007556	0.001684	4.488	150009
Lithuania_BA	Turkmenistan_IA.SG	TJE	0.008294	0.001848	4.488	91836
Hungary_MN_ALPc_III_published	Turkmenistan_IA.SG	TUR	0.008733	0.001944	4.492	113938
[truncated: 2,027 more rows]
