# Supplementary material for: Genetic continuity of Indo-Iranian speakers since the Iron Age in southern Central Asia
Source: Sci Rep. 2022 Jan 14;12:733. doi: 10.1038/s41598-021-04144-4 (PMC8760286; doi:10.1038/s41598-021-04144-4)
Supplement: Supplementary file 4 — Supplementary Information 4. [file 41598_2021_4144_MOESM4_ESM.xlsx]

## Sheet: TJY
Table S7.A	Significantly negative f3-admixture of the form f3(Ancient Pop1, Ancient Pop2; TJY). F3 calculated on less than 10000 SNPs are in red
Source 1	Source 2	Target	f_3	Z	std, err	SNPs
XiongNu	Steppe_EMBA	TJY	-0.021009	-3.849	0.005458	6721
XiongNu	Potapovka	TJY	-0.014395	-4.446	0.003238	18565
XiongNu	Anatolia_MLBA	TJY	-0.009999	-7.896	0.001266	141170
XiongNu	Turkmenistan_IA	TJY	-0.009851	-5.692	0.001731	80442
XiongNu	Iran_ChL	TJY	-0.009625	-7.425	0.001296	122122
XiongNu	Levant_N	TJY	-0.009299	-5.491	0.001694	72835
XiongNu	Namazga_CA	TJY	-0.008558	-4.635	0.001846	62271
XiongNu	Armenia_ChL	TJY	-0.007909	-6.701	0.00118	148067
XiongNu	CHG	TJY	-0.007513	-4.068	0.001847	66766
XiongNu	Anatolia_EBA	TJY	-0.007413	-5.593	0.001325	109788

## Sheet: TJE
Table S7.B	Significantly negative f3-admixture of the form f3(Ancient Pop1, Ancient Pop2; TJE). F3 calculated on less than 10000 SNPs are in red
Source 1	Source 2	Target	f_3	Z	std, err	Z	SNPs
XiongNu	Steppe_EMBA	TJE	-0.032054	-6.398	0.00501	-6.398	6733
XiongNu	Potapovka	TJE	-0.028755	-9.762	0.002946	-9.762	18569
XiongNu	Natufian	TJE	-0.026673	-5.784	0.004611	-5.784	7871
XiongNu	Turkmenistan_IA	TJE	-0.025911	-16.442	0.001576	-16.442	80515
XiongNu	Namazga_CA	TJE	-0.023838	-13.706	0.001739	-13.706	62305
XiongNu	Iran_ChL	TJE	-0.023308	-18.474	0.001262	-18.474	122262
XiongNu	Anatolia_MLBA	TJE	-0.022902	-19.274	0.001188	-19.274	141339
XiongNu	Levant_N	TJE	-0.02197	-13.412	0.001638	-13.412	72921
XiongNu	Anatolia_EBA	TJE	-0.021478	-17.133	0.001254	-17.133	109901
XiongNu	Armenia_ChL	TJE	-0.02139	-19.281	0.001109	-19.281	148169
XiongNu	CHG	TJE	-0.020575	-11.844	0.001737	-11.844	66821
XiongNu	Iran_IA	TJE	-0.019632	-6.562	0.002992	-6.562	18796
XiongNu	Anatolia_IA	TJE	-0.019028	-7.456	0.002552	-7.456	27152
XiongNu	Early_Sarmatian_IA	TJE	-0.017949	-7.634	0.002351	-7.634	39666
XiongNu	Europe_BA	TJE	-0.015811	-16.702	0.000947	-16.702	179788
XiongNu	WHG	TJE	-0.0151	-7.474	0.00202	-7.474	46993
XiongNu	Steppe_EN	TJE	-0.013875	-9.167	0.001514	-9.167	86439
XiongNu	Iran_N	TJE	-0.013664	-11.617	0.001176	-11.617	127760
XiongNu	Levant_BA	TJE	-0.011187	-9.287	0.001205	-9.287	128878
XiongNu	Afanasievo	TJE	-0.010531	-10.177	0.001035	-10.177	190743
XiongNu	SidelkinoEHG_ML	TJE	-0.009832	-5.58	0.001762	-5.58	69692
XiongNu	Armenia_EBA	TJE	-0.00819	-7.693	0.001065	-7.693	155205
XiongNu	Yamnaya	TJE	-0.007376	-9.913	0.000744	-9.913	218474
XiongNu	Mezhovskaya	TJE	-0.006741	-5.19	0.001299	-5.19	150109
XiongNu	Andronovo	TJE	-0.005877	-6.923	0.000849	-6.923	213864
XiongNu	Armenia_MLBA	TJE	-0.005073	-3.719	0.001364	-3.719	119041
XiongNu_WE	Iran_ChL	TJE	-0.005007	-3.276	0.001528	-3.276	118006
XiongNu_WE	Armenia_ChL	TJE	-0.004757	-3.612	0.001317	-3.612	143081
XiongNu	Srubnaya	TJE	-0.004215	-5.554	0.000759	-5.554	212240
Sarmatian	Iran_ChL	TJE	-0.004024	-3.346	0.001202	-3.346	116553

## Sheet: TJA
Table S7.C	Significantly negative f3-admixture of the form f3(Ancient Pop1, Ancient Pop2; TJA). F3 calculated on less than 10000 SNPs are in red
Source 1	Source 2	Target	f_3	Z	std, err	Z	SNPs
XiongNu	Steppe_EMBA	TJA	-0.03523	-7.224	0.004877	-7.224	6741
XiongNu	Natufian	TJA	-0.033221	-7.317	0.00454	-7.317	7909
XiongNu	Potapovka	TJA	-0.032622	-11.284	0.002891	-11.284	18599
XiongNu	Iran_ChL	TJA	-0.029149	-24.126	0.001208	-24.126	122505
XiongNu	Anatolia_MLBA	TJA	-0.029065	-25.599	0.001135	-25.599	141551
XiongNu	Turkmenistan_IA	TJA	-0.028617	-18.423	0.001553	-18.423	80684
XiongNu	Namazga_CA	TJA	-0.027868	-16.737	0.001665	-16.737	62418
XiongNu	Levant_N	TJA	-0.027129	-17.22	0.001575	-17.22	73007
XiongNu	Armenia_ChL	TJA	-0.026431	-23.958	0.001103	-23.958	148434
XiongNu	Anatolia_EBA	TJA	-0.026223	-21.667	0.00121	-21.667	110088
XiongNu	CHG	TJA	-0.02559	-15.296	0.001673	-15.296	66985
XiongNu	Iran_IA	TJA	-0.02452	-8.207	0.002988	-8.207	18851
XiongNu	Early_Sarmatian_IA	TJA	-0.02365	-10.298	0.002297	-10.298	39750
XiongNu	Anatolia_IA	TJA	-0.023347	-9.795	0.002384	-9.795	27266
XiongNu	Europe_BA	TJA	-0.019993	-21.379	0.000935	-21.379	180145
XiongNu	Iran_N	TJA	-0.019673	-17.273	0.001139	-17.273	128082
XiongNu	WHG	TJA	-0.019354	-9.742	0.001987	-9.742	47113
XiongNu	Steppe_EN	TJA	-0.018529	-12.593	0.001471	-12.593	86631
XiongNu	Levant_BA	TJA	-0.016131	-14.177	0.001138	-14.177	129051
XiongNu	SidelkinoEHG_ML	TJA	-0.015585	-9.473	0.001645	-9.473	69863
XiongNu	Afanasievo	TJA	-0.015163	-14.87	0.00102	-14.87	191122
Potapovka	GoldenHordeAsian	TJA	-0.012795	-3.051	0.004193	-3.051	17994
XiongNu	Armenia_EBA	TJA	-0.012642	-12.368	0.001022	-12.368	155475
Potapovka	Nomad_Hun-Sarmatian	TJA	-0.012498	-3.379	0.003698	-3.379	17324
XiongNu	Yamnaya	TJA	-0.012122	-16.58	0.000731	-16.58	218963
XiongNu	Mezhovskaya	TJA	-0.011598	-9.554	0.001214	-9.554	150442
XiongNu	Armenia_MLBA	TJA	-0.011055	-8.128	0.00136	-8.128	119248
GoldenHordeAsian	Anatolia_MLBA	TJA	-0.010561	-6.55	0.001612	-6.55	136876
XiongNu	Andronovo	TJA	-0.010499	-12.733	0.000825	-12.733	214270
GoldenHordeAsian	Anatolia_EBA	TJA	-0.009794	-5.504	0.00178	-5.504	106387
Turkmenistan_IA	GoldenHordeAsian	TJA	-0.008885	-4.162	0.002135	-4.162	77966
Nomad_HP	Iran_ChL	TJA	-0.008374	-5.911	0.001417	-5.911	120540
XiongNu	Srubnaya	TJA	-0.00828	-10.829	0.000765	-10.829	212630
GoldenHordeAsian	CHG	TJA	-0.008086	-3.308	0.002444	-3.308	64787
XiongNu	Anatolia_ChL	TJA	-0.007948	-4.438	0.001791	-4.438	57626
Nomad_HP	Levant_N	TJA	-0.007711	-4.319	0.001785	-4.319	71823
Iran_ChL	GoldenHordeAsian	TJA	-0.007598	-4.487	0.001693	-4.487	118409
Nomad_HP	Anatolia_MLBA	TJA	-0.00717	-5.562	0.001289	-5.562	139400
Levant_N	GoldenHordeAsian	TJA	-0.007085	-3.105	0.002282	-3.105	70497
XiongNu	Botai	TJA	-0.007061	-5.93	0.001191	-5.93	140079
Nomad_Hun-Sarmatian	Anatolia_MLBA	TJA	-0.006774	-4.616	0.001467	-4.616	132038
XiongNu_WE	Iran_ChL	TJA	-0.006666	-4.394	0.001517	-4.394	118450
XiongNu	Poltavka	TJA	-0.006226	-7.768	0.000802	-7.768	202770
Levant_BA	GoldenHordeAsian	TJA	-0.005957	-3.955	0.001506	-3.955	124863
GoldenHordeAsian	Armenia_ChL	TJA	-0.005904	-3.853	0.001532	-3.853	143610
Nomad_Hun-Sarmatian	Iran_ChL	TJA	-0.005658	-3.666	0.001543	-3.666	114084
Iran_N	GoldenHordeAsian	TJA	-0.005503	-3.526	0.001561	-3.526	123925
Nomad_HP	Armenia_ChL	TJA	-0.005316	-4.294	0.001238	-4.294	146197
XiongNu_WE	Armenia_ChL	TJA	-0.005188	-3.985	0.001302	-3.985	143643
Nomad_HP	Anatolia_EBA	TJA	-0.005035	-3.748	0.001343	-3.748	108294
Nomad_Hun-Sarmatian	Armenia_ChL	TJA	-0.004414	-3.219	0.001371	-3.219	138283
XiongNu_WE	Anatolia_MLBA	TJA	-0.004327	-3.084	0.001403	-3.084	136837
Nomad_HP	Iran_N	TJA	-0.004284	-3.453	0.001241	-3.453	126183

## Sheet: TAB
Table S7.D	Significantly negative f3-admixture of the form f3(Ancient Pop1, Ancient Pop2; TAB). F3 calculated on less than 10000 SNPs are in red
Source1	Source2	Target	F3	Z	std.err	Z	SNPs
XiongNu	Steppe_EMBA	TAB	-0.049324	-11.03	0.004472	-11.03	6909
XiongNu	Natufian	TAB	-0.045381	-10.814	0.004196	-10.814	8096
XiongNu	Potapovka	TAB	-0.043332	-16.336	0.002653	-16.336	19069
XiongNu	Anatolia_MLBA	TAB	-0.04273	-43.006	0.000994	-43.006	145138
XiongNu	Iran_ChL	TAB	-0.042719	-40.376	0.001058	-40.376	125116
XiongNu	Turkmenistan_IA	TAB	-0.042551	-31.37	0.001356	-31.37	82905
XiongNu	Levant_N	TAB	-0.041849	-29.314	0.001428	-29.314	74743
XiongNu	Namazga_CA	TAB	-0.041663	-27.559	0.001512	-27.559	64146
XiongNu	Anatolia_EBA	TAB	-0.040694	-38.401	0.00106	-38.401	113048
XiongNu	Anatolia_N	TAB	-0.040156	-4.439	0.009046	-4.439	1505
XiongNu	Armenia_ChL	TAB	-0.040119	-41.933	0.000957	-41.933	151542
XiongNu	CHG	TAB	-0.039466	-25.857	0.001526	-25.857	68812
XiongNu	Iran_IA	TAB	-0.039246	-14.429	0.00272	-14.429	19418
XiongNu	Anatolia_IA	TAB	-0.038466	-17.998	0.002137	-17.998	28006
XiongNu	Early_Sarmatian_IA	TAB	-0.036584	-17.625	0.002076	-17.625	40804
XiongNu	WHG	TAB	-0.034199	-19.605	0.001744	-19.605	48417
XiongNu	Europe_BA	TAB	-0.034124	-41.852	0.000815	-41.852	184497
XiongNu	Iran_N	TAB	-0.032437	-31.228	0.001039	-31.228	131511
XiongNu	Steppe_EN	TAB	-0.031812	-23.846	0.001334	-23.846	88815
XiongNu	Levant_BA	TAB	-0.031011	-30.426	0.001019	-30.426	132037
XiongNu	Afanasievo	TAB	-0.02798	-30.759	0.00091	-30.759	195995
Steppe_EMBA	Nomad_Hun-Sarmatian	TAB	-0.027879	-4.825	0.005779	-4.825	6514
XiongNu	SidelkinoEHG_ML	TAB	-0.027604	-17.742	0.001556	-17.742	71921
XiongNu	Armenia_EBA	TAB	-0.026852	-30.16	0.00089	-30.16	159273
Nomad_HP	Natufian	TAB	-0.026625	-5.971	0.004459	-5.971	8027
GoldenHordeAsian	Anatolia_EBA	TAB	-0.025708	-15.686	0.001639	-15.686	110532
Potapovka	Nomad_Hun-Sarmatian	TAB	-0.025416	-7.316	0.003474	-7.316	17937
Natufian	GoldenHordeAsian	TAB	-0.025169	-4.067	0.006188	-4.067	7904
Yamnaya	XiongNu	TAB	-0.025071	-38.718	0.000648	-38.718	223550
XiongNu	Mezhovskaya	TAB	-0.0248	-23.281	0.001065	-23.281	154540
GoldenHordeAsian	Anatolia_MLBA	TAB	-0.024746	-16.608	0.00149	-16.608	141952
XiongNu	Armenia_MLBA	TAB	-0.024403	-20.742	0.001176	-20.742	122450
XiongNu	Andronovo	TAB	-0.02396	-33.267	0.00072	-33.267	219620
Turkmenistan_IA	GoldenHordeAsian	TAB	-0.023946	-11.842	0.002022	-11.842	81124
Nomad_Med	Anatolia_N	TAB	-0.023766	-3.4	0.00699	-3.4	1504
Potapovka	GoldenHordeAsian	TAB	-0.023615	-5.958	0.003964	-5.958	18667
GoldenHordeAsian	CHG	TAB	-0.023484	-10.425	0.002253	-10.425	67347
Nomad_HP	Levant_N	TAB	-0.023161	-14.515	0.001596	-14.515	74122
XiongNu	Anatolia_ChL	TAB	-0.022842	-14.177	0.001611	-14.177	59137
Nomad_Hun-Sarmatian	Iran_IA	TAB	-0.022732	-6.59	0.003449	-6.59	18307
Iran_IA	GoldenHordeAsian	TAB	-0.022343	-5.903	0.003785	-5.903	19002
Nomad_HP	Iran_IA	TAB	-0.022294	-7.516	0.002966	-7.516	19272
Nomad_HP	Iran_ChL	TAB	-0.022184	-16.977	0.001307	-16.977	124050
Levant_N	GoldenHordeAsian	TAB	-0.022019	-10.407	0.002116	-10.407	73000
Iran_ChL	GoldenHordeAsian	TAB	-0.021826	-13.98	0.001561	-13.98	122210
Nomad_Hun-Sarmatian	Anatolia_MLBA	TAB	-0.021716	-16.413	0.001323	-16.413	136722
XiongNu	Srubnaya	TAB	-0.021683	-32.816	0.000661	-32.816	217293
Nomad_HP	Anatolia_MLBA	TAB	-0.021675	-17.997	0.001204	-17.997	144069
Levant_BA	GoldenHordeAsian	TAB	-0.020973	-15.32	0.001369	-15.32	128979
GoldenHordeAsian	Anatolia_ChL	TAB	-0.020428	-8.571	0.002383	-8.571	57789
Nomad_Hun-Sarmatian	Iran_ChL	TAB	-0.020317	-14.342	0.001417	-14.342	117614
GoldenHordeAsian	Armenia_ChL	TAB	-0.020302	-14.272	0.001423	-14.272	148086
Nomad_HP	Anatolia_EBA	TAB	-0.020086	-16.248	0.001236	-16.248	112152
XiongNu_WE	Levant_N	TAB	-0.019602	-10.901	0.001798	-10.901	72854
XiongNu	Poltavka	TAB	-0.019566	-26.936	0.000726	-26.936	207718
XiongNu	Botai	TAB	-0.01955	-17.81	0.001098	-17.81	143932
Nomad_Hun-Sarmatian	Anatolia_EBA	TAB	-0.019498	-13.441	0.001451	-13.441	106552
Nomad_HP	Armenia_ChL	TAB	-0.019404	-17.248	0.001125	-17.248	150322
Iran_N	GoldenHordeAsian	TAB	-0.019317	-13.097	0.001475	-13.097	128694
Nomad_Hun-Sarmatian	Armenia_ChL	TAB	-0.019114	-15.076	0.001268	-15.076	142448
Shamanka_EN	HallstattBylany	TAB	-0.019111	-9.277	0.00206	-9.277	68948
Potapovka	Nomad_HP	TAB	-0.01908	-6.067	0.003145	-6.067	18928
Nomad_HP	Anatolia_ChL	TAB	-0.018905	-10.273	0.00184	-10.273	58650
Turkmenistan_IA	Nomad_HP	TAB	-0.018851	-12.347	0.001527	-12.347	82311
Nomad_Hun-Sarmatian	Levant_BA	TAB	-0.018811	-14.807	0.00127	-14.807	124170
XiongNu_WE	Iran_ChL	TAB	-0.018798	-13.404	0.001402	-13.404	121980
Namazga_CA	GoldenHordeAsian	TAB	-0.018671	-8.449	0.00221	-8.449	62793
Nomad_Hun-Sarmatian	Levant_N	TAB	-0.018591	-10.067	0.001847	-10.067	70308
Nomad_HP	CHG	TAB	-0.018464	-10.269	0.001798	-10.269	68326
Steppe_EMBA	Nomad_HP	TAB	-0.01833	-3.618	0.005066	-3.618	6867
GoldenHordeAsian	Europe_BA	TAB	-0.018223	-14.457	0.001261	-14.457	180413
Nomad_Hun-Sarmatian	Natufian	TAB	-0.018104	-3.182	0.005689	-3.182	7626
Nomad_HP	Levant_BA	TAB	-0.017914	-15.892	0.001127	-15.892	130940
Nomad_HP	Iran_N	TAB	-0.017614	-15.384	0.001145	-15.384	130584
XiongNu_WE	Armenia_ChL	TAB	-0.017611	-14.6	0.001206	-14.6	147768
Nomad_HP	Namazga_CA	TAB	-0.017328	-10.718	0.001617	-10.718	63712
XiongNu_WE	Anatolia_MLBA	TAB	-0.017257	-13.804	0.00125	-13.804	141546
Nomad_Hun-Sarmatian	Iran_N	TAB	-0.017191	-12.904	0.001332	-12.904	124079
Shamanka_EN	Hungarian_Med	TAB	-0.017159	-6.457	0.002657	-6.457	39196
Turkmenistan_IA	Nomad_Hun-Sarmatian	TAB	-0.01715	-9.108	0.001883	-9.108	78222
GoldenHordeAsian	Armenia_EBA	TAB	-0.017003	-12.821	0.001326	-12.821	155603
GoldenHordeAsian	Armenia_MLBA	TAB	-0.016656	-9.626	0.00173	-9.626	119597
WHG	GoldenHordeAsian	TAB	-0.016641	-6.839	0.002433	-6.839	47294
Shamanka_EN	LchashenMetsamor	TAB	-0.016604	-9.065	0.001832	-9.065	80039
Nomad_Hun-Sarmatian	Anatolia_ChL	TAB	-0.016428	-7.779	0.002112	-7.779	55702
Shamanka_EN	Alan	TAB	-0.016091	-14.445	0.001114	-14.445	91300
Kimak	Iran_ChL	TAB	-0.016079	-5.143	0.003126	-5.143	32731
Shamanka_EN	Kazakh_His	TAB	-0.015963	-3.528	0.004524	-3.528	13161
Nomad_HP	Armenia_EBA	TAB	-0.015704	-15.577	0.001008	-15.577	157972
Nomad_Hun-Sarmatian	Armenia_MLBA	TAB	-0.015652	-10.261	0.001525	-10.261	115084
SaltovoMayaki	GoldenHordeAsian	TAB	-0.015577	-5.823	0.002675	-5.823	41139
Nomad_HP	Europe_BA	TAB	-0.015523	-15.756	0.000985	-15.756	183098
GoldenHordeAsian	Afanasievo	TAB	-0.01552	-12.357	0.001256	-12.357	191677
Nomad_HP	Anatolia_IA	TAB	-0.015372	-5.98	0.002571	-5.98	27812
GoldenHordeAsian	Anatolia_IA	TAB	-0.015302	-4.611	0.003319	-4.611	27428
Turk	Iran_ChL	TAB	-0.015179	-11.892	0.001276	-11.892	122783
Nomad_Hun-Sarmatian	Armenia_EBA	TAB	-0.015045	-12.817	0.001174	-12.817	149793
Sarmatian	Iran_ChL	TAB	-0.014969	-13.605	0.0011	-13.605	120315
Levant_N	Kimak	TAB	-0.014913	-3.817	0.003907	-3.817	19838
Nomad_Hun-Sarmatian	Namazga_CA	TAB	-0.014892	-7.587	0.001963	-7.587	60591
Shamanka_EN	HungarianScythian	TAB	-0.014882	-11.748	0.001267	-11.748	89558
Nomad_Hun-Sarmatian	Europe_BA	TAB	-0.014717	-13.112	0.001122	-13.112	173635
Srubnaya	GoldenHordeAsian	TAB	-0.014524	-15.011	0.000968	-15.011	212547
Nomad_Hun-Sarmatian	CHG	TAB	-0.014406	-7.006	0.002056	-7.006	64869
Shamanka_EN	GoldenHordeEuro	TAB	-0.014105	-6.448	0.002188	-6.448	66349
Kimak	Anatolia_ChL	TAB	-0.01404	-3.2	0.004387	-3.2	15436
Nomad_HP	Early_Sarmatian_IA	TAB	-0.013911	-6.158	0.002259	-6.158	40473
HallstattBylany	Baikal_EN	TAB	-0.013872	-13.022	0.001065	-13.022	174479
Sarmatian	Natufian	TAB	-0.013788	-3.41	0.004043	-3.41	7809
GoldenHordeAsian	Andronovo	TAB	-0.013703	-13.165	0.001041	-13.165	214835
Potapovka	Karakhanid	TAB	-0.013647	-4.329	0.003152	-4.329	17705
WHG	Nomad_HP	TAB	-0.013579	-6.681	0.002033	-6.681	47992
Kimak	Armenia_ChL	TAB	-0.013569	-5.317	0.002552	-5.317	39972
Srubnaya	Nomad_HP	TAB	-0.013515	-18.589	0.000727	-18.589	215615
Baikal_LN	Alan	TAB	-0.013501	-14.093	0.000958	-14.093	119772
XiongNu_WE	Turkmenistan_IA	TAB	-0.013441	-7.892	0.001703	-7.892	80830
Nomad_HP	Afanasievo	TAB	-0.01344	-13.545	0.000992	-13.545	194479
HallstattBylany	Baikal_LN	TAB	-0.013346	-7.752	0.001722	-7.752	90571
Sarmatian	Levant_N	TAB	-0.013301	-9.519	0.001397	-9.519	71878
XiongNu_WE	Early_Sarmatian_IA	TAB	-0.013259	-5.445	0.002435	-5.445	39820
Turk	Armenia_ChL	TAB	-0.01312	-11.331	0.001158	-11.331	148696
XiongNu	AFGora_LBA	TAB	-0.013104	-3.385	0.003871	-3.385	8534
GoldenHordeAsian	Early_Sarmatian_IA	TAB	-0.013063	-4.572	0.002857	-4.572	39811
LchashenMetsamor	Baikal_EN	TAB	-0.013043	-14.011	0.000931	-14.011	202615
Poprad	GoldenHordeAsian	TAB	-0.01303	-7.772	0.001677	-7.772	132103
XiongNu	CentralSteppe_EMBA	TAB	-0.012963	-9.06	0.001431	-9.06	102149
Srubnaya	Nomad_Hun-Sarmatian	TAB	-0.012906	-14.857	0.000869	-14.857	204384
Karakhanid	Iran_ChL	TAB	-0.012819	-9.851	0.001301	-9.851	116255
Yamnaya	Nomad_HP	TAB	-0.012773	-19.227	0.000664	-19.227	221828
Potapovka	Karluk	TAB	-0.012724	-3.92	0.003246	-3.92	18945
XiongNu_WE	Levant_BA	TAB	-0.012701	-10.388	0.001223	-10.388	128711
WHG	Nomad_Hun-Sarmatian	TAB	-0.01265	-5.534	0.002286	-5.534	45525
Yamnaya	GoldenHordeAsian	TAB	-0.012603	-13.688	0.000921	-13.688	218664
Poltavka	Nomad_HP	TAB	-0.012563	-14.695	0.000855	-14.695	206115
Nomad_HP	Armenia_MLBA	TAB	-0.012403	-9.241	0.001342	-9.241	121396
Steppe_EN	Nomad_HP	TAB	-0.012389	-8.282	0.001496	-8.282	88065
LchashenMetsamor	Baikal_LN	TAB	-0.012309	-7.651	0.001609	-7.651	104783
Baikal_EN	Alan	TAB	-0.012203	-20.464	0.000596	-20.464	232111
SidelkinoEHG_ML	GoldenHordeAsian	TAB	-0.012155	-5.308	0.00229	-5.308	70432
XiongNu_WE	Anatolia_ChL	TAB	-0.0121	-6.321	0.001914	-6.321	57742
Kazakh_His	Baikal_LN	TAB	-0.01193	-3.196	0.003733	-3.196	17370
Nomad_Hun-Sarmatian	Early_Sarmatian_IA	TAB	-0.011919	-4.594	0.002595	-4.594	38444
Hungarian_Med	GoldenHordeAsian	TAB	-0.011848	-6.062	0.001955	-6.062	98753
Turk	Potapovka	TAB	-0.011804	-3.523	0.00335	-3.523	18728
HallstattBylany	Baikal_EBA	TAB	-0.011762	-12.054	0.000976	-12.054	173221
Nomad_Med	Levant_N	TAB	-0.011685	-11.754	0.000994	-11.754	74749
HungarianScythian	Baikal_LN	TAB	-0.011641	-10.55	0.001103	-10.55	117500
Nomad_Med	CHG	TAB	-0.01162	-11.346	0.001024	-11.346	68846
Poltavka	GoldenHordeAsian	TAB	-0.011604	-10.535	0.001101	-10.535	203118
Karluk	Iran_ChL	TAB	-0.011583	-9.446	0.001226	-9.446	124281
SaltovoMayaki	Nomad_HP	TAB	-0.011563	-5.704	0.002027	-5.704	41712
LchashenMetsamor	Baikal_EBA	TAB	-0.011559	-12.012	0.000962	-12.012	200951
Nomad_Hun-Sarmatian	Afanasievo	TAB	-0.011556	-10.076	0.001147	-10.076	184439
Yamnaya	Nomad_Hun-Sarmatian	TAB	-0.011504	-14.122	0.000815	-14.122	210287
HallstattBylany	GoldenHordeAsian	TAB	-0.011491	-8.528	0.001348	-8.528	174282
Turk	Levant_N	TAB	-0.011356	-6.657	0.001706	-6.657	73386
HungarianScythian	Baikal_EN	TAB	-0.011338	-16.392	0.000692	-16.392	227571
GoldenHordeEuro	Baikal_EN	TAB	-0.011296	-9.848	0.001147	-9.848	167571
GoldenHordeEuro	Baikal_EBA	TAB	-0.01125	-9.743	0.001155	-9.743	166315
Steppe_EN	GoldenHordeAsian	TAB	-0.011205	-5.769	0.001942	-5.769	86840
Potapovka	Nomad_Med	TAB	-0.011183	-5.77	0.001938	-5.77	19067
Levant_N	Karluk	TAB	-0.011159	-6.643	0.00168	-6.643	74265
Steppe_EN	Nomad_Hun-Sarmatian	TAB	-0.011147	-6.259	0.001781	-6.259	83524
XiongNu_WE	CHG	TAB	-0.011144	-5.794	0.001923	-5.794	67177
Kimak	Anatolia_MLBA	TAB	-0.011137	-4.07	0.002736	-4.07	38888
XiongNu	NLithuania	TAB	-0.011085	-5.188	0.002137	-5.188	33278
Karluk	CHG	TAB	-0.011074	-6.324	0.001751	-6.324	68374
HungarianScythian	GoldenHordeAsian	TAB	-0.011059	-12.238	0.000904	-12.238	227154
Turk	CHG	TAB	-0.011048	-5.976	0.001849	-5.976	67531
Nomad_Med	Iran_ChL	TAB	-0.011046	-13.94	0.000792	-13.94	125160
Nomad_Hun-Sarmatian	Hungarian_Med	TAB	-0.010868	-6.272	0.001733	-6.272	95071
HungarianScythian	Baikal_EBA	TAB	-0.010832	-16.579	0.000653	-16.579	225777
Nomad_Hun-Sarmatian	Anatolia_IA	TAB	-0.010831	-3.615	0.002996	-3.615	26383
XiongNu_WE	Armenia_EBA	TAB	-0.010827	-9.745	0.001111	-9.745	155399
XiongNu	EHG	TAB	-0.010709	-9.411	0.001138	-9.411	175557
Kimak	Armenia_MLBA	TAB	-0.010655	-3.496	0.003048	-3.496	31997
XiongNu_WE	Anatolia_EBA	TAB	-0.010609	-7.427	0.001428	-7.427	110323
Nomad_Hun-Sarmatian	HallstattBylany	TAB	-0.010591	-8.628	0.001228	-8.628	167678
Karluk	Armenia_ChL	TAB	-0.010507	-9.246	0.001136	-9.246	150519
Nomad_HP	Hungarian_Med	TAB	-0.010441	-7.156	0.001459	-7.156	100125
Nomad_Med	Anatolia_MLBA	TAB	-0.010435	-13.98	0.000746	-13.98	145197
GoldenHordeAsian	Alan	TAB	-0.010435	-12.592	0.000829	-12.592	231685
Baikal_EBA	Alan	TAB	-0.010418	-17.723	0.000588	-17.723	230237
Shamanka_EN	Poprad	TAB	-0.010306	-4.321	0.002385	-4.321	52259
XiongNu	Hungarian_Med	TAB	-0.010277	-7.865	0.001307	-7.865	100864
Nomad_Med	Natufian	TAB	-0.010255	-3.439	0.002982	-3.439	8097
Nomad_Med	Levant_BA	TAB	-0.010162	-14.202	0.000716	-14.202	132089
XiongNu_WE	Iran_IA	TAB	-0.010152	-3.166	0.003206	-3.166	18938
Nomad_HP	Andronovo	TAB	-0.010111	-12.349	0.000819	-12.349	217971
GoldenHordeEuro	Baikal_LN	TAB	-0.010073	-5.384	0.001871	-5.384	87020
Karluk	Anatolia_ChL	TAB	-0.010042	-5.249	0.001913	-5.249	58773
Nomad_Med	Iran_IA	TAB	-0.009985	-5.353	0.001865	-5.353	19433
Nomad_Med	Anatolia_ChL	TAB	-0.009978	-8.745	0.001141	-8.745	59146
GoldenHordeEuro	GoldenHordeAsian	TAB	-0.009936	-6.054	0.001641	-6.054	167341
Karluk	Iran_IA	TAB	-0.009892	-3.301	0.002997	-3.301	19292
Turk	Levant_BA	TAB	-0.009862	-8.217	0.0012	-8.217	129568
Nomad_Med	Armenia_ChL	TAB	-0.009766	-13.345	0.000732	-13.345	151594
Nomad_Hun-Sarmatian	GoldenHordeEuro	TAB	-0.009766	-6.515	0.001499	-6.515	161081
Shamanka_EN	Sarmatian	TAB	-0.009727	-7.716	0.001261	-7.716	88248
XiongNu	Okunevo	TAB	-0.009708	-13.087	0.000742	-13.087	231810
Nomad_Hun-Sarmatian	Andronovo	TAB	-0.0097	-10.002	0.00097	-10.002	206687
Kimak	Armenia_EBA	TAB	-0.009637	-4.38	0.0022	-4.38	41919
Poltavka	Nomad_Hun-Sarmatian	TAB	-0.009623	-9.362	0.001028	-9.362	195409
Nomad_HP	LchashenMetsamor	TAB	-0.009588	-9.079	0.001056	-9.079	205077
Karluk	Anatolia_MLBA	TAB	-0.009524	-7.896	0.001206	-7.896	144196
Levant_N	Karakhanid	TAB	-0.009482	-5.768	0.001644	-5.768	69475
Nomad_Med	Anatolia_EBA	TAB	-0.009478	-11.513	0.000823	-11.513	113085
Nomad_HP	HallstattBylany	TAB	-0.009467	-8.202	0.001154	-8.202	176759
Poprad	Nomad_Hun-Sarmatian	TAB	-0.009457	-6.41	0.001475	-6.41	127171
NLithuania	Baikal_EN	TAB	-0.009426	-4.068	0.002317	-4.068	32673
Nomad_HP	GoldenHordeEuro	TAB	-0.00939	-7.948	0.001181	-7.948	169699
XiongNu	Poprad	TAB	-0.009344	-8.012	0.001166	-8.012	134950
Karakhanid	Armenia_ChL	TAB	-0.009326	-8.198	0.001138	-8.198	140927
LchashenMetsamor	GoldenHordeAsian	TAB	-0.009304	-7.259	0.001282	-7.259	202190
Nomad_Hun-Sarmatian	LchashenMetsamor	TAB	-0.009301	-8.118	0.001146	-8.118	194416
Nomad_HP	HungarianScythian	TAB	-0.009267	-12.27	0.000755	-12.27	230417
XiongNu	GoldenHordeEuro	TAB	-0.009252	-8.539	0.001083	-8.539	170930
Turk	Anatolia_MLBA	TAB	-0.009208	-7.496	0.001228	-7.496	142461
Nomad_Hun-Sarmatian	NLithuania	TAB	-0.009199	-3.226	0.002852	-3.226	31491
Poprad	Baikal_EBA	TAB	-0.009187	-7.442	0.001234	-7.442	131400
Nomad_Med	Armenia_MLBA	TAB	-0.009179	-10.988	0.000835	-10.988	122491
Nomad_HP	NLithuania	TAB	-0.00916	-3.899	0.002349	-3.899	33069
Nomad_Med	Armenia_EBA	TAB	-0.009157	-14.852	0.000617	-14.852	159325
NLithuania	Baikal_EBA	TAB	-0.009131	-4.108	0.002223	-4.108	32480
Sarmatian	Armenia_ChL	TAB	-0.009124	-9.228	0.000989	-9.228	145700
Kazakh_His	GoldenHordeAsian	TAB	-0.00912	-3.077	0.002964	-3.077	33217
XiongNu	LchashenMetsamor	TAB	-0.009101	-9.764	0.000932	-9.764	206604
XiongNu	Kazakh_His	TAB	-0.009037	-4.451	0.00203	-4.451	33929
XiongNu	HallstattBylany	TAB	-0.00894	-9.204	0.000971	-9.204	177992
XiongNu_WE	Anatolia_IA	TAB	-0.008883	-3.162	0.002809	-3.162	27349
Turk	Anatolia_IA	TAB	-0.008789	-3.419	0.002571	-3.419	27509
Nomad_Med	Iran_N	TAB	-0.008783	-11.619	0.000756	-11.619	131577
Kazakh_His	Baikal_EN	TAB	-0.008752	-3.934	0.002225	-3.934	33263
Iran_ChL	HallstattBylany	TAB	-0.008687	-5.162	0.001683	-5.162	92674
XiongNu	HungarianScythian	TAB	-0.008678	-13.409	0.000647	-13.409	232165
Iran_ChL	CentralSaka	TAB	-0.008628	-8.861	0.000974	-8.861	124473
Levant_BA	Karakhanid	TAB	-0.008603	-7.586	0.001134	-7.586	122708
Turk	Iran_N	TAB	-0.008558	-7.231	0.001184	-7.231	129194
XiongNu	Karasuk	TAB	-0.008556	-11.718	0.00073	-11.718	232273
XiongNu	SaltovoMayaki	TAB	-0.00853	-4.553	0.001874	-4.553	42057
Karakhanid	Anatolia_MLBA	TAB	-0.008511	-7.026	0.001211	-7.026	135242
Sarmatian	Baikal_EN	TAB	-0.008503	-13.494	0.00063	-13.494	223940
Karluk	Anatolia_EBA	TAB	-0.008336	-6.256	0.001333	-6.256	112294
SidelkinoEHG_ML	Nomad_HP	TAB	-0.008324	-4.799	0.001735	-4.799	71444
Nomad_HP	Mezhovskaya	TAB	-0.00828	-6.453	0.001283	-6.453	153321
Wusun	Levant_N	TAB	-0.008279	-5.767	0.001435	-5.767	74312
Nomad_Hun-Sarmatian	HungarianScythian	TAB	-0.008239	-9.808	0.00084	-9.808	218392
Namazga_CA	Karluk	TAB	-0.008121	-4.621	0.001758	-4.621	63747
Levant_N	CentralSaka	TAB	-0.008057	-6.206	0.001298	-6.206	74346
TianShanHun	Iran_ChL	TAB	-0.007942	-16.228	0.000489	-16.228	125255
Hungarian_Med	Baikal_EBA	TAB	-0.007893	-5.506	0.001433	-5.506	98185
Levant_BA	Karluk	TAB	-0.007856	-6.811	0.001153	-6.811	131214
TianShanHun	Levant_N	TAB	-0.00782	-11.326	0.00069	-11.326	74833
XiongNu_WE	Iran_N	TAB	-0.007765	-5.587	0.00139	-5.587	128294
Levant_BA	Kimak	TAB	-0.007757	-3.028	0.002562	-3.028	34612
Poprad	Nomad_HP	TAB	-0.007646	-5.529	0.001383	-5.529	133982
Karluk	Anatolia_IA	TAB	-0.007645	-3.029	0.002524	-3.029	27853
Nomad_HP	Alan	TAB	-0.007617	-11.842	0.000643	-11.842	235030
Karluk	Early_Sarmatian_IA	TAB	-0.007608	-3.349	0.002272	-3.349	40554
Hungarian_Med	Baikal_LN	TAB	-0.007597	-3.124	0.002432	-3.124	51404
Nomad_Med	Namazga_CA	TAB	-0.007593	-7.187	0.001056	-7.187	64202
Poprad	Baikal_EN	TAB	-0.00756	-6.013	0.001257	-6.013	132259
Turk	Anatolia_EBA	TAB	-0.007529	-5.495	0.00137	-5.495	111038
TianShanSaka	Levant_N	TAB	-0.007465	-7.124	0.001048	-7.124	74679
Hungarian_Med	Baikal_EN	TAB	-0.007414	-4.986	0.001487	-4.986	98974
Nomad_Med	Anatolia_IA	TAB	-0.007322	-4.648	0.001575	-4.648	28019
XiongNu_WE	Namazga_CA	TAB	-0.007307	-4.11	0.001778	-4.11	62608
Turkmenistan_IA	Nomad_Med	TAB	-0.007274	-7.365	0.000988	-7.365	82930
Nomad_IA	Levant_N	TAB	-0.007198	-4.566	0.001576	-4.566	74365
Turk	Armenia_MLBA	TAB	-0.007176	-5.265	0.001363	-5.265	120144
Mezhovskaya	GoldenHordeAsian	TAB	-0.007172	-4.718	0.00152	-4.718	151073
Karakhanid	Armenia_EBA	TAB	-0.007161	-6.801	0.001053	-6.801	148048
SaltovoMayaki	Baikal_EBA	TAB	-0.007155	-3.887	0.00184	-3.887	40959
Nomad_Hun-Sarmatian	Alan	TAB	-0.006963	-9.926	0.000702	-9.926	222699
XiongNu_WE	Europe_BA	TAB	-0.006921	-6.588	0.001051	-6.588	179896
Turk	Armenia_EBA	TAB	-0.006911	-6.993	0.000988	-6.993	156351
Namazga_CA	Karakhanid	TAB	-0.006884	-3.916	0.001758	-3.916	59985
XiongNu_WE	Armenia_MLBA	TAB	-0.006799	-4.671	0.001456	-4.671	119441
Turkmenistan_IA	Karluk	TAB	-0.006796	-4.344	0.001565	-4.344	82388
Pazyryk_IA	HallstattBylany	TAB	-0.006754	-5.138	0.001314	-5.138	143841
TianShanHun	Natufian	TAB	-0.006741	-3.522	0.001914	-3.522	8104
Nomad_IA	Iran_ChL	TAB	-0.006623	-5.975	0.001108	-5.975	124478
Tagar	Iran_ChL	TAB	-0.006612	-8.182	0.000808	-8.182	125124
TianShanSaka	Iran_ChL	TAB	-0.006572	-8.121	0.000809	-8.121	125026
Pazyryk_IA	LchashenMetsamor	TAB	-0.006393	-5.314	0.001203	-5.314	168805
HallstattBylany	CentralSteppe_EMBA	TAB	-0.006316	-3.437	0.001837	-3.437	77001
Karakhanid	Anatolia_ChL	TAB	-0.006302	-3.329	0.001893	-3.329	55071
Turk	Namazga_CA	TAB	-0.006295	-3.805	0.001654	-3.805	63045
CentralSaka	Anatolia_MLBA	TAB	-0.006258	-7.11	0.00088	-7.11	144373
Turkmenistan_IA	Turk	TAB	-0.006116	-3.897	0.001569	-3.897	81399
Tagar	Levant_N	TAB	-0.006086	-5.962	0.001021	-5.962	74722
Karakhanid	CHG	TAB	-0.006059	-3.178	0.001907	-3.178	64215
CentralSaka	Anatolia_IA	TAB	-0.006026	-3.251	0.001854	-3.251	27885
Srubnaya	Nomad_Med	TAB	-0.005989	-12.558	0.000477	-12.558	217385
Steppe_EN	Karluk	TAB	-0.005979	-4.033	0.001482	-4.033	88226
XiongNu	Alan	TAB	-0.005979	-9.978	0.000599	-9.978	236813
Wusun	Iran_ChL	TAB	-0.005966	-4.937	0.001208	-4.937	124341
Nomad_Med	Europe_BA	TAB	-0.005953	-9.558	0.000623	-9.558	184578
Levant_BA	CentralSaka	TAB	-0.005713	-6.674	0.000856	-6.674	131368
XiongNu	Anatolia_Ottoman	TAB	-0.005703	-3.246	0.001757	-3.246	60981
Karluk	Europe_BA	TAB	-0.005659	-5.653	0.001001	-5.653	183280
Karluk	Armenia_EBA	TAB	-0.005559	-5.423	0.001025	-5.423	158235
XiongNu_WE	Steppe_EN	TAB	-0.005556	-3.443	0.001614	-3.443	86630
GoldenHordeAsian	EHG	TAB	-0.005541	-3.532	0.001569	-3.532	171631
Sarmatian	Levant_BA	TAB	-0.005479	-5.647	0.00097	-5.647	126691
Karakhanid	Armenia_MLBA	TAB	-0.005444	-3.612	0.001507	-3.612	113717
CentralSteppe_EMBA	Alan	TAB	-0.005256	-4.93	0.001066	-4.93	102161
Karluk	Armenia_MLBA	TAB	-0.005244	-3.693	0.00142	-3.693	121608
Nomad_Hun-Sarmatian	Mezhovskaya	TAB	-0.005231	-3.628	0.001442	-3.628	145462
Kipchak	Iran_ChL	TAB	-0.005201	-4.107	0.001266	-4.107	122250
Karluk	Iran_N	TAB	-0.005198	-4.222	0.001231	-4.222	130696
Nomad_Med	LchashenMetsamor	TAB	-0.005151	-7.403	0.000696	-7.403	206706
Iran_N	CentralSaka	TAB	-0.005142	-5.832	0.000882	-5.832	130874
Okunevo	HallstattBylany	TAB	-0.005119	-4.945	0.001035	-4.945	174237
CentralSaka	Armenia_ChL	TAB	-0.005112	-5.931	0.000862	-5.931	150761
Karakhanid	Anatolia_EBA	TAB	-0.005056	-3.827	0.001321	-3.827	105416
Yamnaya	Nomad_Med	TAB	-0.004998	-10.448	0.000478	-10.448	223653
Okunevo	Alan	TAB	-0.004969	-8.568	0.00058	-8.568	231836
Yamnaya	XiongNu_WE	TAB	-0.004954	-5.927	0.000836	-5.927	218010
CentralSaka	Anatolia_ChL	TAB	-0.004885	-3.409	0.001433	-3.409	58833
Nomad_Med	Early_Sarmatian_IA	TAB	-0.004859	-3.592	0.001353	-3.592	40823
Nomad_HP	EHG	TAB	-0.004795	-3.785	0.001267	-3.785	174181
Nomad_IA	Anatolia_MLBA	TAB	-0.004761	-5.011	0.00095	-5.011	144410
CentralSaka	Anatolia_EBA	TAB	-0.004669	-4.786	0.000976	-4.786	112466
Pazyryk_IA	HungarianScythian	TAB	-0.004511	-5.175	0.000872	-5.175	188596
Poprad	Nomad_Med	TAB	-0.00447	-5.332	0.000838	-5.332	135014
TianShanHun	Armenia_ChL	TAB	-0.00446	-9.653	0.000462	-9.653	151713
Poltavka	Nomad_Med	TAB	-0.004449	-7.888	0.000564	-7.888	207807
SaltovoMayaki	Nomad_Med	TAB	-0.004435	-3.452	0.001285	-3.452	42061
TianShanHun	Anatolia_MLBA	TAB	-0.00443	-9.199	0.000482	-9.199	145337
Yamnaya	Karluk	TAB	-0.004399	-6.031	0.000729	-6.031	222120
Wusun	Shamanka_EN	TAB	-0.004393	-3.05	0.00144	-3.05	90732
CentralSaka	Armenia_EBA	TAB	-0.004355	-5.49	0.000793	-5.49	158496
Iran_ChL	HungarianScythian	TAB	-0.004297	-4.092	0.00105	-4.092	122632
Nomad_Med	GoldenHordeEuro	TAB	-0.004297	-5.525	0.000778	-5.525	171015
Nomad_IA	Anatolia_EBA	TAB	-0.0042	-3.624	0.001159	-3.624	112472
Nomad_Med	Afanasievo	TAB	-0.004183	-6.654	0.000629	-6.654	196068
Nomad_Med	HallstattBylany	TAB	-0.004177	-6.235	0.00067	-6.235	178075
Kipchak	Anatolia_EBA	TAB	-0.004172	-3.157	0.001321	-3.157	110690
Nomad_Med	Alan	TAB	-0.004166	-10.234	0.000407	-10.234	236948
TianShanSaka	Levant_BA	TAB	-0.004157	-5.469	0.00076	-5.469	131957
Srubnaya	Karluk	TAB	-0.004056	-5.436	0.000746	-5.436	215866
Nomad_Med	Hungarian_Med	TAB	-0.003969	-4.041	0.000982	-4.041	100916
TianShanSaka	Armenia_ChL	TAB	-0.003961	-5.457	0.000726	-5.457	151435
TianShanHun	Levant_BA	TAB	-0.003945	-8.484	0.000465	-8.484	132202
Levant_BA	Kipchak	TAB	-0.003836	-3.349	0.001145	-3.349	128963
Wusun	Armenia_ChL	TAB	-0.003824	-3.95	0.000968	-3.95	150624
Steppe_EN	Nomad_Med	TAB	-0.003807	-4.197	0.000907	-4.197	88843
Iran_ChL	Alan	TAB	-0.00379	-4.047	0.000937	-4.047	125118
Kipchak	Anatolia_MLBA	TAB	-0.00377	-3.004	0.001255	-3.004	142193
Nomad_Med	HungarianScythian	TAB	-0.003691	-7.833	0.000471	-7.833	232285
Okunevo	LchashenMetsamor	TAB	-0.003656	-3.705	0.000987	-3.705	202352
Kipchak	Armenia_EBA	TAB	-0.003583	-3.594	0.000997	-3.594	155794
Turk	Europe_BA	TAB	-0.003339	-3.422	0.000976	-3.422	181108
Sarmatian	GoldenHordeAsian	TAB	-0.003233	-3.52	0.000918	-3.52	223587
Pazyryk_IA	Alan	TAB	-0.003232	-4.427	0.00073	-4.427	192342
Karakhanid	Europe_BA	TAB	-0.00323	-3.309	0.000976	-3.309	171807
Tagar	Iran_N	TAB	-0.003214	-4.359	0.000737	-4.359	131546
Nomad_IA	Iran_N	TAB	-0.003199	-3.162	0.001012	-3.162	130857
Sarmatian	Anatolia_MLBA	TAB	-0.003152	-3.154	0.001	-3.154	140139
Nomad_Med	Andronovo	TAB	-0.003146	-6.167	0.00051	-6.167	219732
Nomad_IA	Armenia_ChL	TAB	-0.00311	-3.08	0.00101	-3.08	150773
Srubnaya	Karakhanid	TAB	-0.002935	-3.928	0.000747	-3.928	202186
XiongNu_WE	Srubnaya	TAB	-0.002871	-3.574	0.000803	-3.574	211925
Sarmatian	Baikal_EBA	TAB	-0.002783	-4.308	0.000646	-4.308	222177
Wusun	Baikal_EN	TAB	-0.002701	-3.73	0.000724	-3.73	230625
Tagar	Levant_BA	TAB	-0.002603	-3.643	0.000715	-3.643	132055
Yamnaya	Karakhanid	TAB	-0.002586	-3.579	0.000722	-3.579	208048
Karluk	Andronovo	TAB	-0.002561	-3.073	0.000833	-3.073	218201
TianShanHun	Armenia_EBA	TAB	-0.002428	-5.964	0.000407	-5.964	159481
Okunevo	HungarianScythian	TAB	-0.002293	-3.493	0.000656	-3.493	227301
TianShanHun	Iran_N	TAB	-0.002138	-4.565	0.000468	-4.565	131699
TianShanHun	Anatolia_EBA	TAB	-0.002112	-3.886	0.000544	-3.886	113181
