# Supplementary material for: Genetic continuity of Indo-Iranian speakers since the Iron Age in southern Central Asia
Source: Sci Rep. 2022 Jan 14;12:733. doi: 10.1038/s41598-021-04144-4 (PMC8760286; doi:10.1038/s41598-021-04144-4)
Supplement: Supplementary file 5 — Supplementary Information 5. [file 41598_2021_4144_MOESM5_ESM.xlsx]

## Sheet: Table S8
Table S8	all f3-outgroup of the form f3(Ancient pop, Central Asia pop; Outgroup)
Ancient Pop	modern Central Asia	Outgroup	f3	SE	SNPs
Anatolia_C	TJA	Mbuti.DG	0.265993	0.003356	116728
Anatolia_EBA	TJA	Mbuti.DG	0.265533	0.002968	207340
Anatolia_EBA.SG	TJA	Mbuti.DG	0.259692	0.002880	199514
Anatolia_Ottoman_1.SG	TJA	Mbuti.DG	0.259416	0.003481	108715
Anatolia_Ottoman_2.SG	TJA	Mbuti.DG	0.266703	0.004656	41758
Anatolia_IA.SG	TJA	Mbuti.DG	0.260000	0.003323	108711
Anatolia_MLBA.SG	TJA	Mbuti.DG	0.262199	0.002932	217248
Anatolia_Boncuklu_N.SG	TJA	Mbuti.DG	0.261939	0.003048	213491
Anatolia_Kumtepe_N.SG	TJA	Mbuti.DG	0.265708	0.005219	25029
Anatolia_N	TJA	Mbuti.DG	0.262176	0.002786	226833
Anatolia_N.SG	TJA	Mbuti.DG	0.259476	0.002863	226274
Anatolia_N_published	TJA	Mbuti.DG	0.262165	0.002837	216017
Anatolia_TepecikCiftlik_N.SG	TJA	Mbuti.DG	0.261462	0.003094	161450
Anatolia_TepecikCiftlik_N_o.SG	TJA	Mbuti.DG	0.286246	0.014548	3166
Anatolia_Epipaleolithic	TJA	Mbuti.DG	0.259988	0.003226	169676
Russia_Shamanka_EBA.SG	TJA	Mbuti.DG	0.257449	0.002954	205817
Russia_UstIda_EBA.SG	TJA	Mbuti.DG	0.257992	0.003093	168673
UstBelaya_EBA.SG	TJA	Mbuti.DG	0.258774	0.002970	222706
UstBelaya_MED.SG	TJA	Mbuti.DG	0.255687	0.005901	19493
Russia_Shamanka_Eneolithic.SG	TJA	Mbuti.DG	0.255243	0.002833	227857
Russia_UstBelaya_Angara	TJA	Mbuti.DG	0.259394	0.002956	213968
Russia_UstBelaya_Angara_published	TJA	Mbuti.DG	0.257723	0.003124	170796
Russia_UstIda_LN.SG	TJA	Mbuti.DG	0.256508	0.002955	207348
UstBelaya_N.SG	TJA	Mbuti.DG	0.254131	0.003477	103851
Russia_AfontovaGora2.SG	TJA	Mbuti.DG	0.276033	0.006598	16475
Russia_AfontovaGora3	TJA	Mbuti.DG	0.263204	0.004059	50958
Russia_Ust_Ishim.DG	TJA	Mbuti.DG	0.227340	0.003042	212904
Russia_Ust_Ishim_HG_published.DG	TJA	Mbuti.DG	0.227583	0.003043	226529
Armenia_C	TJA	Mbuti.DG	0.264013	0.002878	205999
Armenia_Caucasus_EBA_KuraAraxes	TJA	Mbuti.DG	0.262067	0.003254	121778
Armenia_EBA	TJA	Mbuti.DG	0.264085	0.002859	201515
Russia_Caucasus_KuraAraxes	TJA	Mbuti.DG	0.263124	0.003116	156979
Russia_Caucasus_LateMaikop	TJA	Mbuti.DG	0.265640	0.003171	161579
Russia_Caucasus_Maikop	TJA	Mbuti.DG	0.263789	0.003703	82279
Russia_Caucasus_Maikop_Novosvobodnaya	TJA	Mbuti.DG	0.264098	0.002988	155643
Russia_LateMaikop	TJA	Mbuti.DG	0.263100	0.003148	146966
Russia_Steppe_Maikop	TJA	Mbuti.DG	0.268451	0.002908	199313
Russia_Steppe_Maikop_o	TJA	Mbuti.DG	0.261362	0.003317	103765
Russia_Alan.SG	TJA	Mbuti.DG	0.265725	0.002837	225371
Russia_Alan_o.SG	TJA	Mbuti.DG	0.266982	0.006298	17914
Russia_SaltovoMayaki.SG	TJA	Mbuti.DG	0.262016	0.005795	19230
Armenia_LBA.SG	TJA	Mbuti.DG	0.267097	0.003383	104530
Armenia_LchashenMetsamor.SG	TJA	Mbuti.DG	0.265373	0.003058	166297
Armenia_MBA	TJA	Mbuti.DG	0.263381	0.003124	166632
Armenia_MBA.SG	TJA	Mbuti.DG	0.261543	0.003652	80085
Russia_Caucasus_LBA_Dolmen	TJA	Mbuti.DG	0.272164	0.007319	12855
Russia_North_Caucasus	TJA	Mbuti.DG	0.269350	0.002988	173070
Russia_North_Caucasus_MBA	TJA	Mbuti.DG	0.266052	0.002850	196957
Russia_Steppe_Lola	TJA	Mbuti.DG	0.270273	0.003276	160138
Mentesh	TJA	Mbuti.DG	0.261802	0.015141	2821
Russia_Caucasus_Eneolithic	TJA	Mbuti.DG	0.262255	0.003287	139090
Georgia_Kotias.SG	TJA	Mbuti.DG	0.261585	0.003059	226255
Georgia_Satsurblia.SG	TJA	Mbuti.DG	0.258154	0.003186	158115
Kazakhstan_BA_Zevakinskiy	TJA	Mbuti.DG	0.270344	0.003296	123390
Kazakhstan_Botai.SG	TJA	Mbuti.DG	0.270339	0.003214	205436
Kazakhstan_CentralSteppe_EMBA.SG	TJA	Mbuti.DG	0.265915	0.002964	226632
Kazakhstan_Eneolithic_Botai	TJA	Mbuti.DG	0.271822	0.003070	186396
Kazakhstan_Eneolithic_Botai.SG	TJA	Mbuti.DG	0.270639	0.002984	226683
Kazakhstan_Georgievsky_MBA_published	TJA	Mbuti.DG	0.273468	0.003328	123175
Kazakhstan_His.SG	TJA	Mbuti.DG	0.266098	0.006021	20698
Kazakhstan_Kangju.SG	TJA	Mbuti.DG	0.266556	0.002882	220394
Kazakhstan_Karakhanid.SG	TJA	Mbuti.DG	0.259503	0.002978	186128
Kazakhstan_Karluk.SG	TJA	Mbuti.DG	0.261770	0.002934	220309
Kazakhstan_Kimak.SG	TJA	Mbuti.DG	0.265099	0.004374	40393
Kazakhstan_Kipchak1.SG	TJA	Mbuti.DG	0.257092	0.003226	149081
Kazakhstan_Kipchak2.SG	TJA	Mbuti.DG	0.262233	0.003225	179934
Kazakhstan_OutTianShanHun.SG	TJA	Mbuti.DG	0.257747	0.003744	73153
Kazakhstan_OutTurk.SG	TJA	Mbuti.DG	0.263944	0.003260	114775
Kazakhstan_Turk.SG	TJA	Mbuti.DG	0.263885	0.002990	202946
Kazakhstan_Wusun.SG	TJA	Mbuti.DG	0.265899	0.002963	208816
Kazakhstan_Wusun_2.SG	TJA	Mbuti.DG	0.265142	0.003385	125404
Kyrgyzstan_Nomad_modern.SG	TJA	Mbuti.DG	0.260347	0.003224	136848
Kyrgyzstan_TianShanHun.SG	TJA	Mbuti.DG	0.264458	0.002779	228409
Kyrgyzstan_Turk.SG	TJA	Mbuti.DG	0.255605	0.004048	68295
Kazakhstan_CentralTasmola_o1.SG	TJA	Mbuti.DG	0.261042	0.006367	17605
Kazakhstan_CentralTasmola_o2.SG	TJA	Mbuti.DG	0.268626	0.011819	4358
Kazakhstan_EIA_Birlik.SG	TJA	Mbuti.DG	0.261172	0.011297	5182
Kazakhstan_LIA_Georgievsky_published	TJA	Mbuti.DG	0.267952	0.003217	145430
Kazakhstan_Nomad_IA.SG	TJA	Mbuti.DG	0.266414	0.002929	220362
Kazakhstan_TianShanSaka.SG	TJA	Mbuti.DG	0.267216	0.006973	13872
Kyrgyzstan_OutTianShanSaka.SG	TJA	Mbuti.DG	0.264381	0.003237	157440
Kyrgyzstan_TianShanSaka.SG	TJA	Mbuti.DG	0.264631	0.002831	223847
Russia_Tagar.SG	TJA	Mbuti.DG	0.267249	0.002845	226209
Kazakhstan_Andronovo.SG	TJA	Mbuti.DG	0.266332	0.003793	75498
Kazakhstan_CentralSaka.SG	TJA	Mbuti.DG	0.264286	0.002877	220825
Kazakhstan_LBA	TJA	Mbuti.DG	0.271044	0.003593	88936
Kazakhstan_LBA_Guruldek_published	TJA	Mbuti.DG	0.282018	0.012505	4389
Kazakhstan_LBA_Molaly	TJA	Mbuti.DG	0.266948	0.003273	148468
Kazakhstan_LBA_Tasbas	TJA	Mbuti.DG	0.215215	0.010856	4442
Kazakhstan_LBA_Zevakinskiy	TJA	Mbuti.DG	0.267630	0.002869	205981
Kazakhstan_MLBA_Fedorovo_Shoendykol	TJA	Mbuti.DG	0.267045	0.003140	166091
Kazakhstan_MLBA_Fedorovo_Shoindykol	TJA	Mbuti.DG	0.271217	0.003036	186502
Kazakhstan_MLBA_KazakhMys	TJA	Mbuti.DG	0.268409	0.002884	190292
Kazakhstan_MLBA_Zevakinskiy	TJA	Mbuti.DG	0.269388	0.003252	144598
Kazakhstan_MLBA1_Kyzlbulak	TJA	Mbuti.DG	0.271515	0.003225	147214
Kazakhstan_MLBA1_Taldysay	TJA	Mbuti.DG	0.269197	0.003202	156003
Kazakhstan_MLBA2_Kyzlbulak	TJA	Mbuti.DG	0.269467	0.003273	156356
Kazakhstan_MLBA2_Taldysay	TJA	Mbuti.DG	0.268045	0.003856	75047
Kazakhstan_OutCentralSaka.SG	TJA	Mbuti.DG	0.265857	0.003426	95051
Kazakhstan_Sintashta_MLBA_o.SG	TJA	Mbuti.DG	0.280175	0.008264	10158
Russia_Andronovo.SG	TJA	Mbuti.DG	0.269975	0.002926	224940
Russia_Karasuk.SG	TJA	Mbuti.DG	0.266830	0.002821	226924
Russia_Karasuk_o.SG	TJA	Mbuti.DG	0.258350	0.003014	223448
Russia_MLBA_Krasnoyarsk	TJA	Mbuti.DG	0.270539	0.002775	216847
Russia_MLBA_Krasnoyarsk_o	TJA	Mbuti.DG	0.268640	0.003323	167750
Russia_MLBA_Sintashta	TJA	Mbuti.DG	0.269453	0.002786	225253
Russia_MLBA_Sintashta_o1	TJA	Mbuti.DG	0.271203	0.003766	86139
Russia_MLBA_Sintashta_o2	TJA	Mbuti.DG	0.271402	0.002986	193569
Russia_MLBA_Sintashta_o3	TJA	Mbuti.DG	0.270565	0.003403	134676
Russia_MLBA_Sintashta_published	TJA	Mbuti.DG	0.269467	0.004199	57674
Russia_Sintashta_MLBA.SG	TJA	Mbuti.DG	0.264990	0.002918	194489
Russia_BA_Okunevo.SG	TJA	Mbuti.DG	0.265868	0.002833	227792
Russia_Kurma_EBA.SG	TJA	Mbuti.DG	0.261375	0.003216	135423
Russia_Kurma_EBA_o.SG	TJA	Mbuti.DG	0.257363	0.005154	31350
Kazakhstan_GoldenHordeAsian.SG	TJA	Mbuti.DG	0.257201	0.003149	212369
Kazakhstan_Medieval_Nomad.SG	TJA	Mbuti.DG	0.259283	0.002972	199179
Kazakhstan_Nomad_HP.SG	TJA	Mbuti.DG	0.257211	0.002947	217777
Kazakhstan_Nomad_Hun_Sarmatian.SG	TJA	Mbuti.DG	0.255519	0.003111	190941
Kyrgyzstan_Medieval_Nomad.SG	TJA	Mbuti.DG	0.258629	0.002944	218997
Russia_Medieval_Nomad.SG	TJA	Mbuti.DG	0.263541	0.003278	135802
Russia_Medieval_UstBelaya_Angara	TJA	Mbuti.DG	0.262467	0.004365	53015
Russia_OldBeringSea_Ekven	TJA	Mbuti.DG	0.260392	0.002861	223445
Russia_OldBeringSea_Uelen	TJA	Mbuti.DG	0.260367	0.002967	199237
Russia_OldBeringSea_Uelen_published	TJA	Mbuti.DG	0.259935	0.003439	110163
Yana_Medieval.SG	TJA	Mbuti.DG	0.256768	0.003083	182868
Ekven_IA.SG	TJA	Mbuti.DG	0.258111	0.002899	226206
Kazakhstan_IA_Berel_Pazyryk	TJA	Mbuti.DG	0.261924	0.002968	205383
Kazakhstan_IA_ZevakinoChilikta_1.SG	TJA	Mbuti.DG	0.260646	0.005112	28522
Kazakhstan_IA_ZevakinoChilikta_2.SG	TJA	Mbuti.DG	0.263696	0.004077	59490
Mongolia_XiongNu.SG	TJA	Mbuti.DG	0.251883	0.002879	226749
Russia_EasternScythian_SouthernUrals.SG	TJA	Mbuti.DG	0.265930	0.003861	76495
Russia_EasternScythian_SouthernUrals_o.SG	TJA	Mbuti.DG	0.271185	0.009586	6876
Russia_Tuva_IA_AldyBel	TJA	Mbuti.DG	0.265632	0.003195	166940
Russia_Uelen_IA.SG	TJA	Mbuti.DG	0.259457	0.008669	8133
Kolyma_M.SG	TJA	Mbuti.DG	0.257257	0.003113	226400
Magadan_BA.SG	TJA	Mbuti.DG	0.257512	0.003029	200673
Mongolia_Khovsgol_LBA	TJA	Mbuti.DG	0.258759	0.002802	223603
DevilsCave_N.SG	TJA	Mbuti.DG	0.252834	0.002883	226814
Russia_Lokomotiv_Eneolithic.SG	TJA	Mbuti.DG	0.253952	0.003028	199400
Bulgaria_C	TJA	Mbuti.DG	0.262474	0.002814	207389
Bulgaria_C_published	TJA	Mbuti.DG	0.274020	0.006005	19956
Bulgaria_Varna_C	TJA	Mbuti.DG	0.262766	0.003523	92847
Hungary_C_Balaton_Lasinja	TJA	Mbuti.DG	0.266130	0.002963	188113
Hungary_C_Balaton_Lasinja_published	TJA	Mbuti.DG	0.264494	0.003203	170246
Hungary_EarlyC_Tiszapolgar	TJA	Mbuti.DG	0.264610	0.003203	127040
Hungary_EarlyC_Tiszapolgar_Bodrogkeresztur_published	TJA	Mbuti.DG	0.267694	0.003175	170513
Hungary_LateC_Baden	TJA	Mbuti.DG	0.264603	0.002787	215901
Hungary_LateC_Baden_published	TJA	Mbuti.DG	0.263985	0.002941	190629
Hungary_LateC_Protoboleraz	TJA	Mbuti.DG	0.265671	0.003070	182496
Hungary_LateC_Protoboleraz_published	TJA	Mbuti.DG	0.263204	0.002950	203595
Iberia_C	TJA	Mbuti.DG	0.265242	0.002806	223553
Iberia_C.SG	TJA	Mbuti.DG	0.262966	0.002815	227304
Iberia_C_BA	TJA	Mbuti.DG	0.262532	0.003355	121586
Iberia_C_BA_published	TJA	Mbuti.DG	0.268199	0.005822	19224
Iberia_C_published	TJA	Mbuti.DG	0.266293	0.003131	157346
Italy_C.SG	TJA	Mbuti.DG	0.263751	0.002958	226053
Italy_C_BA.SG	TJA	Mbuti.DG	0.263128	0.002856	223871
Italy_North_Remedello_C.SG	TJA	Mbuti.DG	0.264997	0.003269	120443
Italy_Sicily_C_o	TJA	Mbuti.DG	0.264833	0.007994	8355
Romania_C	TJA	Mbuti.DG	0.262665	0.002941	175036
Romania_C.SG	TJA	Mbuti.DG	0.265207	0.003151	220097
Sweden_BAC	TJA	Mbuti.DG	0.269636	0.003148	198035
Sweden_BattleAxe.SG	TJA	Mbuti.DG	0.264214	0.003374	114361
Sweden_FBC	TJA	Mbuti.DG	0.267279	0.003290	117164
Wales_C	TJA	Mbuti.DG	0.263837	0.003465	106202
Wales_C.SG	TJA	Mbuti.DG	0.262648	0.003506	105046
Bulgaria_BeliBreyag_EBA	TJA	Mbuti.DG	0.264651	0.003661	74002
Bulgaria_EBA	TJA	Mbuti.DG	0.264979	0.002904	195019
Bulgaria_EBA_Ezero	TJA	Mbuti.DG	0.275246	0.006827	13603
Bulgaria_EBA_published	TJA	Mbuti.DG	0.261274	0.003219	125573
Croatia_LateC_EBA_Vucedol	TJA	Mbuti.DG	0.265779	0.003592	90234
Croatia_MBA	TJA	Mbuti.DG	0.267586	0.003035	171369
Czech_BA	TJA	Mbuti.DG	0.265890	0.003185	168504
Czech_BellBeaker	TJA	Mbuti.DG	0.268191	0.002762	224435
Czech_EBA	TJA	Mbuti.DG	0.268301	0.002808	210778
Czech_EBA_Protounetice	TJA	Mbuti.DG	0.267306	0.005987	17823
Czech_EBA_Unetice	TJA	Mbuti.DG	0.268148	0.003477	86587
Denmark_BA.SG	TJA	Mbuti.DG	0.267421	0.005550	21640
England_BellBeaker	TJA	Mbuti.DG	0.268481	0.002772	224311
England_BellBeaker_published	TJA	Mbuti.DG	0.261789	0.005846	19987
England_C_EBA	TJA	Mbuti.DG	0.267363	0.002798	217647
England_C_EBA_published	TJA	Mbuti.DG	0.274996	0.006202	17503
Estonia_BA.SG	TJA	Mbuti.DG	0.267352	0.002865	206273
Estonia_BA_o.SG	TJA	Mbuti.DG	0.274619	0.013592	3179
France_BellBeaker	TJA	Mbuti.DG	0.268223	0.002940	189712
France_BellBeaker_published	TJA	Mbuti.DG	0.270360	0.005774	22580
Germany_BA.SG	TJA	Mbuti.DG	0.270363	0.005760	21450
Germany_BellBeaker	TJA	Mbuti.DG	0.267976	0.002738	225924
Germany_BellBeaker_published	TJA	Mbuti.DG	0.268081	0.003759	71171
Germany_EBA_Unetice	TJA	Mbuti.DG	0.269088	0.002863	206923
Germany_EBA_Unetice_published	TJA	Mbuti.DG	0.268941	0.003178	160785
Germany_Lech_BellBeaker	TJA	Mbuti.DG	0.267702	0.002908	201882
Germany_Lech_EBA	TJA	Mbuti.DG	0.266058	0.002768	219207
Greece_Crete_Armenoi	TJA	Mbuti.DG	0.263664	0.007797	9373
Greece_Minoan_Lassithi	TJA	Mbuti.DG	0.263436	0.002855	199020
Greece_Minoan_Odigitria	TJA	Mbuti.DG	0.266348	0.004170	51880
Hungary_EBA_BellBeaker	TJA	Mbuti.DG	0.266723	0.002827	216433
Hungary_EBA_BellBeaker_o	TJA	Mbuti.DG	0.261922	0.003180	174923
Hungary_EBA_Mako	TJA	Mbuti.DG	0.268955	0.003182	160223
Hungary_EBA_Protonagyrev	TJA	Mbuti.DG	0.264704	0.003175	161072
Hungary_Mako_EBA_published.SG	TJA	Mbuti.DG	0.267563	0.003375	113899
Hungary_Maros_EBA.SG	TJA	Mbuti.DG	0.267219	0.003544	86574
Iberia_BA	TJA	Mbuti.DG	0.265498	0.002800	222630
Iberia_BA.SG	TJA	Mbuti.DG	0.264932	0.002992	201630
Iberia_BA_Cogotas	TJA	Mbuti.DG	0.265579	0.003411	107033
Iberia_BA_published	TJA	Mbuti.DG	0.266917	0.003867	81631
Iberia_BellBeaker	TJA	Mbuti.DG	0.265300	0.002831	217679
Iberia_BellBeaker_o	TJA	Mbuti.DG	0.276490	0.009724	6572
Iberia_BellBeaker_o_published	TJA	Mbuti.DG	0.226463	0.003342	139597
Iberia_BellBeaker_published	TJA	Mbuti.DG	0.268647	0.004621	39255
Iberia_EBA	TJA	Mbuti.DG	0.266694	0.003478	103712
Ireland_BA.SG	TJA	Mbuti.DG	0.267737	0.002863	226900
Italy_North_BellBeaker	TJA	Mbuti.DG	0.265573	0.002994	183595
Italy_North_Remedello_EBA.SG	TJA	Mbuti.DG	0.264040	0.004603	38427
Latvia_BA	TJA	Mbuti.DG	0.268761	0.002826	212200
Netherlands_BA	TJA	Mbuti.DG	0.266307	0.003137	173698
Netherlands_BellBeaker	TJA	Mbuti.DG	0.269677	0.002866	201236
Netherlands_BellBeaker_published	TJA	Mbuti.DG	0.267261	0.010494	5895
Poland_BellBeaker	TJA	Mbuti.DG	0.267655	0.002852	198422
Poland_BellBeaker_published	TJA	Mbuti.DG	0.270718	0.005498	21756
Poland_CWC_o.SG	TJA	Mbuti.DG	0.268401	0.002962	223823
Poland_EBA	TJA	Mbuti.DG	0.267102	0.003133	159274
Poland_EBA.SG	TJA	Mbuti.DG	0.268656	0.003109	207140
Poland_Unetice_EBA.SG	TJA	Mbuti.DG	0.268790	0.003165	137623
Scotland_BellBeaker	TJA	Mbuti.DG	0.270206	0.002988	166931
Scotland_C_EBA	TJA	Mbuti.DG	0.266806	0.002890	189287
Scotland_C_EBA_published	TJA	Mbuti.DG	0.269214	0.003364	127749
Switzerland_BellBeaker	TJA	Mbuti.DG	0.268160	0.004132	55246
Ukraine_EBA_GlobularAmphora	TJA	Mbuti.DG	0.261409	0.003096	182436
Ukraine_EBA_published	TJA	Mbuti.DG	0.267096	0.003428	119116
Wales_C_EBA	TJA	Mbuti.DG	0.269991	0.003851	82265
Wales_EBA_published	TJA	Mbuti.DG	0.274542	0.006627	16064
Czech_EarlySlav.SG	TJA	Mbuti.DG	0.258622	0.007416	12021
England_Roman.SG	TJA	Mbuti.DG	0.267479	0.002810	226670
England_Roman_MiddleEast.SG	TJA	Mbuti.DG	0.250234	0.003159	152818
England_Saxon.SG	TJA	Mbuti.DG	0.269560	0.002820	227920
Estonia_Medieval.SG	TJA	Mbuti.DG	0.269803	0.003084	161732
Finland_Levanluhta	TJA	Mbuti.DG	0.266278	0.003382	115606
Finland_Levanluhta_B	TJA	Mbuti.DG	0.272947	0.004308	45692
Germany_EMedieval.SG	TJA	Mbuti.DG	0.267654	0.002807	227832
Germany_LRoman.SG	TJA	Mbuti.DG	0.265213	0.002994	210731
Hungary_Langobard	TJA	Mbuti.DG	0.266393	0.002789	221529
Hungary_Langobard.SG	TJA	Mbuti.DG	0.268072	0.002812	228335
Hungary_Medieval.SG	TJA	Mbuti.DG	0.271424	0.003909	69024
Iberia_Carolingian	TJA	Mbuti.DG	0.267900	0.003606	93791
Iberia_Hellenistic	TJA	Mbuti.DG	0.266401	0.002974	181665
Iberia_Hellenistic_B	TJA	Mbuti.DG	0.263125	0.003497	86436
Iberia_Islamic	TJA	Mbuti.DG	0.258255	0.002841	195493
Iberia_LRoman_Medieval	TJA	Mbuti.DG	0.253737	0.006038	18930
Iberia_Medieval	TJA	Mbuti.DG	0.264848	0.003121	159137
Iberia_Medieval_published	TJA	Mbuti.DG	0.265307	0.003389	105543
Iberia_Roman	TJA	Mbuti.DG	0.258435	0.002862	210038
Iberia_Roman_o	TJA	Mbuti.DG	0.265614	0.003047	185211
Iberia_Roman_o_published	TJA	Mbuti.DG	0.255817	0.011809	4139
Iberia_Roman_published	TJA	Mbuti.DG	0.251083	0.007531	11503
Iberia_Visigoth_Barcelona	TJA	Mbuti.DG	0.263452	0.003453	95105
Iberia_Visigoth_Girona	TJA	Mbuti.DG	0.264461	0.002989	170385
Iberia_Visigoth_Girona_o_published	TJA	Mbuti.DG	0.267458	0.009743	6134
Iberia_Visigoth_Girona_published	TJA	Mbuti.DG	0.270904	0.004315	48524
Iberia_Visigoth_Granada	TJA	Mbuti.DG	0.255934	0.002830	191113
Iberia_Visigoth_Granada_o_published	TJA	Mbuti.DG	0.254948	0.005192	25870
Iberia_Visigoth_Granada_published	TJA	Mbuti.DG	0.262282	0.006204	14783
Iceland_Early_Christian.SG	TJA	Mbuti.DG	0.267202	0.003312	124609
Iceland_Pre_Christian.SG	TJA	Mbuti.DG	0.267190	0.002797	228235
Italy_Imperial.SG	TJA	Mbuti.DG	0.262116	0.002704	229397
Italy_Imperial_oAfrican.SG	TJA	Mbuti.DG	0.244179	0.003245	184106
Italy_Imperial_oCentralEuropean.SG	TJA	Mbuti.DG	0.265603	0.002959	200692
Italy_LA.SG	TJA	Mbuti.DG	0.262426	0.002738	228320
Italy_LA_oCentralEuropean.SG	TJA	Mbuti.DG	0.267249	0.002828	227257
Italy_LA_oSardiniaLike.SG	TJA	Mbuti.DG	0.261957	0.003130	138183
Italy_Medieval_EarlyModern.SG	TJA	Mbuti.DG	0.263558	0.002747	228532
Italy_Medieval_EarlyModern_oCentralEuropean.SG	TJA	Mbuti.DG	0.267148	0.002798	227986
Italy_North_EarlyMedieval_Langobards	TJA	Mbuti.DG	0.264705	0.002762	224517
Lithuania_Late_Antiquity.SG	TJA	Mbuti.DG	0.271998	0.005679	21647
Serbia_Medieval_Gepidian.SG	TJA	Mbuti.DG	0.266982	0.003759	75821
Slovakia_Poprad.SG	TJA	Mbuti.DG	0.266886	0.003513	94373
Sweden_Viking.SG	TJA	Mbuti.DG	0.268454	0.002795	228172
Bulgaria_IA	TJA	Mbuti.DG	0.267045	0.003281	142013
Croatia_EIA	TJA	Mbuti.DG	0.269400	0.003244	160048
Czech_HallstattBylany.SG	TJA	Mbuti.DG	0.267588	0.003215	132827
England_IA.SG	TJA	Mbuti.DG	0.272256	0.003452	115215
England_LIA.SG	TJA	Mbuti.DG	0.268789	0.002939	225905
England_LIA_ERoman.SG	TJA	Mbuti.DG	0.269424	0.003404	128299
Estonia_IA.SG	TJA	Mbuti.DG	0.265750	0.002957	174591
Hungary_AvarPeriod	TJA	Mbuti.DG	0.268621	0.003229	162366
Hungary_AvarPeriod.SG	TJA	Mbuti.DG	0.264764	0.002999	226378
Iberia_Celtiberian	TJA	Mbuti.DG	0.267490	0.002963	188156
Iberia_Greek	TJA	Mbuti.DG	0.268568	0.004062	61942
Iberia_Greek1	TJA	Mbuti.DG	0.253766	0.008147	8323
Iberia_Greek2	TJA	Mbuti.DG	0.255912	0.003298	161226
Iberia_IA	TJA	Mbuti.DG	0.267677	0.003011	173007
Iberia_IA_PreIberian_published	TJA	Mbuti.DG	0.261244	0.005027	25989
Iberia_Iberian	TJA	Mbuti.DG	0.266962	0.003082	161044
Iberia_Iberian_published	TJA	Mbuti.DG	0.262568	0.003215	120122
Ibiza_Punic.SG	TJA	Mbuti.DG	0.257995	0.003885	66434
Italy_IA_Republic.SG	TJA	Mbuti.DG	0.266729	0.002793	227451
Italy_IA_Republic_oEasternMediterranean.SG	TJA	Mbuti.DG	0.261201	0.002912	218883
Montenegro_IA.SG	TJA	Mbuti.DG	0.256534	0.014214	2938
Saami_IA.SG	TJA	Mbuti.DG	0.262172	0.005563	21411
Sweden_IA.SG	TJA	Mbuti.DG	0.266442	0.003406	122231
Croatia_Mesolithic_HG	TJA	Mbuti.DG	0.268385	0.003867	76373
England_Mesolithic	TJA	Mbuti.DG	0.262163	0.003076	161232
England_Mesolithic.SG	TJA	Mbuti.DG	0.264093	0.002998	216397
England_Mesolithic_all.SG	TJA	Mbuti.DG	0.263870	0.003037	217529
Italy_Mesolithic.SG	TJA	Mbuti.DG	0.262049	0.002949	226459
Latvia_MN_Comb_Ware.SG	TJA	Mbuti.DG	0.269354	0.003284	148772
Lithuania_Mesolithic	TJA	Mbuti.DG	0.268351	0.003304	129159
Norway_Mesolithic.SG	TJA	Mbuti.DG	0.267255	0.003009	218770
Portugal_Geometric_Mesolithic	TJA	Mbuti.DG	0.265588	0.005069	34910
Romania_Mesolithic	TJA	Mbuti.DG	0.268384	0.003694	84277
Romania_Mesolithic_IronGates	TJA	Mbuti.DG	0.266150	0.002882	212884
Romania_Mesolithic_IronGates.SG	TJA	Mbuti.DG	0.265611	0.002902	224344
Romania_Mesolithic_IronGates_published	TJA	Mbuti.DG	0.268252	0.003425	109551
Serbia_Mesolithic_IronGates	TJA	Mbuti.DG	0.266438	0.002817	226672
Serbia_Mesolithic_IronGates_o	TJA	Mbuti.DG	0.267293	0.003158	164299
Serbia_Mesolithic_IronGates_published	TJA	Mbuti.DG	0.267840	0.003010	200247
Sweden_Mesolithic.SG	TJA	Mbuti.DG	0.267182	0.002941	225930
Sweden_PWC	TJA	Mbuti.DG	0.269244	0.003750	81209
Sweden_PWC_NHG.SG	TJA	Mbuti.DG	0.267322	0.003035	208166
Ukraine_Mesolithic	TJA	Mbuti.DG	0.266878	0.002955	190876
Ukraine_Mesolithic_published	TJA	Mbuti.DG	0.255164	0.006294	15997
Wales_Mesolithic	TJA	Mbuti.DG	0.259863	0.003712	71467
Wales_Mesolithic.SG	TJA	Mbuti.DG	0.259520	0.003823	63527
Bulgaria_MLBA	TJA	Mbuti.DG	0.271460	0.003104	163096
Denmark_LBA.SG	TJA	Mbuti.DG	0.264171	0.006121	16785
England_LBA	TJA	Mbuti.DG	0.267216	0.004082	59417
England_MBA	TJA	Mbuti.DG	0.267937	0.002773	219545
Germany_LBA_Halberstadt_published	TJA	Mbuti.DG	0.267252	0.003152	184792
Germany_Lech_MBA	TJA	Mbuti.DG	0.266351	0.003650	84141
Greece_BA_Mycenaean	TJA	Mbuti.DG	0.254033	0.003498	70061
Greece_BA_Mycenaean_Pylos	TJA	Mbuti.DG	0.245887	0.004669	39009
Hungary_Hunyadihalom_MCHA	TJA	Mbuti.DG	0.266734	0.003351	130847
Hungary_LBA.SG	TJA	Mbuti.DG	0.266608	0.002950	226373
Hungary_LBA_Kyjatice	TJA	Mbuti.DG	0.265862	0.003218	137240
Iberia_LBA	TJA	Mbuti.DG	0.261849	0.007837	9691
Iberia_LBA_Cogotas	TJA	Mbuti.DG	0.264247	0.002993	195210
Iberia_MBA	TJA	Mbuti.DG	0.252480	0.008940	6792
Iberia_MBA.SG	TJA	Mbuti.DG	0.263228	0.002909	212243
Iberia_Tartessian	TJA	Mbuti.DG	0.250032	0.008355	7819
Iberia_Tartessian_published	TJA	Mbuti.DG	0.270561	0.006126	17471
Lithuania_BA	TJA	Mbuti.DG	0.270669	0.003391	111870
Lithuania_LBA.SG	TJA	Mbuti.DG	0.262864	0.013333	3430
Montenegro_LBA.SG	TJA	Mbuti.DG	0.258026	0.010181	5047
Scotland_LBA	TJA	Mbuti.DG	0.268114	0.002872	196191
Scotland_LBA_published	TJA	Mbuti.DG	0.279222	0.013462	3147
Scotland_MBA	TJA	Mbuti.DG	0.267989	0.002852	192576
Sweden_BA.SG	TJA	Mbuti.DG	0.268089	0.005059	29336
Wales_MBA	TJA	Mbuti.DG	0.252826	0.010064	5665
Austria_EN_LBK	TJA	Mbuti.DG	0.262992	0.002821	219267
Bulgaria_Dzhulyunitsa_N	TJA	Mbuti.DG	0.262111	0.004213	50439
Bulgaria_Krepost_N	TJA	Mbuti.DG	0.263802	0.004188	47312
Bulgaria_MalakPreslavets_N	TJA	Mbuti.DG	0.264947	0.003187	123975
Bulgaria_MalakPreslavets_N_published	TJA	Mbuti.DG	0.257774	0.004638	36848
Bulgaria_N	TJA	Mbuti.DG	0.262426	0.003158	157124
Bulgaria_N_published	TJA	Mbuti.DG	0.264067	0.003039	168460
Croatia_EN_Impressa	TJA	Mbuti.DG	0.261293	0.003073	159807
Croatia_EN_Starcevo	TJA	Mbuti.DG	0.267375	0.007457	12186
Croatia_LN_Starcevo	TJA	Mbuti.DG	0.261997	0.003111	164099
Croatia_MN_Sopot	TJA	Mbuti.DG	0.264092	0.002941	200678
Croatia_N_Cardial	TJA	Mbuti.DG	0.261836	0.003039	188772
Croatia_Vucedol	TJA	Mbuti.DG	0.272914	0.004538	38649
Czech_Baalberge	TJA	Mbuti.DG	0.267147	0.003223	171884
Czech_CordedWare	TJA	Mbuti.DG	0.268004	0.002788	213464
Czech_Eneolithic	TJA	Mbuti.DG	0.263826	0.003295	153246
Czech_Megalithic.SG	TJA	Mbuti.DG	0.261029	0.003252	157039
Czech_MN	TJA	Mbuti.DG	0.263383	0.003347	146180
Czech_N	TJA	Mbuti.DG	0.262566	0.003024	187200
Denmark_LN.SG	TJA	Mbuti.DG	0.270113	0.004604	37953
Denmark_MN_B.SG	TJA	Mbuti.DG	0.264507	0.004109	53318
England_N	TJA	Mbuti.DG	0.263796	0.002796	217797
England_N.SG	TJA	Mbuti.DG	0.263831	0.002774	227124
England_N_all.SG	TJA	Mbuti.DG	0.263359	0.002792	227714
England_N_possible	TJA	Mbuti.DG	0.265200	0.003281	131643
England_N_published	TJA	Mbuti.DG	0.264596	0.006597	15496
Estonia_CordedWare	TJA	Mbuti.DG	0.264268	0.003672	75054
Estonia_CordedWare.SG	TJA	Mbuti.DG	0.267334	0.002855	218856
Estonia_CWC	TJA	Mbuti.DG	0.266177	0.003106	178865
Estonia_EMN_Narva	TJA	Mbuti.DG	0.269453	0.003374	122418
Estonia_MN_CCC	TJA	Mbuti.DG	0.273275	0.003956	58183
Estonia_N_CombCeramic.SG	TJA	Mbuti.DG	0.268207	0.005046	30381
France_BerryAuBac	TJA	Mbuti.DG	0.266582	0.007428	11564
France_BerryAuBac_published	TJA	Mbuti.DG	0.267977	0.007699	10673
France_MN	TJA	Mbuti.DG	0.263117	0.002953	194054
Germany_CordedWare	TJA	Mbuti.DG	0.270794	0.002885	220257
Germany_CordedWare.SG	TJA	Mbuti.DG	0.264813	0.003744	63987
Germany_CordedWare_o	TJA	Mbuti.DG	0.265762	0.003813	59008
Germany_CordedWare_Tauber	TJA	Mbuti.DG	0.264368	0.005756	20294
Germany_EN_LBK	TJA	Mbuti.DG	0.263079	0.002838	221599
Germany_EN_LBK_published	TJA	Mbuti.DG	0.263731	0.002788	220309
Germany_EN_LBK_Stuttgart_published.DG	TJA	Mbuti.DG	0.264117	0.003044	222973
Germany_LN_Alberstedt	TJA	Mbuti.DG	0.269653	0.003048	206897
Germany_LN_BenzigerodeHeimburg	TJA	Mbuti.DG	0.265980	0.003149	152468
Germany_LN_Karsdorf	TJA	Mbuti.DG	0.266480	0.004851	31716
Germany_MN_Baalberge	TJA	Mbuti.DG	0.267366	0.003424	106752
Germany_MN_Blatterhohle	TJA	Mbuti.DG	0.265343	0.002938	201868
Germany_MN_Esperstedt	TJA	Mbuti.DG	0.264199	0.003058	201005
Germany_MN_Salzmuende	TJA	Mbuti.DG	0.266666	0.005095	28394
Germany_N_published	TJA	Mbuti.DG	0.267130	0.005525	24052
Greece_LN.SG	TJA	Mbuti.DG	0.262845	0.002984	218621
Greece_N	TJA	Mbuti.DG	0.263861	0.003302	155735
Greece_N.SG	TJA	Mbuti.DG	0.261336	0.003322	143062
Greece_Peloponnese_N	TJA	Mbuti.DG	0.264075	0.002835	215065
Greece_Peloponnese_N_all	TJA	Mbuti.DG	0.265125	0.003270	150765
Hungary_ALPc_Bukk_MN.SG	TJA	Mbuti.DG	0.260231	0.005942	20856
Hungary_ALPc_MN.SG	TJA	Mbuti.DG	0.261342	0.003203	138155
Hungary_ALPc_MN_published.SG	TJA	Mbuti.DG	0.269540	0.004996	32968
Hungary_EN_HG_Koros	TJA	Mbuti.DG	0.266755	0.003133	169856
Hungary_EN_HG_Koros_published.SG	TJA	Mbuti.DG	0.264853	0.003188	153559
Hungary_EN_Koros	TJA	Mbuti.DG	0.261428	0.002951	202725
Hungary_EN_Koros_all	TJA	Mbuti.DG	0.266245	0.003900	62300
Hungary_EN_Starcevo	TJA	Mbuti.DG	0.262601	0.003041	174869
Hungary_EN_Starcevo_all	TJA	Mbuti.DG	0.263844	0.003273	152614
Hungary_EN_Starcevo_o_published	TJA	Mbuti.DG	0.265368	0.003314	142225
Hungary_Koros_EN.SG	TJA	Mbuti.DG	0.260729	0.006130	19091
Hungary_LBK_MN.SG	TJA	Mbuti.DG	0.262933	0.003143	226429
Hungary_LN_Lengyel	TJA	Mbuti.DG	0.263145	0.002902	192618
Hungary_LN_Lengyel_published	TJA	Mbuti.DG	0.267549	0.003462	97117
Hungary_LN_Sopot	TJA	Mbuti.DG	0.263924	0.003206	140690
Hungary_LN_Tisza	TJA	Mbuti.DG	0.263697	0.003030	196193
Hungary_LN_Tisza_published	TJA	Mbuti.DG	0.255149	0.006747	13920
Hungary_MBA_Vatya.SG	TJA	Mbuti.DG	0.266519	0.002989	184948
Hungary_MN	TJA	Mbuti.DG	0.261888	0.003181	154973
Hungary_MN_ALBK_Szakalhat	TJA	Mbuti.DG	0.265524	0.003350	107991
Hungary_MN_ALPc	TJA	Mbuti.DG	0.263053	0.002940	196777
Hungary_MN_ALPc_Bukk	TJA	Mbuti.DG	0.262418	0.003308	164910
Hungary_MN_ALPc_Esztar	TJA	Mbuti.DG	0.266468	0.005486	21610
Hungary_MN_ALPc_I	TJA	Mbuti.DG	0.262686	0.004065	58786
Hungary_MN_ALPc_III	TJA	Mbuti.DG	0.264671	0.003977	62736
Hungary_MN_ALPc_III_published	TJA	Mbuti.DG	0.264311	0.003407	136309
Hungary_MN_ALPc_Szakalhat	TJA	Mbuti.DG	0.266062	0.003363	118929
Hungary_MN_ALPc_Szatmar	TJA	Mbuti.DG	0.264504	0.003146	159325
Hungary_MN_ALPc_Tiszadob	TJA	Mbuti.DG	0.264480	0.002958	187189
Hungary_MN_LBK	TJA	Mbuti.DG	0.262780	0.002957	196199
Hungary_MN_LBK_published	TJA	Mbuti.DG	0.266890	0.003332	150915
Hungary_MN_LBK_published.SG	TJA	Mbuti.DG	0.263894	0.003239	148193
Hungary_MN_Vinca	TJA	Mbuti.DG	0.262706	0.003112	144842
Hungary_MN_Vinca_published	TJA	Mbuti.DG	0.263036	0.003270	138981
Iberia_EN	TJA	Mbuti.DG	0.263022	0.002878	202592
Iberia_EN.SG	TJA	Mbuti.DG	0.263575	0.002899	222154
Iberia_EN_Cardial	TJA	Mbuti.DG	0.262544	0.003230	126919
Iberia_EN_Epicardial	TJA	Mbuti.DG	0.266555	0.003597	85638
Iberia_LN	TJA	Mbuti.DG	0.263895	0.002862	210727
Iberia_LN.SG	TJA	Mbuti.DG	0.260652	0.003759	69429
Iberia_LN_C	TJA	Mbuti.DG	0.262665	0.002826	207697
Iberia_LN_C.SG	TJA	Mbuti.DG	0.262535	0.002806	227014
Iberia_MN	TJA	Mbuti.DG	0.263995	0.002801	213159
Iberia_MN.SG	TJA	Mbuti.DG	0.263642	0.002848	226099
Iberia_MN_BA.SG	TJA	Mbuti.DG	0.263227	0.002829	226577
Iberia_MN_Cadiz	TJA	Mbuti.DG	0.261424	0.003326	135036
Iberia_MN_published	TJA	Mbuti.DG	0.260833	0.003342	125510
Iberia_N_C	TJA	Mbuti.DG	0.262243	0.003009	190027
Iberia_N_EBA	TJA	Mbuti.DG	0.261861	0.003698	81085
Ireland_Megalithic.SG	TJA	Mbuti.DG	0.263033	0.002802	227392
Ireland_MN.SG	TJA	Mbuti.DG	0.262685	0.003057	226406
Italy_N.SG	TJA	Mbuti.DG	0.263663	0.002824	227528
Italy_N_oWHG.SG	TJA	Mbuti.DG	0.265032	0.003489	106763
Latvia_LN_CordedWare	TJA	Mbuti.DG	0.278580	0.004092	51828
Latvia_LN_CordedWare.SG	TJA	Mbuti.DG	0.276854	0.004659	40094
Latvia_MN	TJA	Mbuti.DG	0.270362	0.002937	195815
Latvia_MN.SG	TJA	Mbuti.DG	0.264295	0.004933	32689
Lithuania_EMN_Narva	TJA	Mbuti.DG	0.266397	0.002939	215060
Lithuania_LN	TJA	Mbuti.DG	0.269319	0.002884	224793
Macedonia_N	TJA	Mbuti.DG	0.262399	0.003219	163862
Norway_N_HG.SG	TJA	Mbuti.DG	0.268978	0.003244	166847
Poland_BKG.SG	TJA	Mbuti.DG	0.262720	0.002793	227633
Poland_BKG_o1.SG	TJA	Mbuti.DG	0.257653	0.003274	119519
Poland_BKG_o2.SG	TJA	Mbuti.DG	0.261444	0.003000	190496
Poland_ChopiceVeseleCulture	TJA	Mbuti.DG	0.270287	0.003002	173093
Poland_CordedWare.SG	TJA	Mbuti.DG	0.280206	0.014396	3155
Poland_CordedWare_ProtoUnetice.SG	TJA	Mbuti.DG	0.251702	0.005205	22296
Poland_CWC	TJA	Mbuti.DG	0.270445	0.003236	153548
Poland_CWC.SG	TJA	Mbuti.DG	0.267633	0.002918	224141
Poland_GAC.SG	TJA	Mbuti.DG	0.262413	0.003032	201132
Poland_Globular_Amphora	TJA	Mbuti.DG	0.264265	0.002973	151432
Poland_Globular_Amphora_published	TJA	Mbuti.DG	0.265057	0.006076	18542
Poland_Koszyce_GAC.SG	TJA	Mbuti.DG	0.264338	0.002785	227623
Poland_Ksiaznice_GAC.SG	TJA	Mbuti.DG	0.263772	0.002965	199593
Poland_Mierzanowice_GAC.SG	TJA	Mbuti.DG	0.263716	0.003730	73826
Poland_Sandomierz_GAC.SG	TJA	Mbuti.DG	0.263470	0.003164	161618
Poland_TRB.SG	TJA	Mbuti.DG	0.262704	0.002792	224611
Romania_EN	TJA	Mbuti.DG	0.263337	0.002970	171542
Scotland_N	TJA	Mbuti.DG	0.264210	0.002769	223322
Scotland_N.SG	TJA	Mbuti.DG	0.264261	0.002948	186297
Scotland_N_all.SG	TJA	Mbuti.DG	0.265497	0.003375	134682
Scotland_N_o	TJA	Mbuti.DG	0.266511	0.005076	29525
Scotland_N_published	TJA	Mbuti.DG	0.265068	0.004879	28147
Serbia_EN	TJA	Mbuti.DG	0.262867	0.002918	200813
Serbia_EN_published	TJA	Mbuti.DG	0.253802	0.006915	12142
Serbia_EN_Starcevo	TJA	Mbuti.DG	0.266070	0.003144	164127
Serbia_N	TJA	Mbuti.DG	0.269000	0.004563	41823
Sweden_LN.SG	TJA	Mbuti.DG	0.265393	0.003004	212756
Sweden_LNBA	TJA	Mbuti.DG	0.268229	0.003353	138784
Sweden_Megalithic	TJA	Mbuti.DG	0.265582	0.003145	169743
Sweden_Megalithic.SG	TJA	Mbuti.DG	0.264460	0.002879	226957
Sweden_TRB_MN	TJA	Mbuti.DG	0.266191	0.003695	79245
Sweden_TRB_MN.SG	TJA	Mbuti.DG	0.264026	0.003213	147766
Ukraine_Eneolithic	TJA	Mbuti.DG	0.268097	0.003757	81900
Ukraine_Eneolithic_SredniStog	TJA	Mbuti.DG	0.269755	0.003336	118552
Ukraine_Eneolithic_SredniStog_o4	TJA	Mbuti.DG	0.271006	0.003311	147382
Ukraine_Eneolithic_Trypillia	TJA	Mbuti.DG	0.264456	0.004805	33251
Ukraine_Eneolithic_Trypillia_published	TJA	Mbuti.DG	0.263050	0.004177	48542
Ukraine_Eneolithic_Trypillian_published	TJA	Mbuti.DG	0.265455	0.007062	12348
Ukraine_Globular_Amphora	TJA	Mbuti.DG	0.263745	0.002942	197916
Ukraine_N	TJA	Mbuti.DG	0.268385	0.002874	205934
Ukraine_N_o2_published	TJA	Mbuti.DG	0.259019	0.004616	38936
Ukraine_N_published	TJA	Mbuti.DG	0.266076	0.003383	96389
Wales_LN	TJA	Mbuti.DG	0.259961	0.004296	49546
Wales_LN.SG	TJA	Mbuti.DG	0.260105	0.004043	56352
Wales_N	TJA	Mbuti.DG	0.266872	0.004488	41843
Wales_N.SG	TJA	Mbuti.DG	0.265722	0.004831	34253
Wales_N_all.SG	TJA	Mbuti.DG	0.268764	0.005466	22638
Austria_KremsWA3	TJA	Mbuti.DG	0.255224	0.004330	44445
Belgium_UP_GoyetQ116_1_published	TJA	Mbuti.DG	0.247576	0.003470	112211
Belgium_UP_GoyetQ116_1_published_all	TJA	Mbuti.DG	0.249199	0.003316	156192
Belgium_UP_GoyetQ-2_published	TJA	Mbuti.DG	0.253920	0.006879	13462
Belgium_UP_GoyetQ376-19_published	TJA	Mbuti.DG	0.258300	0.011584	4953
Belgium_UP_Magdalenian	TJA	Mbuti.DG	0.250844	0.004245	46157
Czech_Pavlov1	TJA	Mbuti.DG	0.261394	0.008273	10046
Czech_Vestonice13	TJA	Mbuti.DG	0.249948	0.005721	21444
Czech_Vestonice15	TJA	Mbuti.DG	0.243840	0.010192	5316
Czech_Vestonice16	TJA	Mbuti.DG	0.248835	0.003208	142901
Czech_Vestonice43	TJA	Mbuti.DG	0.242282	0.005458	23987
France_Chaudardes_published	TJA	Mbuti.DG	0.260666	0.006057	17666
France_Iboussieres25_1	TJA	Mbuti.DG	0.258883	0.006795	15514
France_Iboussieres31_2	TJA	Mbuti.DG	0.260780	0.006133	15965
France_Ranchot88_published	TJA	Mbuti.DG	0.262782	0.003702	79580
France_Rigney1_published	TJA	Mbuti.DG	0.257378	0.009436	6913
France_Rochedane	TJA	Mbuti.DG	0.264730	0.005061	29348
France_Rochedane_published	TJA	Mbuti.DG	0.265545	0.004516	45304
Germany_Bockstein_published	TJA	Mbuti.DG	0.269105	0.013330	3161
Germany_Burkhardtshohle_published	TJA	Mbuti.DG	0.246868	0.008450	7503
Germany_Falkenstein	TJA	Mbuti.DG	0.253928	0.004662	35520
Germany_Falkenstein_published	TJA	Mbuti.DG	0.246651	0.008414	9289
Germany_HohleFels49_published	TJA	Mbuti.DG	0.222262	0.007743	9354
Iberia_ElMiron	TJA	Mbuti.DG	0.252018	0.003407	121249
Iberia_HG	TJA	Mbuti.DG	0.261037	0.003005	188535
Iberia_HG.SG	TJA	Mbuti.DG	0.260143	0.002893	209057
Iberia_HG_published	TJA	Mbuti.DG	0.261326	0.003553	94415
Iberia_HG_published.SG	TJA	Mbuti.DG	0.261881	0.003084	208183
Iberia_UP_Azilian	TJA	Mbuti.DG	0.259141	0.003782	68490
Italy_North_Villabruna_HG	TJA	Mbuti.DG	0.261697	0.003193	174161
Italy_Sicily_HG_OrienteC_published	TJA	Mbuti.DG	0.261089	0.006799	12559
Italy_South_HG_Ostuni1	TJA	Mbuti.DG	0.247465	0.003976	59889
Italy_South_HG_Ostuni2	TJA	Mbuti.DG	0.243340	0.014317	2903
Italy_South_HG_Paglicci133_published	TJA	Mbuti.DG	0.242527	0.006149	15326
Latvia_HG	TJA	Mbuti.DG	0.266567	0.002853	214326
Latvia_HG.SG	TJA	Mbuti.DG	0.264917	0.003129	217982
Luxembourg_Loschbour	TJA	Mbuti.DG	0.257227	0.003800	75559
Luxembourg_Loschbour.DG	TJA	Mbuti.DG	0.264611	0.003041	212743
Luxembourg_Loschbour_published.DG	TJA	Mbuti.DG	0.265133	0.003027	224645
Romania_Muierii2	TJA	Mbuti.DG	0.245836	0.006409	15293
Romania_Oase1	TJA	Mbuti.DG	0.215508	0.004538	36330
Scotland_Megalithic.SG	TJA	Mbuti.DG	0.264976	0.003712	72711
Scotland_Mesolithic_all.SG	TJA	Mbuti.DG	0.249127	0.010779	5193
Sweden_HG.SG	TJA	Mbuti.DG	0.266928	0.005773	19825
Sweden_HG_Motala	TJA	Mbuti.DG	0.267961	0.002889	206035
Sweden_HG_Motala.SG	TJA	Mbuti.DG	0.266642	0.003200	202199
Sweden_Motala_HG	TJA	Mbuti.DG	0.270998	0.007297	11507
Switzerland_Bichon.SG	TJA	Mbuti.DG	0.263996	0.003154	225824
TAB	TJA	Mbuti.DG	0.262297	0.002704	230336
TJE	TJA	Mbuti.DG	0.265237	0.002737	229349
Iran_C_HajjiFiruz	TJA	Mbuti.DG	0.260853	0.002851	204437
Iran_C_SehGabi	TJA	Mbuti.DG	0.259359	0.002818	204810
Iran_C_TepeHissar	TJA	Mbuti.DG	0.260926	0.002781	197111
Iran_C_TepeHissar_published	TJA	Mbuti.DG	0.259364	0.004549	36761
Iran_BA_HajjiFiruz	TJA	Mbuti.DG	0.267785	0.003114	175828
Iran_Historic_GanjDareh	TJA	Mbuti.DG	0.261819	0.003238	157515
Iran_IA_HajjiFiruz	TJA	Mbuti.DG	0.267917	0.003520	97686
Iran_IA_Hasanlu.SG	TJA	Mbuti.DG	0.263113	0.003114	193809
Iran_Mesolithic_BeltCave_all_published	TJA	Mbuti.DG	0.261936	0.009350	6076
Iran_Mesolithic_HotuIIIb_all_published	TJA	Mbuti.DG	0.254403	0.004844	29048
Iran_Mesolithic_HotuIIIb_published	TJA	Mbuti.DG	0.269198	0.013380	3201
Iran_GanjDareh_N	TJA	Mbuti.DG	0.253962	0.002802	210967
Iran_LN_SehGabi	TJA	Mbuti.DG	0.255291	0.003362	104158
Iran_TepeAbdulHosein_N.SG	TJA	Mbuti.DG	0.254662	0.002822	208819
Iran_Wezmeh_N.SG	TJA	Mbuti.DG	0.251872	0.002909	226177
Israel_C	TJA	Mbuti.DG	0.256037	0.002786	212352
Israel_C_published	TJA	Mbuti.DG	0.258194	0.003910	52870
Jordan_EBA	TJA	Mbuti.DG	0.253804	0.002788	177726
Lebanon_Medieval.SG	TJA	Mbuti.DG	0.256936	0.002773	223247
Lebanon_Medieval_o1.SG	TJA	Mbuti.DG	0.255027	0.003032	210388
Lebanon_Medieval_o2.SG	TJA	Mbuti.DG	0.267337	0.003216	143048
Lebanon_Medieval_o3.SG	TJA	Mbuti.DG	0.262017	0.003684	79182
Lebanon_Medieval_o4.SG	TJA	Mbuti.DG	0.265400	0.003048	220751
Lebanon_Medieval_o6.SG	TJA	Mbuti.DG	0.267872	0.003662	71507
Lebanon_Roman.SG	TJA	Mbuti.DG	0.259633	0.002827	220091
Israel_IA1_Ashkelon	TJA	Mbuti.DG	0.260810	0.003421	87549
Israel_IA2_Ashkelon	TJA	Mbuti.DG	0.256564	0.003237	103754
Israel_Natufian	TJA	Mbuti.DG	0.239639	0.003389	102463
Israel_Natufian_published	TJA	Mbuti.DG	0.228862	0.005697	18736
Israel_LBA_Ashkelon	TJA	Mbuti.DG	0.257020	0.003452	83702
Israel_MLBA	TJA	Mbuti.DG	0.256767	0.003221	124436
Israel_MLBA_published	TJA	Mbuti.DG	0.250979	0.009177	6448
Lebanon_MLBA_Canaanite_MBA.SG	TJA	Mbuti.DG	0.257093	0.002777	225014
Israel_Middle_Late_PPNB	TJA	Mbuti.DG	0.253503	0.005945	21219
Israel_PPNB	TJA	Mbuti.DG	0.252163	0.003245	149403
Jordan_Late_PPNB	TJA	Mbuti.DG	0.250792	0.003692	90126
Jordan_PPNB	TJA	Mbuti.DG	0.253699	0.003506	76694
Jordan_PPNB_published	TJA	Mbuti.DG	0.253460	0.004682	35220
Jordan_PPNC	TJA	Mbuti.DG	0.247712	0.003986	59735
Jordan_PPNC_published	TJA	Mbuti.DG	0.250754	0.008037	9368
Iran_BA2_ShahrISokhta	TJA	Mbuti.DG	0.258855	0.003393	122434
Iran_BA2_ShahrISokhta_published	TJA	Mbuti.DG	0.253734	0.002910	169775
Turkmenistan_Gonur_BA_2	TJA	Mbuti.DG	0.261595	0.003798	64618
Turkmenistan_Gonur_BA_2_published	TJA	Mbuti.DG	0.254622	0.004317	44328
Indian_GreatAndaman_100BP.SG	TJA	Mbuti.DG	0.241859	0.003060	223888
Pakistan_H_Aligrama	TJA	Mbuti.DG	0.259609	0.002842	216360
Pakistan_H_Barikot	TJA	Mbuti.DG	0.260195	0.002911	199997
Pakistan_H_Butkara	TJA	Mbuti.DG	0.259229	0.002909	180698
Pakistan_H_SaiduSharif	TJA	Mbuti.DG	0.260430	0.002742	221059
Pakistan_H_SaiduSharif_o	TJA	Mbuti.DG	0.254472	0.003129	170760
Pakistan_Medieval_Barikot2	TJA	Mbuti.DG	0.257834	0.003120	178922
Pakistan_Medieval_Parwak	TJA	Mbuti.DG	0.274844	0.006040	17633
Pakistan_Medieval_RajaGira	TJA	Mbuti.DG	0.261737	0.003042	176274
Pakistan_Medieval_Singoor	TJA	Mbuti.DG	0.262948	0.003529	107279
Pakistan_Medieval_Udegram_Ghaznavid	TJA	Mbuti.DG	0.264022	0.003275	124488
Pakistan_IA_Aligrama2	TJA	Mbuti.DG	0.257140	0.003151	139050
Pakistan_IA_Aligrama2_published	TJA	Mbuti.DG	0.258429	0.002941	188834
Pakistan_IA_Arkotkila	TJA	Mbuti.DG	0.260098	0.004166	50226
Pakistan_IA_Barikot	TJA	Mbuti.DG	0.259412	0.002936	165064
Pakistan_IA_Butkara	TJA	Mbuti.DG	0.259298	0.002860	183818
Pakistan_IA_Gogdara	TJA	Mbuti.DG	0.259382	0.002966	176718
Pakistan_IA_Katelai	TJA	Mbuti.DG	0.260568	0.002731	217016
Pakistan_IA_Katelai_published	TJA	Mbuti.DG	0.261359	0.002889	177367
Pakistan_IA_Loebanr	TJA	Mbuti.DG	0.259597	0.002715	222660
Pakistan_IA_Loebanr_o_published	TJA	Mbuti.DG	0.262079	0.003197	133526
Pakistan_IA_Loebanr_published	TJA	Mbuti.DG	0.261262	0.002908	182672
Pakistan_IA_Udegram	TJA	Mbuti.DG	0.261882	0.002723	217103
Pakistan_IA_Udegram_o	TJA	Mbuti.DG	0.257096	0.007518	9207
India_Harappan_published	TJA	Mbuti.DG	0.253907	0.009602	6535
Pakistan_LBA_published	TJA	Mbuti.DG	0.225207	0.038358	370
Pakistan_MBA_LIA_published	TJA	Mbuti.DG	0.259435	0.005025	26939
Kazakhstan_Chanchar_MBA_published	TJA	Mbuti.DG	0.269414	0.003201	147951
Kazakhstan_Dali_EBA	TJA	Mbuti.DG	0.270703	0.003303	156373
Kazakhstan_Kanai_MBA	TJA	Mbuti.DG	0.272976	0.005357	27739
Kazakhstan_Kumsay_EBA	TJA	Mbuti.DG	0.271235	0.002963	192572
Russia_EBA.SG	TJA	Mbuti.DG	0.266545	0.004463	43188
Russia_Chalmny_Varre	TJA	Mbuti.DG	0.268599	0.003261	159653
Kazakhstan_IA_Chanchar_published	TJA	Mbuti.DG	0.267767	0.003216	143510
Kazakhstan_IA_Tasbas	TJA	Mbuti.DG	0.268036	0.003656	103045
Russia_IA.SG	TJA	Mbuti.DG	0.265114	0.002832	224092
Kazakhstan_MLBA_Dali	TJA	Mbuti.DG	0.271713	0.003018	184257
Kyrgyzstan_BA_Aygirdjal	TJA	Mbuti.DG	0.267067	0.003095	164113
Russia_Bolshoy	TJA	Mbuti.DG	0.265405	0.002860	202853
Russia_LBA.SG	TJA	Mbuti.DG	0.256459	0.004266	44689
Russia_LBA_Priobrazhenka	TJA	Mbuti.DG	0.269827	0.003917	60905
Russia_Khvalynsk_Eneolithic	TJA	Mbuti.DG	0.270950	0.003181	152453
Russia_Steppe_Eneolithic	TJA	Mbuti.DG	0.270719	0.002963	202421
Russia_EHG	TJA	Mbuti.DG	0.267525	0.003377	107655
Russia_HG	TJA	Mbuti.DG	0.275273	0.007272	13365
Russia_HG_Karelia	TJA	Mbuti.DG	0.271775	0.003077	200067
Russia_HG_Karelia.SG	TJA	Mbuti.DG	0.272876	0.003145	194530
Russia_HG_Sosnoviy	TJA	Mbuti.DG	0.271118	0.003417	126795
Russia_HG_Tyumen	TJA	Mbuti.DG	0.271305	0.003173	162254
Russia_Kostenki12	TJA	Mbuti.DG	0.245326	0.007535	10950
Russia_Kostenki14	TJA	Mbuti.DG	0.245913	0.003079	212011
Russia_Kostenki14.SG	TJA	Mbuti.DG	0.245675	0.003125	206173
Russia_MA1_HG.SG	TJA	Mbuti.DG	0.263349	0.003386	158832
Russia_Popovo_HG	TJA	Mbuti.DG	0.277435	0.007339	12982
Russia_Sidelkino_HG.SG	TJA	Mbuti.DG	0.269916	0.003188	190379
Russia_Sunghir1.SG	TJA	Mbuti.DG	0.246801	0.003223	156828
Russia_Sunghir2.SG	TJA	Mbuti.DG	0.246635	0.003057	223841
Russia_Sunghir3.SG	TJA	Mbuti.DG	0.247854	0.003030	226407
Russia_Sunghir4.SG	TJA	Mbuti.DG	0.242627	0.003073	223372
Russia_Sunghir6.SG	TJA	Mbuti.DG	0.268403	0.003085	223777
Yana_UP.SG	TJA	Mbuti.DG	0.246833	0.002938	226838
Tajikistan_C_Sarazm	TJA	Mbuti.DG	0.266535	0.003074	175200
Turkmenistan_C_Geoksyur	TJA	Mbuti.DG	0.263225	0.002797	204090
Turkmenistan_C_Geoksyur_published	TJA	Mbuti.DG	0.249846	0.005188	25094
Turkmenistan_C_Namazga.SG	TJA	Mbuti.DG	0.258118	0.003252	123150
Turkmenistan_C_Namazga_o.SG	TJA	Mbuti.DG	0.259739	0.003688	83762
Turkmenistan_C_Parkhai	TJA	Mbuti.DG	0.262486	0.002800	199467
Turkmenistan_C_TepeAnau	TJA	Mbuti.DG	0.260116	0.002875	187445
Iran_BA1_ShahrISokhta	TJA	Mbuti.DG	0.261219	0.002835	188354
Iran_BA3_ShahrISokhta	TJA	Mbuti.DG	0.263312	0.006261	14423
Tajikistan_BA_DashtiKozy	TJA	Mbuti.DG	0.268096	0.002933	194723
Turkmenistan_EBA_Parkhai	TJA	Mbuti.DG	0.264805	0.003187	173546
Turkmenistan_Gonur_BA_1	TJA	Mbuti.DG	0.261576	0.002851	191382
Turkmenistan_Gonur_BA_1_o	TJA	Mbuti.DG	0.269597	0.004138	49282
Turkmenistan_Gonur_BA_1_o2	TJA	Mbuti.DG	0.253273	0.007232	11940
Turkmenistan_Gonur_BA_3	TJA	Mbuti.DG	0.272735	0.005767	22289
Turkmenistan_Gonur_BA_4	TJA	Mbuti.DG	0.267157	0.005545	22006
Turkmenistan_Gonur_BA_published	TJA	Mbuti.DG	0.305226	0.031845	584
Uzbekistan_BA_Bustan	TJA	Mbuti.DG	0.263217	0.002821	194900
Uzbekistan_BA_Bustan_o1	TJA	Mbuti.DG	0.263762	0.003299	138045
Uzbekistan_BA_Bustan_o2	TJA	Mbuti.DG	0.259452	0.003148	154293
Uzbekistan_BA_Dzharkutan1	TJA	Mbuti.DG	0.262520	0.002834	210692
Uzbekistan_BA_Dzharkutan2	TJA	Mbuti.DG	0.264536	0.002966	196405
Uzbekistan_BA_Kashkarchi	TJA	Mbuti.DG	0.270189	0.003174	155305
Uzbekistan_BA_Kokcha	TJA	Mbuti.DG	0.271482	0.003031	183110
Uzbekistan_BA_SappaliTepe	TJA	Mbuti.DG	0.261062	0.002780	223034
Uzbekistan_BA_SappaliTepe_o	TJA	Mbuti.DG	0.268407	0.003979	67823
Uzbekistan_BA_SappaliTepe2	TJA	Mbuti.DG	0.261345	0.002999	190646
Tajikistan_Ksirov_Kushan	TJA	Mbuti.DG	0.263813	0.003073	150774
Turkmenistan_IA.SG	TJA	Mbuti.DG	0.264897	0.003090	187547
Turkmenistan_LBA_Parkhai	TJA	Mbuti.DG	0.263461	0.003258	165208
Turkmenistan_LBA_Parkhai_o	TJA	Mbuti.DG	0.263193	0.003206	163462
Turkmenistan_LBA_Sumbar	TJA	Mbuti.DG	0.263321	0.003238	131466
Turkmenistan_Parkhai_MBA	TJA	Mbuti.DG	0.263257	0.003133	160346
Uzbekistan_Bustan_Eneolithic	TJA	Mbuti.DG	0.261668	0.003306	129402
Uzbekistan_ZamanBaba_N	TJA	Mbuti.DG	0.279720	0.013709	3222
Bulgaria_EBA_Yamnaya_o	TJA	Mbuti.DG	0.267775	0.003850	73498
Kazakhstan_EBA_Yamnaya.SG	TJA	Mbuti.DG	0.270134	0.003114	226284
Kazakhstan_Mereke_MBA	TJA	Mbuti.DG	0.271301	0.002927	191223
Russia_Afanasievo	TJA	Mbuti.DG	0.271233	0.002793	224050
Russia_Afanasievo.SG	TJA	Mbuti.DG	0.267924	0.003068	170905
Russia_Caucasus_EBA_Yamnaya	TJA	Mbuti.DG	0.268660	0.002951	161627
Russia_EBA_Yamnaya_Kalmykia.SG	TJA	Mbuti.DG	0.267279	0.002854	213533
Russia_EBA_Yamnaya_Samara	TJA	Mbuti.DG	0.271779	0.002833	218561
Russia_EBA_Yamnaya_Samara_published2	TJA	Mbuti.DG	0.270947	0.003109	212798
Russia_Kalmykia_EBA_Yamnaya.SG	TJA	Mbuti.DG	0.270739	0.003637	88959
Ukraine_BA_Catacomb.SG	TJA	Mbuti.DG	0.271335	0.005083	32987
Ukraine_EBA_Yamnaya	TJA	Mbuti.DG	0.268291	0.003246	161692
Ukraine_EBA_Yamnaya.SG	TJA	Mbuti.DG	0.269987	0.005418	27381
Ukraine_EBA_Yamnaya_published	TJA	Mbuti.DG	0.266798	0.007833	9510
Ukraine_Ozera_EBA_Yamnaya	TJA	Mbuti.DG	0.267319	0.003376	122421
Kazakhstan_GoldenHordeEuro.SG	TJA	Mbuti.DG	0.269586	0.003334	130970
Hungary_Prescythian_IA.SG	TJA	Mbuti.DG	0.266394	0.003191	153375
Hungary_Scythian.SG	TJA	Mbuti.DG	0.265418	0.002931	207953
Kazakhstan_Sarmatian.SG	TJA	Mbuti.DG	0.264476	0.002967	168492
Moldova_Cimmerian.SG	TJA	Mbuti.DG	0.265235	0.003184	148703
Moldova_Scythian.SG	TJA	Mbuti.DG	0.266647	0.002899	214742
Moldova_Scythian_o1.SG	TJA	Mbuti.DG	0.256357	0.009038	6999
Moldova_Scythian_o2.SG	TJA	Mbuti.DG	0.269242	0.003195	155252
Mongolia_XiongNu_WE.SG	TJA	Mbuti.DG	0.260315	0.003042	206150
Russia_Early_Sarmatian.SG	TJA	Mbuti.DG	0.277140	0.005234	32953
Russia_EarlySarmatian_SouthernUrals.SG	TJA	Mbuti.DG	0.270144	0.003037	171803
Russia_IA_EarlySarmatian	TJA	Mbuti.DG	0.268810	0.003219	144345
Russia_IA_Scythian_questionable	TJA	Mbuti.DG	0.267262	0.003176	179000
Russia_Late_Sarmatian.SG	TJA	Mbuti.DG	0.268565	0.002887	217797
Russia_MiddleSarmatian_SouthernUrals.SG	TJA	Mbuti.DG	0.272857	0.003585	101543
Russia_Sarmatian.SG	TJA	Mbuti.DG	0.264939	0.002933	195643
Ukraine_Chernyakhiv.SG	TJA	Mbuti.DG	0.262141	0.003816	55965
Ukraine_Chernyakhiv_o.SG	TJA	Mbuti.DG	0.280220	0.012487	3777
Ukraine_Cimmerians.SG	TJA	Mbuti.DG	0.265732	0.004509	44755
Ukraine_Cimmerians_o1.SG	TJA	Mbuti.DG	0.268174	0.004539	36486
Ukraine_Cimmerians_o2.SG	TJA	Mbuti.DG	0.267739	0.004224	49361
Ukraine_IA_WesternScythian.SG	TJA	Mbuti.DG	0.271814	0.003137	152269
Ukraine_IA_WesternScythian_o.SG	TJA	Mbuti.DG	0.267787	0.003959	59545
Ukraine_Scythian.SG	TJA	Mbuti.DG	0.268191	0.003013	212909
Ukraine_Scythian.WGC	TJA	Mbuti.DG	0.266075	0.012899	3708
Kazakhstan_MLBA_Aktogai	TJA	Mbuti.DG	0.269888	0.002898	201559
Kazakhstan_MLBA_Alakul_Lisakovskiy	TJA	Mbuti.DG	0.270376	0.003168	154020
Kazakhstan_MLBA_Alakul_Maitan	TJA	Mbuti.DG	0.268906	0.002833	215018
Kazakhstan_MLBA_Alakul_Maitan_o	TJA	Mbuti.DG	0.270359	0.002960	191608
Kazakhstan_MLBA_Alakul_Satan	TJA	Mbuti.DG	0.267921	0.003221	173927
Kazakhstan_MLBA_Bylkyldak	TJA	Mbuti.DG	0.267326	0.003135	166755
Kazakhstan_MLBA_Kairan	TJA	Mbuti.DG	0.269676	0.002812	196428
Kazakhstan_MLBA_Kairan_o	TJA	Mbuti.DG	0.265449	0.003318	96651
Kazakhstan_MLBA_Kairan_published	TJA	Mbuti.DG	0.268551	0.004548	39752
Kazakhstan_MLBA_Karagash	TJA	Mbuti.DG	0.272292	0.003115	164068
Kazakhstan_MLBA_OyDzhaylau	TJA	Mbuti.DG	0.269692	0.002873	200515
Kazakhstan_MLBA_OyDzhaylau_o	TJA	Mbuti.DG	0.273787	0.004448	47260
Kazakhstan_MLBA_Solyanka	TJA	Mbuti.DG	0.271430	0.003816	76266
Kazakhstan_MLBA1_AkMoustafa	TJA	Mbuti.DG	0.269921	0.003225	152367
Russia_Mezhovskaya.SG	TJA	Mbuti.DG	0.270572	0.003030	204850
Russia_MLBA_Potapovka	TJA	Mbuti.DG	0.273422	0.003573	98951
Russia_MLBA_Priobrazhenka	TJA	Mbuti.DG	0.289036	0.011192	6064
Russia_Petrovka	TJA	Mbuti.DG	0.266311	0.003722	63511
Russia_Poltavka	TJA	Mbuti.DG	0.271607	0.002903	218417
Russia_Poltavka_o	TJA	Mbuti.DG	0.268868	0.003305	124679
Russia_Poltavka_published	TJA	Mbuti.DG	0.271177	0.003423	118985
Russia_Potapovka	TJA	Mbuti.DG	0.270602	0.003291	125950
Russia_Potapovka_o	TJA	Mbuti.DG	0.273526	0.003197	175231
Russia_Srubnaya	TJA	Mbuti.DG	0.270199	0.002813	223037
Russia_Srubnaya_Alakul.SG	TJA	Mbuti.DG	0.270850	0.002799	227793
Russia_Srubnaya_o	TJA	Mbuti.DG	0.275226	0.003573	102318
Russia_Srubnaya_published	TJA	Mbuti.DG	0.271395	0.005941	21566
Ukraine_LateSrubnaya.SG	TJA	Mbuti.DG	0.263006	0.005666	22617
Russia_Steppe_Catacomb	TJA	Mbuti.DG	0.268015	0.002953	174167
Russia_HG_Samara	TJA	Mbuti.DG	0.271367	0.003760	90773
Anatolia_C	TJE	Mbuti.DG	0.269191	0.003379	116567
Anatolia_EBA	TJE	Mbuti.DG	0.268526	0.002983	207045
Anatolia_EBA.SG	TJE	Mbuti.DG	0.262584	0.002912	199209
Anatolia_Ottoman_1.SG	TJE	Mbuti.DG	0.259299	0.003523	108499
Anatolia_Ottoman_2.SG	TJE	Mbuti.DG	0.266775	0.004600	41678
Anatolia_IA.SG	TJE	Mbuti.DG	0.262371	0.003302	108511
Anatolia_MLBA.SG	TJE	Mbuti.DG	0.264753	0.002913	216899
Anatolia_Boncuklu_N.SG	TJE	Mbuti.DG	0.264966	0.003086	213175
Anatolia_Kumtepe_N.SG	TJE	Mbuti.DG	0.267040	0.005313	24977
Anatolia_N	TJE	Mbuti.DG	0.265044	0.002792	226554
Anatolia_N.SG	TJE	Mbuti.DG	0.261970	0.002892	225956
Anatolia_N_published	TJE	Mbuti.DG	0.265317	0.002865	215769
Anatolia_TepecikCiftlik_N.SG	TJE	Mbuti.DG	0.265066	0.003117	161163
Anatolia_TepecikCiftlik_N_o.SG	TJE	Mbuti.DG	0.292151	0.014518	3156
Anatolia_Epipaleolithic	TJE	Mbuti.DG	0.264147	0.003295	169372
Russia_Shamanka_EBA.SG	TJE	Mbuti.DG	0.253584	0.002932	205566
Russia_UstIda_EBA.SG	TJE	Mbuti.DG	0.254968	0.003063	168494
UstBelaya_EBA.SG	TJE	Mbuti.DG	0.255227	0.002935	222413
UstBelaya_MED.SG	TJE	Mbuti.DG	0.252392	0.005956	19447
Russia_Shamanka_Eneolithic.SG	TJE	Mbuti.DG	0.250139	0.002800	227769
Russia_UstBelaya_Angara	TJE	Mbuti.DG	0.255701	0.002920	213818
Russia_UstBelaya_Angara_published	TJE	Mbuti.DG	0.253278	0.003077	170606
Russia_UstIda_LN.SG	TJE	Mbuti.DG	0.253061	0.002928	207091
UstBelaya_N.SG	TJE	Mbuti.DG	0.249571	0.003469	103740
Russia_AfontovaGora2.SG	TJE	Mbuti.DG	0.279731	0.006560	16462
Russia_AfontovaGora3	TJE	Mbuti.DG	0.266810	0.004110	50857
Russia_Ust_Ishim.DG	TJE	Mbuti.DG	0.226486	0.003016	212648
Russia_Ust_Ishim_HG_published.DG	TJE	Mbuti.DG	0.226851	0.003015	226265
Armenia_C	TJE	Mbuti.DG	0.267767	0.002895	205728
Armenia_Caucasus_EBA_KuraAraxes	TJE	Mbuti.DG	0.264779	0.003210	121581
Armenia_EBA	TJE	Mbuti.DG	0.267726	0.002860	201201
Russia_Caucasus_KuraAraxes	TJE	Mbuti.DG	0.266609	0.003125	156732
Russia_Caucasus_LateMaikop	TJE	Mbuti.DG	0.268706	0.003168	161265
Russia_Caucasus_Maikop	TJE	Mbuti.DG	0.268987	0.003695	82143
Russia_Caucasus_Maikop_Novosvobodnaya	TJE	Mbuti.DG	0.267153	0.002993	155423
Russia_LateMaikop	TJE	Mbuti.DG	0.266564	0.003217	146771
Russia_Steppe_Maikop	TJE	Mbuti.DG	0.272162	0.002916	199050
Russia_Steppe_Maikop_o	TJE	Mbuti.DG	0.265423	0.003375	103621
Russia_Alan.SG	TJE	Mbuti.DG	0.269135	0.002841	224997
Russia_Alan_o.SG	TJE	Mbuti.DG	0.266710	0.006229	17905
Russia_SaltovoMayaki.SG	TJE	Mbuti.DG	0.264027	0.005857	19215
Armenia_LBA.SG	TJE	Mbuti.DG	0.269872	0.003373	104351
Armenia_LchashenMetsamor.SG	TJE	Mbuti.DG	0.268533	0.003097	166017
Armenia_MBA	TJE	Mbuti.DG	0.266826	0.003198	166319
Armenia_MBA.SG	TJE	Mbuti.DG	0.265775	0.003733	79954
Russia_Caucasus_LBA_Dolmen	TJE	Mbuti.DG	0.275466	0.007386	12855
Russia_North_Caucasus	TJE	Mbuti.DG	0.273164	0.003012	172827
Russia_North_Caucasus_MBA	TJE	Mbuti.DG	0.269295	0.002862	196715
Russia_Steppe_Lola	TJE	Mbuti.DG	0.274449	0.003330	159898
Mentesh	TJE	Mbuti.DG	0.272521	0.015386	2819
Russia_Caucasus_Eneolithic	TJE	Mbuti.DG	0.266110	0.003275	138856
Georgia_Kotias.SG	TJE	Mbuti.DG	0.265795	0.003051	225862
Georgia_Satsurblia.SG	TJE	Mbuti.DG	0.261848	0.003188	157852
Kazakhstan_BA_Zevakinskiy	TJE	Mbuti.DG	0.274181	0.003283	123190
Kazakhstan_Botai.SG	TJE	Mbuti.DG	0.272974	0.003253	205039
Kazakhstan_CentralSteppe_EMBA.SG	TJE	Mbuti.DG	0.265706	0.002973	226406
Kazakhstan_Eneolithic_Botai	TJE	Mbuti.DG	0.273564	0.003074	186146
Kazakhstan_Eneolithic_Botai.SG	TJE	Mbuti.DG	0.272375	0.002968	226334
Kazakhstan_Georgievsky_MBA_published	TJE	Mbuti.DG	0.276005	0.003371	122979
Kazakhstan_His.SG	TJE	Mbuti.DG	0.269276	0.005953	20646
Kazakhstan_Kangju.SG	TJE	Mbuti.DG	0.269411	0.002912	220057
Kazakhstan_Karakhanid.SG	TJE	Mbuti.DG	0.259186	0.002949	185850
Kazakhstan_Karluk.SG	TJE	Mbuti.DG	0.261033	0.002930	219997
Kazakhstan_Kimak.SG	TJE	Mbuti.DG	0.265783	0.004410	40339
Kazakhstan_Kipchak1.SG	TJE	Mbuti.DG	0.258392	0.003233	148868
Kazakhstan_Kipchak2.SG	TJE	Mbuti.DG	0.261851	0.003180	179742
Kazakhstan_OutTianShanHun.SG	TJE	Mbuti.DG	0.254035	0.003792	73048
Kazakhstan_OutTurk.SG	TJE	Mbuti.DG	0.267366	0.003325	114637
Kazakhstan_Turk.SG	TJE	Mbuti.DG	0.264804	0.002944	202680
Kazakhstan_Wusun.SG	TJE	Mbuti.DG	0.268062	0.002949	208506
Kazakhstan_Wusun_2.SG	TJE	Mbuti.DG	0.266979	0.003374	125229
Kyrgyzstan_Nomad_modern.SG	TJE	Mbuti.DG	0.263409	0.003233	136604
Kyrgyzstan_TianShanHun.SG	TJE	Mbuti.DG	0.265434	0.002764	228216
Kyrgyzstan_Turk.SG	TJE	Mbuti.DG	0.255626	0.004042	68216
Kazakhstan_CentralTasmola_o1.SG	TJE	Mbuti.DG	0.266987	0.006455	17577
Kazakhstan_CentralTasmola_o2.SG	TJE	Mbuti.DG	0.267828	0.011787	4353
Kazakhstan_EIA_Birlik.SG	TJE	Mbuti.DG	0.263878	0.011303	5179
Kazakhstan_LIA_Georgievsky_published	TJE	Mbuti.DG	0.272070	0.003256	145173
Kazakhstan_Nomad_IA.SG	TJE	Mbuti.DG	0.267292	0.002922	220028
Kazakhstan_TianShanSaka.SG	TJE	Mbuti.DG	0.269771	0.006990	13844
Kyrgyzstan_OutTianShanSaka.SG	TJE	Mbuti.DG	0.265524	0.003259	157232
Kyrgyzstan_TianShanSaka.SG	TJE	Mbuti.DG	0.267039	0.002834	223496
Russia_Tagar.SG	TJE	Mbuti.DG	0.269419	0.002847	225871
Kazakhstan_Andronovo.SG	TJE	Mbuti.DG	0.268411	0.003811	75342
Kazakhstan_CentralSaka.SG	TJE	Mbuti.DG	0.264998	0.002890	220449
Kazakhstan_LBA	TJE	Mbuti.DG	0.273272	0.003671	88788
Kazakhstan_LBA_Guruldek_published	TJE	Mbuti.DG	0.288337	0.012580	4406
Kazakhstan_LBA_Molaly	TJE	Mbuti.DG	0.268037	0.003307	148240
Kazakhstan_LBA_Tasbas	TJE	Mbuti.DG	0.216926	0.010934	4430
Kazakhstan_LBA_Zevakinskiy	TJE	Mbuti.DG	0.270106	0.002881	205655
Kazakhstan_MLBA_Fedorovo_Shoendykol	TJE	Mbuti.DG	0.270972	0.003124	165838
Kazakhstan_MLBA_Fedorovo_Shoindykol	TJE	Mbuti.DG	0.274757	0.003028	186209
Kazakhstan_MLBA_KazakhMys	TJE	Mbuti.DG	0.272018	0.002919	190036
Kazakhstan_MLBA_Zevakinskiy	TJE	Mbuti.DG	0.273115	0.003267	144442
Kazakhstan_MLBA1_Kyzlbulak	TJE	Mbuti.DG	0.275026	0.003262	146932
Kazakhstan_MLBA1_Taldysay	TJE	Mbuti.DG	0.272068	0.003220	155708
Kazakhstan_MLBA2_Kyzlbulak	TJE	Mbuti.DG	0.272659	0.003270	156172
Kazakhstan_MLBA2_Taldysay	TJE	Mbuti.DG	0.272042	0.003880	74925
Kazakhstan_OutCentralSaka.SG	TJE	Mbuti.DG	0.268196	0.003418	94872
Kazakhstan_Sintashta_MLBA_o.SG	TJE	Mbuti.DG	0.286839	0.008294	10149
Russia_Andronovo.SG	TJE	Mbuti.DG	0.273352	0.002965	224622
Russia_Karasuk.SG	TJE	Mbuti.DG	0.268134	0.002811	226701
Russia_Karasuk_o.SG	TJE	Mbuti.DG	0.254894	0.003037	223145
Russia_MLBA_Krasnoyarsk	TJE	Mbuti.DG	0.274181	0.002793	216558
Russia_MLBA_Krasnoyarsk_o	TJE	Mbuti.DG	0.271082	0.003332	167464
Russia_MLBA_Sintashta	TJE	Mbuti.DG	0.273184	0.002800	224957
Russia_MLBA_Sintashta_o1	TJE	Mbuti.DG	0.274919	0.003708	85998
Russia_MLBA_Sintashta_o2	TJE	Mbuti.DG	0.275064	0.003000	193262
Russia_MLBA_Sintashta_o3	TJE	Mbuti.DG	0.273428	0.003449	134388
Russia_MLBA_Sintashta_published	TJE	Mbuti.DG	0.273909	0.004232	57598
Russia_Sintashta_MLBA.SG	TJE	Mbuti.DG	0.269142	0.002970	194155
Russia_BA_Okunevo.SG	TJE	Mbuti.DG	0.265600	0.002828	227540
Russia_Kurma_EBA.SG	TJE	Mbuti.DG	0.257659	0.003225	135231
Russia_Kurma_EBA_o.SG	TJE	Mbuti.DG	0.254363	0.005100	31328
Kazakhstan_GoldenHordeAsian.SG	TJE	Mbuti.DG	0.251502	0.003097	212121
Kazakhstan_Medieval_Nomad.SG	TJE	Mbuti.DG	0.257734	0.002955	198878
Kazakhstan_Nomad_HP.SG	TJE	Mbuti.DG	0.252932	0.002920	217565
Kazakhstan_Nomad_Hun_Sarmatian.SG	TJE	Mbuti.DG	0.251619	0.003067	190708
Kyrgyzstan_Medieval_Nomad.SG	TJE	Mbuti.DG	0.255185	0.002896	218823
Russia_Medieval_Nomad.SG	TJE	Mbuti.DG	0.264002	0.003299	135587
Russia_Medieval_UstBelaya_Angara	TJE	Mbuti.DG	0.257498	0.004223	52914
Russia_OldBeringSea_Ekven	TJE	Mbuti.DG	0.256925	0.002825	223405
Russia_OldBeringSea_Uelen	TJE	Mbuti.DG	0.257048	0.002934	199054
Russia_OldBeringSea_Uelen_published	TJE	Mbuti.DG	0.257911	0.003442	110043
Yana_Medieval.SG	TJE	Mbuti.DG	0.251998	0.003083	182685
Ekven_IA.SG	TJE	Mbuti.DG	0.254836	0.002879	226028
Kazakhstan_IA_Berel_Pazyryk	TJE	Mbuti.DG	0.261778	0.002976	205134
Kazakhstan_IA_ZevakinoChilikta_1.SG	TJE	Mbuti.DG	0.261799	0.005123	28435
Kazakhstan_IA_ZevakinoChilikta_2.SG	TJE	Mbuti.DG	0.264665	0.004103	59382
Mongolia_XiongNu.SG	TJE	Mbuti.DG	0.246586	0.002835	226572
Russia_EasternScythian_SouthernUrals.SG	TJE	Mbuti.DG	0.266170	0.003863	76361
Russia_EasternScythian_SouthernUrals_o.SG	TJE	Mbuti.DG	0.273397	0.009423	6882
Russia_Tuva_IA_AldyBel	TJE	Mbuti.DG	0.266296	0.003185	166687
Russia_Uelen_IA.SG	TJE	Mbuti.DG	0.254880	0.008451	8104
Kolyma_M.SG	TJE	Mbuti.DG	0.254160	0.003085	226116
Magadan_BA.SG	TJE	Mbuti.DG	0.254498	0.003006	200390
Mongolia_Khovsgol_LBA	TJE	Mbuti.DG	0.255871	0.002771	223450
DevilsCave_N.SG	TJE	Mbuti.DG	0.246721	0.002809	226701
Russia_Lokomotiv_Eneolithic.SG	TJE	Mbuti.DG	0.249005	0.002975	199166
Bulgaria_C	TJE	Mbuti.DG	0.265214	0.002846	207095
Bulgaria_C_published	TJE	Mbuti.DG	0.277588	0.006026	19910
Bulgaria_Varna_C	TJE	Mbuti.DG	0.266490	0.003526	92717
Hungary_C_Balaton_Lasinja	TJE	Mbuti.DG	0.268170	0.003000	187780
Hungary_C_Balaton_Lasinja_published	TJE	Mbuti.DG	0.267802	0.003248	169972
Hungary_EarlyC_Tiszapolgar	TJE	Mbuti.DG	0.266987	0.003204	126800
Hungary_EarlyC_Tiszapolgar_Bodrogkeresztur_published	TJE	Mbuti.DG	0.270167	0.003143	170258
Hungary_LateC_Baden	TJE	Mbuti.DG	0.267396	0.002807	215617
Hungary_LateC_Baden_published	TJE	Mbuti.DG	0.266695	0.002949	190318
Hungary_LateC_Protoboleraz	TJE	Mbuti.DG	0.268932	0.003078	182254
Hungary_LateC_Protoboleraz_published	TJE	Mbuti.DG	0.266371	0.002979	203338
Iberia_C	TJE	Mbuti.DG	0.268209	0.002811	223344
Iberia_C.SG	TJE	Mbuti.DG	0.265901	0.002833	226944
Iberia_C_BA	TJE	Mbuti.DG	0.265165	0.003384	121443
Iberia_C_BA_published	TJE	Mbuti.DG	0.271246	0.005948	19203
Iberia_C_published	TJE	Mbuti.DG	0.269137	0.003211	157157
Italy_C.SG	TJE	Mbuti.DG	0.266304	0.002967	225749
Italy_C_BA.SG	TJE	Mbuti.DG	0.266901	0.002889	223536
Italy_North_Remedello_C.SG	TJE	Mbuti.DG	0.267136	0.003236	120271
Italy_Sicily_C_o	TJE	Mbuti.DG	0.265952	0.008073	8360
Romania_C	TJE	Mbuti.DG	0.265842	0.002932	174802
Romania_C.SG	TJE	Mbuti.DG	0.268893	0.003167	219710
Sweden_BAC	TJE	Mbuti.DG	0.273058	0.003166	197685
Sweden_BattleAxe.SG	TJE	Mbuti.DG	0.266410	0.003375	114262
Sweden_FBC	TJE	Mbuti.DG	0.271243	0.003298	116936
Wales_C	TJE	Mbuti.DG	0.265954	0.003477	106078
Wales_C.SG	TJE	Mbuti.DG	0.264431	0.003534	104917
Bulgaria_BeliBreyag_EBA	TJE	Mbuti.DG	0.268289	0.003779	73884
Bulgaria_EBA	TJE	Mbuti.DG	0.267830	0.002919	194824
Bulgaria_EBA_Ezero	TJE	Mbuti.DG	0.282185	0.006833	13596
Bulgaria_EBA_published	TJE	Mbuti.DG	0.265443	0.003271	125377
Croatia_LateC_EBA_Vucedol	TJE	Mbuti.DG	0.269792	0.003644	90004
Croatia_MBA	TJE	Mbuti.DG	0.271200	0.003046	171137
Czech_BA	TJE	Mbuti.DG	0.269233	0.003176	168233
Czech_BellBeaker	TJE	Mbuti.DG	0.271468	0.002780	224172
Czech_EBA	TJE	Mbuti.DG	0.272084	0.002819	210491
Czech_EBA_Protounetice	TJE	Mbuti.DG	0.273923	0.006206	17794
Czech_EBA_Unetice	TJE	Mbuti.DG	0.269628	0.003520	86400
Denmark_BA.SG	TJE	Mbuti.DG	0.269081	0.005397	21626
England_BellBeaker	TJE	Mbuti.DG	0.272227	0.002787	224021
England_BellBeaker_published	TJE	Mbuti.DG	0.273559	0.005896	19952
England_C_EBA	TJE	Mbuti.DG	0.271032	0.002808	217412
England_C_EBA_published	TJE	Mbuti.DG	0.277140	0.006245	17480
Estonia_BA.SG	TJE	Mbuti.DG	0.271389	0.002899	206012
Estonia_BA_o.SG	TJE	Mbuti.DG	0.271581	0.013617	3188
France_BellBeaker	TJE	Mbuti.DG	0.272114	0.002934	189405
France_BellBeaker_published	TJE	Mbuti.DG	0.272751	0.005784	22532
Germany_BA.SG	TJE	Mbuti.DG	0.273806	0.005987	21400
Germany_BellBeaker	TJE	Mbuti.DG	0.271433	0.002744	225664
Germany_BellBeaker_published	TJE	Mbuti.DG	0.271813	0.003746	71018
Germany_EBA_Unetice	TJE	Mbuti.DG	0.272243	0.002876	206672
Germany_EBA_Unetice_published	TJE	Mbuti.DG	0.273833	0.003189	160601
Germany_Lech_BellBeaker	TJE	Mbuti.DG	0.270466	0.002935	201550
Germany_Lech_EBA	TJE	Mbuti.DG	0.269458	0.002774	218959
Greece_Crete_Armenoi	TJE	Mbuti.DG	0.266117	0.007792	9332
Greece_Minoan_Lassithi	TJE	Mbuti.DG	0.267397	0.002914	198745
Greece_Minoan_Odigitria	TJE	Mbuti.DG	0.269238	0.004215	51802
Hungary_EBA_BellBeaker	TJE	Mbuti.DG	0.270551	0.002858	216151
Hungary_EBA_BellBeaker_o	TJE	Mbuti.DG	0.265025	0.003192	174631
Hungary_EBA_Mako	TJE	Mbuti.DG	0.272430	0.003234	160040
Hungary_EBA_Protonagyrev	TJE	Mbuti.DG	0.267137	0.003202	160750
Hungary_Mako_EBA_published.SG	TJE	Mbuti.DG	0.270320	0.003441	113712
Hungary_Maros_EBA.SG	TJE	Mbuti.DG	0.270752	0.003560	86447
Iberia_BA	TJE	Mbuti.DG	0.268840	0.002826	222434
Iberia_BA.SG	TJE	Mbuti.DG	0.268737	0.003051	201262
Iberia_BA_Cogotas	TJE	Mbuti.DG	0.268843	0.003441	106809
Iberia_BA_published	TJE	Mbuti.DG	0.268674	0.003858	81496
Iberia_BellBeaker	TJE	Mbuti.DG	0.268349	0.002830	217352
Iberia_BellBeaker_o	TJE	Mbuti.DG	0.279979	0.009805	6574
Iberia_BellBeaker_o_published	TJE	Mbuti.DG	0.228849	0.003375	139407
Iberia_BellBeaker_published	TJE	Mbuti.DG	0.274135	0.004724	39155
Iberia_EBA	TJE	Mbuti.DG	0.271485	0.003511	103522
Ireland_BA.SG	TJE	Mbuti.DG	0.271501	0.002894	226549
Italy_North_BellBeaker	TJE	Mbuti.DG	0.269826	0.003024	183381
Italy_North_Remedello_EBA.SG	TJE	Mbuti.DG	0.267183	0.004650	38349
Latvia_BA	TJE	Mbuti.DG	0.272066	0.002851	211954
Netherlands_BA	TJE	Mbuti.DG	0.270001	0.003178	173388
Netherlands_BellBeaker	TJE	Mbuti.DG	0.273417	0.002885	201008
Netherlands_BellBeaker_published	TJE	Mbuti.DG	0.272573	0.010589	5896
Poland_BellBeaker	TJE	Mbuti.DG	0.271018	0.002856	198202
Poland_BellBeaker_published	TJE	Mbuti.DG	0.271715	0.005606	21710
Poland_CWC_o.SG	TJE	Mbuti.DG	0.272155	0.002985	223467
Poland_EBA	TJE	Mbuti.DG	0.271791	0.003174	158970
Poland_EBA.SG	TJE	Mbuti.DG	0.272869	0.003119	206797
Poland_Unetice_EBA.SG	TJE	Mbuti.DG	0.273005	0.003170	137405
Scotland_BellBeaker	TJE	Mbuti.DG	0.273082	0.003008	166725
Scotland_C_EBA	TJE	Mbuti.DG	0.270142	0.002922	189055
Scotland_C_EBA_published	TJE	Mbuti.DG	0.272515	0.003375	127541
Switzerland_BellBeaker	TJE	Mbuti.DG	0.272677	0.004146	55196
Ukraine_EBA_GlobularAmphora	TJE	Mbuti.DG	0.264120	0.003103	182104
Ukraine_EBA_published	TJE	Mbuti.DG	0.271488	0.003445	118880
Wales_C_EBA	TJE	Mbuti.DG	0.273786	0.003825	82117
Wales_EBA_published	TJE	Mbuti.DG	0.276603	0.006698	16062
Czech_EarlySlav.SG	TJE	Mbuti.DG	0.264034	0.007433	12002
England_Roman.SG	TJE	Mbuti.DG	0.271358	0.002816	226320
England_Roman_MiddleEast.SG	TJE	Mbuti.DG	0.252341	0.003214	152517
England_Saxon.SG	TJE	Mbuti.DG	0.272883	0.002828	227610
Estonia_Medieval.SG	TJE	Mbuti.DG	0.272552	0.003076	161494
Finland_Levanluhta	TJE	Mbuti.DG	0.266952	0.003334	115455
Finland_Levanluhta_B	TJE	Mbuti.DG	0.276030	0.004375	45626
Germany_EMedieval.SG	TJE	Mbuti.DG	0.270834	0.002820	227579
Germany_LRoman.SG	TJE	Mbuti.DG	0.268543	0.003033	210366
Hungary_Langobard	TJE	Mbuti.DG	0.269991	0.002787	221280
Hungary_Langobard.SG	TJE	Mbuti.DG	0.271789	0.002827	228058
Hungary_Medieval.SG	TJE	Mbuti.DG	0.275703	0.003986	68854
Iberia_Carolingian	TJE	Mbuti.DG	0.271652	0.003642	93618
Iberia_Hellenistic	TJE	Mbuti.DG	0.269778	0.003030	181386
Iberia_Hellenistic_B	TJE	Mbuti.DG	0.266039	0.003547	86221
Iberia_Islamic	TJE	Mbuti.DG	0.261730	0.002883	195213
Iberia_LRoman_Medieval	TJE	Mbuti.DG	0.258294	0.006092	18918
Iberia_Medieval	TJE	Mbuti.DG	0.267791	0.003099	158858
Iberia_Medieval_published	TJE	Mbuti.DG	0.268154	0.003415	105407
Iberia_Roman	TJE	Mbuti.DG	0.261799	0.002870	209680
Iberia_Roman_o	TJE	Mbuti.DG	0.268141	0.003046	184922
Iberia_Roman_o_published	TJE	Mbuti.DG	0.253879	0.011715	4141
Iberia_Roman_published	TJE	Mbuti.DG	0.253626	0.007424	11463
Iberia_Visigoth_Barcelona	TJE	Mbuti.DG	0.267385	0.003421	94922
Iberia_Visigoth_Girona	TJE	Mbuti.DG	0.268464	0.003029	170200
Iberia_Visigoth_Girona_o_published	TJE	Mbuti.DG	0.267127	0.009868	6144
Iberia_Visigoth_Girona_published	TJE	Mbuti.DG	0.273127	0.004285	48436
Iberia_Visigoth_Granada	TJE	Mbuti.DG	0.259655	0.002859	190938
Iberia_Visigoth_Granada_o_published	TJE	Mbuti.DG	0.259130	0.005252	25859
Iberia_Visigoth_Granada_published	TJE	Mbuti.DG	0.268133	0.006300	14763
Iceland_Early_Christian.SG	TJE	Mbuti.DG	0.270463	0.003355	124293
Iceland_Pre_Christian.SG	TJE	Mbuti.DG	0.270832	0.002824	227941
Italy_Imperial.SG	TJE	Mbuti.DG	0.265249	0.002720	229228
Italy_Imperial_oAfrican.SG	TJE	Mbuti.DG	0.246234	0.003323	183790
Italy_Imperial_oCentralEuropean.SG	TJE	Mbuti.DG	0.268896	0.002980	200335
Italy_LA.SG	TJE	Mbuti.DG	0.265701	0.002756	228084
Italy_LA_oCentralEuropean.SG	TJE	Mbuti.DG	0.270735	0.002851	226926
Italy_LA_oSardiniaLike.SG	TJE	Mbuti.DG	0.265780	0.003107	137989
Italy_Medieval_EarlyModern.SG	TJE	Mbuti.DG	0.266895	0.002763	228272
Italy_Medieval_EarlyModern_oCentralEuropean.SG	TJE	Mbuti.DG	0.270582	0.002825	227744
Italy_North_EarlyMedieval_Langobards	TJE	Mbuti.DG	0.268176	0.002785	224176
Lithuania_Late_Antiquity.SG	TJE	Mbuti.DG	0.274556	0.005695	21619
Serbia_Medieval_Gepidian.SG	TJE	Mbuti.DG	0.268083	0.003820	75761
Slovakia_Poprad.SG	TJE	Mbuti.DG	0.271077	0.003540	94207
Sweden_Viking.SG	TJE	Mbuti.DG	0.272139	0.002810	227947
Bulgaria_IA	TJE	Mbuti.DG	0.271358	0.003319	141819
Croatia_EIA	TJE	Mbuti.DG	0.272292	0.003238	159788
Czech_HallstattBylany.SG	TJE	Mbuti.DG	0.270778	0.003240	132654
England_IA.SG	TJE	Mbuti.DG	0.275396	0.003431	115015
England_LIA.SG	TJE	Mbuti.DG	0.272275	0.002964	225541
England_LIA_ERoman.SG	TJE	Mbuti.DG	0.273206	0.003485	128095
Estonia_IA.SG	TJE	Mbuti.DG	0.269792	0.003004	174223
Hungary_AvarPeriod	TJE	Mbuti.DG	0.272912	0.003234	162074
Hungary_AvarPeriod.SG	TJE	Mbuti.DG	0.267416	0.003046	226010
Iberia_Celtiberian	TJE	Mbuti.DG	0.270406	0.002985	187903
Iberia_Greek	TJE	Mbuti.DG	0.270185	0.004089	61834
Iberia_Greek1	TJE	Mbuti.DG	0.257013	0.008202	8334
Iberia_Greek2	TJE	Mbuti.DG	0.258973	0.003296	161024
Iberia_IA	TJE	Mbuti.DG	0.271424	0.003036	172733
Iberia_IA_PreIberian_published	TJE	Mbuti.DG	0.264729	0.005013	25966
Iberia_Iberian	TJE	Mbuti.DG	0.269911	0.003088	160845
Iberia_Iberian_published	TJE	Mbuti.DG	0.266471	0.003301	119918
Ibiza_Punic.SG	TJE	Mbuti.DG	0.259247	0.003981	66381
Italy_IA_Republic.SG	TJE	Mbuti.DG	0.270021	0.002782	227131
Italy_IA_Republic_oEasternMediterranean.SG	TJE	Mbuti.DG	0.264261	0.002948	218544
Montenegro_IA.SG	TJE	Mbuti.DG	0.257369	0.014366	2937
Saami_IA.SG	TJE	Mbuti.DG	0.265595	0.005580	21420
Sweden_IA.SG	TJE	Mbuti.DG	0.270472	0.003405	122008
Croatia_Mesolithic_HG	TJE	Mbuti.DG	0.271335	0.003951	76251
England_Mesolithic	TJE	Mbuti.DG	0.265324	0.003129	160988
England_Mesolithic.SG	TJE	Mbuti.DG	0.267722	0.003028	216024
England_Mesolithic_all.SG	TJE	Mbuti.DG	0.267108	0.003056	217170
Italy_Mesolithic.SG	TJE	Mbuti.DG	0.265739	0.002966	226136
Latvia_MN_Comb_Ware.SG	TJE	Mbuti.DG	0.274021	0.003321	148392
Lithuania_Mesolithic	TJE	Mbuti.DG	0.271236	0.003343	128978
Norway_Mesolithic.SG	TJE	Mbuti.DG	0.271687	0.003066	218386
Portugal_Geometric_Mesolithic	TJE	Mbuti.DG	0.267790	0.005134	34836
Romania_Mesolithic	TJE	Mbuti.DG	0.272436	0.003738	84077
Romania_Mesolithic_IronGates	TJE	Mbuti.DG	0.269091	0.002932	212495
Romania_Mesolithic_IronGates.SG	TJE	Mbuti.DG	0.268802	0.002913	223931
Romania_Mesolithic_IronGates_published	TJE	Mbuti.DG	0.271271	0.003446	109440
Serbia_Mesolithic_IronGates	TJE	Mbuti.DG	0.269763	0.002859	226410
Serbia_Mesolithic_IronGates_o	TJE	Mbuti.DG	0.269863	0.003213	164020
Serbia_Mesolithic_IronGates_published	TJE	Mbuti.DG	0.270806	0.003054	199921
Sweden_Mesolithic.SG	TJE	Mbuti.DG	0.271454	0.003006	225518
Sweden_PWC	TJE	Mbuti.DG	0.272787	0.003812	81117
Sweden_PWC_NHG.SG	TJE	Mbuti.DG	0.271346	0.003064	207784
Ukraine_Mesolithic	TJE	Mbuti.DG	0.270536	0.002979	190595
Ukraine_Mesolithic_published	TJE	Mbuti.DG	0.258101	0.006409	15965
Wales_Mesolithic	TJE	Mbuti.DG	0.262484	0.003809	71364
Wales_Mesolithic.SG	TJE	Mbuti.DG	0.261751	0.003917	63438
Bulgaria_MLBA	TJE	Mbuti.DG	0.275531	0.003172	162838
Denmark_LBA.SG	TJE	Mbuti.DG	0.267010	0.006155	16780
England_LBA	TJE	Mbuti.DG	0.271361	0.004110	59296
England_MBA	TJE	Mbuti.DG	0.271366	0.002782	219248
Germany_LBA_Halberstadt_published	TJE	Mbuti.DG	0.271078	0.003193	184478
Germany_Lech_MBA	TJE	Mbuti.DG	0.270925	0.003708	84001
Greece_BA_Mycenaean	TJE	Mbuti.DG	0.257668	0.003537	69942
Greece_BA_Mycenaean_Pylos	TJE	Mbuti.DG	0.249129	0.004721	38956
Hungary_Hunyadihalom_MCHA	TJE	Mbuti.DG	0.269248	0.003377	130652
Hungary_LBA.SG	TJE	Mbuti.DG	0.269894	0.002985	226000
Hungary_LBA_Kyjatice	TJE	Mbuti.DG	0.269667	0.003240	137024
Iberia_LBA	TJE	Mbuti.DG	0.265540	0.007847	9692
Iberia_LBA_Cogotas	TJE	Mbuti.DG	0.267051	0.003021	194917
Iberia_MBA	TJE	Mbuti.DG	0.254246	0.009197	6783
Iberia_MBA.SG	TJE	Mbuti.DG	0.267251	0.002912	211927
Iberia_Tartessian	TJE	Mbuti.DG	0.254295	0.008254	7795
Iberia_Tartessian_published	TJE	Mbuti.DG	0.274015	0.006221	17465
Lithuania_BA	TJE	Mbuti.DG	0.273681	0.003406	111666
Lithuania_LBA.SG	TJE	Mbuti.DG	0.265560	0.013301	3411
Montenegro_LBA.SG	TJE	Mbuti.DG	0.264120	0.010402	5031
Scotland_LBA	TJE	Mbuti.DG	0.271393	0.002900	195951
Scotland_LBA_published	TJE	Mbuti.DG	0.281147	0.013173	3151
Scotland_MBA	TJE	Mbuti.DG	0.271404	0.002883	192358
Sweden_BA.SG	TJE	Mbuti.DG	0.272464	0.005096	29270
Wales_MBA	TJE	Mbuti.DG	0.258066	0.010053	5687
Austria_EN_LBK	TJE	Mbuti.DG	0.265785	0.002837	219015
Bulgaria_Dzhulyunitsa_N	TJE	Mbuti.DG	0.266105	0.004232	50329
Bulgaria_Krepost_N	TJE	Mbuti.DG	0.267483	0.004270	47227
Bulgaria_MalakPreslavets_N	TJE	Mbuti.DG	0.268423	0.003146	123755
Bulgaria_MalakPreslavets_N_published	TJE	Mbuti.DG	0.262895	0.004676	36729
Bulgaria_N	TJE	Mbuti.DG	0.265613	0.003183	156889
Bulgaria_N_published	TJE	Mbuti.DG	0.267847	0.003065	168174
Croatia_EN_Impressa	TJE	Mbuti.DG	0.264945	0.003087	159576
Croatia_EN_Starcevo	TJE	Mbuti.DG	0.267069	0.007563	12162
Croatia_LN_Starcevo	TJE	Mbuti.DG	0.265468	0.003147	163830
Croatia_MN_Sopot	TJE	Mbuti.DG	0.267301	0.002943	200430
Croatia_N_Cardial	TJE	Mbuti.DG	0.265592	0.003032	188503
Croatia_Vucedol	TJE	Mbuti.DG	0.275639	0.004578	38601
Czech_Baalberge	TJE	Mbuti.DG	0.269433	0.003208	171628
Czech_CordedWare	TJE	Mbuti.DG	0.271956	0.002817	213215
Czech_Eneolithic	TJE	Mbuti.DG	0.267351	0.003319	153009
Czech_Megalithic.SG	TJE	Mbuti.DG	0.264141	0.003313	156767
Czech_MN	TJE	Mbuti.DG	0.267641	0.003308	145935
Czech_N	TJE	Mbuti.DG	0.266208	0.003041	186895
Denmark_LN.SG	TJE	Mbuti.DG	0.272431	0.004657	37883
Denmark_MN_B.SG	TJE	Mbuti.DG	0.268413	0.004092	53175
England_N	TJE	Mbuti.DG	0.267326	0.002825	217615
England_N.SG	TJE	Mbuti.DG	0.267434	0.002811	226890
England_N_all.SG	TJE	Mbuti.DG	0.266940	0.002818	227446
England_N_possible	TJE	Mbuti.DG	0.269005	0.003313	131446
England_N_published	TJE	Mbuti.DG	0.267887	0.006728	15463
Estonia_CordedWare	TJE	Mbuti.DG	0.267280	0.003717	74975
Estonia_CordedWare.SG	TJE	Mbuti.DG	0.270785	0.002885	218501
Estonia_CWC	TJE	Mbuti.DG	0.269813	0.003136	178492
Estonia_EMN_Narva	TJE	Mbuti.DG	0.272791	0.003460	122157
Estonia_MN_CCC	TJE	Mbuti.DG	0.276607	0.003961	58035
Estonia_N_CombCeramic.SG	TJE	Mbuti.DG	0.270727	0.005051	30312
France_BerryAuBac	TJE	Mbuti.DG	0.269099	0.007499	11549
France_BerryAuBac_published	TJE	Mbuti.DG	0.270816	0.007707	10667
France_MN	TJE	Mbuti.DG	0.266110	0.002967	193746
Germany_CordedWare	TJE	Mbuti.DG	0.274157	0.002888	219950
Germany_CordedWare.SG	TJE	Mbuti.DG	0.268339	0.003828	63878
Germany_CordedWare_o	TJE	Mbuti.DG	0.269503	0.003881	58910
Germany_CordedWare_Tauber	TJE	Mbuti.DG	0.269100	0.005751	20272
Germany_EN_LBK	TJE	Mbuti.DG	0.265741	0.002861	221283
Germany_EN_LBK_published	TJE	Mbuti.DG	0.266958	0.002795	220042
Germany_EN_LBK_Stuttgart_published.DG	TJE	Mbuti.DG	0.266554	0.003059	222662
Germany_LN_Alberstedt	TJE	Mbuti.DG	0.272674	0.003093	206595
Germany_LN_BenzigerodeHeimburg	TJE	Mbuti.DG	0.268905	0.003191	152255
Germany_LN_Karsdorf	TJE	Mbuti.DG	0.272390	0.004847	31648
Germany_MN_Baalberge	TJE	Mbuti.DG	0.271090	0.003460	106583
Germany_MN_Blatterhohle	TJE	Mbuti.DG	0.268748	0.003000	201574
Germany_MN_Esperstedt	TJE	Mbuti.DG	0.267249	0.003126	200680
Germany_MN_Salzmuende	TJE	Mbuti.DG	0.269592	0.005122	28310
Germany_N_published	TJE	Mbuti.DG	0.270767	0.005554	24023
Greece_LN.SG	TJE	Mbuti.DG	0.266208	0.003010	218294
Greece_N	TJE	Mbuti.DG	0.266113	0.003341	155469
Greece_N.SG	TJE	Mbuti.DG	0.263592	0.003341	142746
Greece_Peloponnese_N	TJE	Mbuti.DG	0.266341	0.002859	214751
Greece_Peloponnese_N_all	TJE	Mbuti.DG	0.267108	0.003217	150518
Hungary_ALPc_Bukk_MN.SG	TJE	Mbuti.DG	0.263388	0.005887	20836
Hungary_ALPc_MN.SG	TJE	Mbuti.DG	0.263989	0.003221	137963
Hungary_ALPc_MN_published.SG	TJE	Mbuti.DG	0.273447	0.005109	32859
Hungary_EN_HG_Koros	TJE	Mbuti.DG	0.269727	0.003166	169613
Hungary_EN_HG_Koros_published.SG	TJE	Mbuti.DG	0.268438	0.003235	153283
Hungary_EN_Koros	TJE	Mbuti.DG	0.264832	0.003005	202395
Hungary_EN_Koros_all	TJE	Mbuti.DG	0.269583	0.003900	62210
Hungary_EN_Starcevo	TJE	Mbuti.DG	0.265115	0.003055	174624
Hungary_EN_Starcevo_all	TJE	Mbuti.DG	0.267282	0.003286	152411
Hungary_EN_Starcevo_o_published	TJE	Mbuti.DG	0.268604	0.003268	141985
Hungary_Koros_EN.SG	TJE	Mbuti.DG	0.263831	0.006185	19025
Hungary_LBK_MN.SG	TJE	Mbuti.DG	0.265814	0.003138	226058
Hungary_LN_Lengyel	TJE	Mbuti.DG	0.266023	0.002910	192310
Hungary_LN_Lengyel_published	TJE	Mbuti.DG	0.271636	0.003507	96996
Hungary_LN_Sopot	TJE	Mbuti.DG	0.267046	0.003232	140486
Hungary_LN_Tisza	TJE	Mbuti.DG	0.266147	0.003066	195867
Hungary_LN_Tisza_published	TJE	Mbuti.DG	0.260922	0.006853	13933
Hungary_MBA_Vatya.SG	TJE	Mbuti.DG	0.269779	0.003009	184659
Hungary_MN	TJE	Mbuti.DG	0.263991	0.003194	154693
Hungary_MN_ALBK_Szakalhat	TJE	Mbuti.DG	0.268766	0.003362	107814
Hungary_MN_ALPc	TJE	Mbuti.DG	0.265874	0.002977	196509
Hungary_MN_ALPc_Bukk	TJE	Mbuti.DG	0.266381	0.003362	164661
Hungary_MN_ALPc_Esztar	TJE	Mbuti.DG	0.271245	0.005597	21581
Hungary_MN_ALPc_I	TJE	Mbuti.DG	0.266900	0.004048	58645
Hungary_MN_ALPc_III	TJE	Mbuti.DG	0.265812	0.003970	62674
Hungary_MN_ALPc_III_published	TJE	Mbuti.DG	0.266171	0.003399	136126
Hungary_MN_ALPc_Szakalhat	TJE	Mbuti.DG	0.268512	0.003406	118688
Hungary_MN_ALPc_Szatmar	TJE	Mbuti.DG	0.267103	0.003176	159127
Hungary_MN_ALPc_Tiszadob	TJE	Mbuti.DG	0.266508	0.002966	187007
Hungary_MN_LBK	TJE	Mbuti.DG	0.265681	0.002953	195955
Hungary_MN_LBK_published	TJE	Mbuti.DG	0.268529	0.003332	150704
Hungary_MN_LBK_published.SG	TJE	Mbuti.DG	0.265638	0.003217	148079
Hungary_MN_Vinca	TJE	Mbuti.DG	0.266018	0.003104	144536
Hungary_MN_Vinca_published	TJE	Mbuti.DG	0.265941	0.003244	138739
Iberia_EN	TJE	Mbuti.DG	0.266411	0.002888	202332
Iberia_EN.SG	TJE	Mbuti.DG	0.266665	0.002948	221811
Iberia_EN_Cardial	TJE	Mbuti.DG	0.267328	0.003243	126752
Iberia_EN_Epicardial	TJE	Mbuti.DG	0.268703	0.003589	85503
Iberia_LN	TJE	Mbuti.DG	0.267060	0.002872	210449
Iberia_LN.SG	TJE	Mbuti.DG	0.264559	0.003759	69338
Iberia_LN_C	TJE	Mbuti.DG	0.265690	0.002857	207462
Iberia_LN_C.SG	TJE	Mbuti.DG	0.266346	0.002849	226654
Iberia_MN	TJE	Mbuti.DG	0.267046	0.002836	212972
Iberia_MN.SG	TJE	Mbuti.DG	0.267257	0.002891	225745
Iberia_MN_BA.SG	TJE	Mbuti.DG	0.265441	0.002834	226256
Iberia_MN_Cadiz	TJE	Mbuti.DG	0.265319	0.003370	134775
Iberia_MN_published	TJE	Mbuti.DG	0.263816	0.003339	125309
Iberia_N_C	TJE	Mbuti.DG	0.265288	0.003046	189716
Iberia_N_EBA	TJE	Mbuti.DG	0.265416	0.003687	80938
Ireland_Megalithic.SG	TJE	Mbuti.DG	0.266258	0.002819	227099
Ireland_MN.SG	TJE	Mbuti.DG	0.265284	0.003103	226058
Italy_N.SG	TJE	Mbuti.DG	0.266786	0.002839	227274
Italy_N_oWHG.SG	TJE	Mbuti.DG	0.267301	0.003519	106570
Latvia_LN_CordedWare	TJE	Mbuti.DG	0.282474	0.004123	51762
Latvia_LN_CordedWare.SG	TJE	Mbuti.DG	0.281903	0.004656	39991
Latvia_MN	TJE	Mbuti.DG	0.273492	0.002982	195534
Latvia_MN.SG	TJE	Mbuti.DG	0.267458	0.005015	32589
Lithuania_EMN_Narva	TJE	Mbuti.DG	0.269343	0.002983	214711
Lithuania_LN	TJE	Mbuti.DG	0.273487	0.002912	224405
Macedonia_N	TJE	Mbuti.DG	0.265817	0.003278	163648
Norway_N_HG.SG	TJE	Mbuti.DG	0.272480	0.003283	166540
Poland_BKG.SG	TJE	Mbuti.DG	0.265750	0.002820	227337
Poland_BKG_o1.SG	TJE	Mbuti.DG	0.261968	0.003317	119309
Poland_BKG_o2.SG	TJE	Mbuti.DG	0.263581	0.003044	190153
Poland_ChopiceVeseleCulture	TJE	Mbuti.DG	0.274153	0.003039	172829
Poland_CordedWare.SG	TJE	Mbuti.DG	0.282775	0.014435	3162
Poland_CordedWare_ProtoUnetice.SG	TJE	Mbuti.DG	0.255771	0.005183	22230
Poland_CWC	TJE	Mbuti.DG	0.274513	0.003259	153302
Poland_CWC.SG	TJE	Mbuti.DG	0.270617	0.002948	223831
Poland_GAC.SG	TJE	Mbuti.DG	0.265819	0.003097	200827
Poland_Globular_Amphora	TJE	Mbuti.DG	0.266949	0.003008	151173
Poland_Globular_Amphora_published	TJE	Mbuti.DG	0.269794	0.006190	18487
Poland_Koszyce_GAC.SG	TJE	Mbuti.DG	0.267420	0.002782	227406
Poland_Ksiaznice_GAC.SG	TJE	Mbuti.DG	0.267189	0.002981	199234
Poland_Mierzanowice_GAC.SG	TJE	Mbuti.DG	0.265717	0.003751	73675
Poland_Sandomierz_GAC.SG	TJE	Mbuti.DG	0.266738	0.003189	161384
Poland_TRB.SG	TJE	Mbuti.DG	0.266421	0.002826	224264
Romania_EN	TJE	Mbuti.DG	0.267022	0.003047	171311
Scotland_N	TJE	Mbuti.DG	0.267096	0.002791	223120
Scotland_N.SG	TJE	Mbuti.DG	0.267089	0.002993	185972
Scotland_N_all.SG	TJE	Mbuti.DG	0.268267	0.003405	134448
Scotland_N_o	TJE	Mbuti.DG	0.268176	0.005171	29430
Scotland_N_published	TJE	Mbuti.DG	0.269276	0.005001	28152
Serbia_EN	TJE	Mbuti.DG	0.265494	0.002922	200537
Serbia_EN_published	TJE	Mbuti.DG	0.253771	0.006913	12125
Serbia_EN_Starcevo	TJE	Mbuti.DG	0.269589	0.003172	163872
Serbia_N	TJE	Mbuti.DG	0.274547	0.004524	41805
Sweden_LN.SG	TJE	Mbuti.DG	0.269446	0.003016	212412
Sweden_LNBA	TJE	Mbuti.DG	0.273189	0.003344	138496
Sweden_Megalithic	TJE	Mbuti.DG	0.269479	0.003154	169473
Sweden_Megalithic.SG	TJE	Mbuti.DG	0.267371	0.002906	226670
Sweden_TRB_MN	TJE	Mbuti.DG	0.269245	0.003753	79065
Sweden_TRB_MN.SG	TJE	Mbuti.DG	0.266692	0.003243	147520
Ukraine_Eneolithic	TJE	Mbuti.DG	0.270713	0.003718	81760
Ukraine_Eneolithic_SredniStog	TJE	Mbuti.DG	0.272505	0.003353	118351
Ukraine_Eneolithic_SredniStog_o4	TJE	Mbuti.DG	0.274957	0.003296	147203
Ukraine_Eneolithic_Trypillia	TJE	Mbuti.DG	0.267489	0.004914	33204
Ukraine_Eneolithic_Trypillia_published	TJE	Mbuti.DG	0.266601	0.004161	48438
Ukraine_Eneolithic_Trypillian_published	TJE	Mbuti.DG	0.265398	0.007189	12336
Ukraine_Globular_Amphora	TJE	Mbuti.DG	0.267483	0.003008	197626
Ukraine_N	TJE	Mbuti.DG	0.271995	0.002912	205626
Ukraine_N_o2_published	TJE	Mbuti.DG	0.263936	0.004698	38890
Ukraine_N_published	TJE	Mbuti.DG	0.270313	0.003387	96244
Wales_LN	TJE	Mbuti.DG	0.264592	0.004340	49505
Wales_LN.SG	TJE	Mbuti.DG	0.265511	0.004087	56307
Wales_N	TJE	Mbuti.DG	0.271098	0.004603	41726
Wales_N.SG	TJE	Mbuti.DG	0.270258	0.004921	34174
Wales_N_all.SG	TJE	Mbuti.DG	0.273864	0.005658	22538
Austria_KremsWA3	TJE	Mbuti.DG	0.256863	0.004368	44382
Belgium_UP_GoyetQ116_1_published	TJE	Mbuti.DG	0.248621	0.003533	111991
Belgium_UP_GoyetQ116_1_published_all	TJE	Mbuti.DG	0.250135	0.003354	155911
Belgium_UP_GoyetQ-2_published	TJE	Mbuti.DG	0.255502	0.006947	13416
Belgium_UP_GoyetQ376-19_published	TJE	Mbuti.DG	0.262862	0.011450	4941
Belgium_UP_Magdalenian	TJE	Mbuti.DG	0.253655	0.004320	46076
Czech_Pavlov1	TJE	Mbuti.DG	0.263747	0.008177	10005
Czech_Vestonice13	TJE	Mbuti.DG	0.249965	0.005717	21400
Czech_Vestonice15	TJE	Mbuti.DG	0.250905	0.010420	5305
Czech_Vestonice16	TJE	Mbuti.DG	0.249736	0.003216	142633
Czech_Vestonice43	TJE	Mbuti.DG	0.243937	0.005514	23958
France_Chaudardes_published	TJE	Mbuti.DG	0.269981	0.006170	17646
France_Iboussieres25_1	TJE	Mbuti.DG	0.263039	0.006904	15515
France_Iboussieres31_2	TJE	Mbuti.DG	0.263074	0.006153	15941
France_Ranchot88_published	TJE	Mbuti.DG	0.265754	0.003736	79349
France_Rigney1_published	TJE	Mbuti.DG	0.258800	0.009402	6904
France_Rochedane	TJE	Mbuti.DG	0.269819	0.005058	29281
France_Rochedane_published	TJE	Mbuti.DG	0.270446	0.004536	45194
Germany_Bockstein_published	TJE	Mbuti.DG	0.271542	0.013499	3154
Germany_Burkhardtshohle_published	TJE	Mbuti.DG	0.249957	0.008631	7506
Germany_Falkenstein	TJE	Mbuti.DG	0.257856	0.004774	35496
Germany_Falkenstein_published	TJE	Mbuti.DG	0.255582	0.008370	9277
Germany_HohleFels49_published	TJE	Mbuti.DG	0.224582	0.007681	9351
Iberia_ElMiron	TJE	Mbuti.DG	0.252962	0.003433	121100
Iberia_HG	TJE	Mbuti.DG	0.263751	0.003048	188282
Iberia_HG.SG	TJE	Mbuti.DG	0.263074	0.002955	208765
Iberia_HG_published	TJE	Mbuti.DG	0.263382	0.003678	94221
Iberia_HG_published.SG	TJE	Mbuti.DG	0.264566	0.003099	207825
Iberia_UP_Azilian	TJE	Mbuti.DG	0.263111	0.003871	68379
Italy_North_Villabruna_HG	TJE	Mbuti.DG	0.264764	0.003195	173804
Italy_Sicily_HG_OrienteC_published	TJE	Mbuti.DG	0.266275	0.006973	12557
Italy_South_HG_Ostuni1	TJE	Mbuti.DG	0.248748	0.003999	59799
Italy_South_HG_Ostuni2	TJE	Mbuti.DG	0.248116	0.014355	2916
Italy_South_HG_Paglicci133_published	TJE	Mbuti.DG	0.245611	0.006329	15307
Latvia_HG	TJE	Mbuti.DG	0.269965	0.002897	214078
Latvia_HG.SG	TJE	Mbuti.DG	0.269791	0.003162	217614
Luxembourg_Loschbour	TJE	Mbuti.DG	0.261115	0.003832	75389
Luxembourg_Loschbour.DG	TJE	Mbuti.DG	0.268623	0.003093	212386
Luxembourg_Loschbour_published.DG	TJE	Mbuti.DG	0.269258	0.003077	224294
Romania_Muierii2	TJE	Mbuti.DG	0.248005	0.006462	15236
Romania_Oase1	TJE	Mbuti.DG	0.214084	0.004560	36326
Scotland_Megalithic.SG	TJE	Mbuti.DG	0.268104	0.003788	72573
Scotland_Mesolithic_all.SG	TJE	Mbuti.DG	0.261862	0.010878	5159
Sweden_HG.SG	TJE	Mbuti.DG	0.270035	0.005869	19800
Sweden_HG_Motala	TJE	Mbuti.DG	0.272218	0.002960	205747
Sweden_HG_Motala.SG	TJE	Mbuti.DG	0.271186	0.003239	201829
Sweden_Motala_HG	TJE	Mbuti.DG	0.271667	0.007309	11473
Switzerland_Bichon.SG	TJE	Mbuti.DG	0.267461	0.003178	225430
TAB	TJE	Mbuti.DG	0.263560	0.002703	230324
TJA	TJE	Mbuti.DG	0.265237	0.002737	229349
Iran_C_HajjiFiruz	TJE	Mbuti.DG	0.263746	0.002899	204157
Iran_C_SehGabi	TJE	Mbuti.DG	0.261869	0.002797	204475
Iran_C_TepeHissar	TJE	Mbuti.DG	0.263799	0.002784	196823
Iran_C_TepeHissar_published	TJE	Mbuti.DG	0.265195	0.004645	36656
Iran_BA_HajjiFiruz	TJE	Mbuti.DG	0.271741	0.003070	175601
Iran_Historic_GanjDareh	TJE	Mbuti.DG	0.264902	0.003220	157259
Iran_IA_HajjiFiruz	TJE	Mbuti.DG	0.270167	0.003542	97566
Iran_IA_Hasanlu.SG	TJE	Mbuti.DG	0.266020	0.003123	193548
Iran_Mesolithic_BeltCave_all_published	TJE	Mbuti.DG	0.269426	0.009541	6075
Iran_Mesolithic_HotuIIIb_all_published	TJE	Mbuti.DG	0.257827	0.004851	28998
Iran_Mesolithic_HotuIIIb_published	TJE	Mbuti.DG	0.271495	0.013414	3203
Iran_GanjDareh_N	TJE	Mbuti.DG	0.257802	0.002818	210654
Iran_LN_SehGabi	TJE	Mbuti.DG	0.258411	0.003387	103956
Iran_TepeAbdulHosein_N.SG	TJE	Mbuti.DG	0.257970	0.002865	208439
Iran_Wezmeh_N.SG	TJE	Mbuti.DG	0.254705	0.002936	225819
Israel_C	TJE	Mbuti.DG	0.258499	0.002806	212122
Israel_C_published	TJE	Mbuti.DG	0.261524	0.003914	52740
Jordan_EBA	TJE	Mbuti.DG	0.256707	0.002822	177449
Lebanon_Medieval.SG	TJE	Mbuti.DG	0.260184	0.002816	222894
Lebanon_Medieval_o1.SG	TJE	Mbuti.DG	0.257373	0.003056	210009
Lebanon_Medieval_o2.SG	TJE	Mbuti.DG	0.270397	0.003220	142684
Lebanon_Medieval_o3.SG	TJE	Mbuti.DG	0.263839	0.003694	79073
Lebanon_Medieval_o4.SG	TJE	Mbuti.DG	0.269170	0.003103	220398
Lebanon_Medieval_o6.SG	TJE	Mbuti.DG	0.271687	0.003709	71380
Lebanon_Roman.SG	TJE	Mbuti.DG	0.262426	0.002851	219780
Israel_IA1_Ashkelon	TJE	Mbuti.DG	0.263375	0.003464	87334
Israel_IA2_Ashkelon	TJE	Mbuti.DG	0.258991	0.003227	103585
Israel_Natufian	TJE	Mbuti.DG	0.242422	0.003343	102271
Israel_Natufian_published	TJE	Mbuti.DG	0.229840	0.005782	18719
Israel_LBA_Ashkelon	TJE	Mbuti.DG	0.259283	0.003493	83538
Israel_MLBA	TJE	Mbuti.DG	0.257948	0.003226	124223
Israel_MLBA_published	TJE	Mbuti.DG	0.256100	0.009224	6446
Lebanon_MLBA_Canaanite_MBA.SG	TJE	Mbuti.DG	0.259708	0.002781	224672
Israel_Middle_Late_PPNB	TJE	Mbuti.DG	0.255424	0.005978	21154
Israel_PPNB	TJE	Mbuti.DG	0.255168	0.003288	149179
Jordan_Late_PPNB	TJE	Mbuti.DG	0.252578	0.003681	89972
Jordan_PPNB	TJE	Mbuti.DG	0.255548	0.003505	76544
Jordan_PPNB_published	TJE	Mbuti.DG	0.255926	0.004606	35196
Jordan_PPNC	TJE	Mbuti.DG	0.252443	0.003995	59614
Jordan_PPNC_published	TJE	Mbuti.DG	0.253075	0.008094	9354
Iran_BA2_ShahrISokhta	TJE	Mbuti.DG	0.260684	0.003387	122254
Iran_BA2_ShahrISokhta_published	TJE	Mbuti.DG	0.254044	0.002904	169589
Turkmenistan_Gonur_BA_2	TJE	Mbuti.DG	0.264537	0.003814	64533
Turkmenistan_Gonur_BA_2_published	TJE	Mbuti.DG	0.256599	0.004405	44257
Indian_GreatAndaman_100BP.SG	TJE	Mbuti.DG	0.239597	0.003027	223592
Pakistan_H_Aligrama	TJE	Mbuti.DG	0.260899	0.002849	216060
Pakistan_H_Barikot	TJE	Mbuti.DG	0.262568	0.002894	199742
Pakistan_H_Butkara	TJE	Mbuti.DG	0.260602	0.002909	180529
Pakistan_H_SaiduSharif	TJE	Mbuti.DG	0.262303	0.002746	220818
Pakistan_H_SaiduSharif_o	TJE	Mbuti.DG	0.252978	0.003129	170560
Pakistan_Medieval_Barikot2	TJE	Mbuti.DG	0.259786	0.003141	178618
Pakistan_Medieval_Parwak	TJE	Mbuti.DG	0.277355	0.006135	17625
Pakistan_Medieval_RajaGira	TJE	Mbuti.DG	0.264594	0.003033	175960
Pakistan_Medieval_Singoor	TJE	Mbuti.DG	0.266145	0.003552	107130
Pakistan_Medieval_Udegram_Ghaznavid	TJE	Mbuti.DG	0.266027	0.003294	124323
Pakistan_IA_Aligrama2	TJE	Mbuti.DG	0.258528	0.003163	138815
Pakistan_IA_Aligrama2_published	TJE	Mbuti.DG	0.259409	0.002925	188588
Pakistan_IA_Arkotkila	TJE	Mbuti.DG	0.260944	0.004163	50135
Pakistan_IA_Barikot	TJE	Mbuti.DG	0.260650	0.002981	164799
Pakistan_IA_Butkara	TJE	Mbuti.DG	0.261704	0.002887	183609
Pakistan_IA_Gogdara	TJE	Mbuti.DG	0.261606	0.002933	176504
Pakistan_IA_Katelai	TJE	Mbuti.DG	0.262268	0.002720	216875
Pakistan_IA_Katelai_published	TJE	Mbuti.DG	0.262524	0.002892	177151
Pakistan_IA_Loebanr	TJE	Mbuti.DG	0.261468	0.002707	222446
Pakistan_IA_Loebanr_o_published	TJE	Mbuti.DG	0.265382	0.003232	133321
Pakistan_IA_Loebanr_published	TJE	Mbuti.DG	0.263086	0.002897	182456
Pakistan_IA_Udegram	TJE	Mbuti.DG	0.263842	0.002706	216831
Pakistan_IA_Udegram_o	TJE	Mbuti.DG	0.261498	0.007705	9179
India_Harappan_published	TJE	Mbuti.DG	0.248046	0.009691	6521
Pakistan_LBA_published	TJE	Mbuti.DG	0.234251	0.039617	370
Pakistan_MBA_LIA_published	TJE	Mbuti.DG	0.260641	0.005136	26884
Kazakhstan_Chanchar_MBA_published	TJE	Mbuti.DG	0.273523	0.003255	147718
Kazakhstan_Dali_EBA	TJE	Mbuti.DG	0.273897	0.003269	156147
Kazakhstan_Kanai_MBA	TJE	Mbuti.DG	0.275516	0.005385	27632
Kazakhstan_Kumsay_EBA	TJE	Mbuti.DG	0.274965	0.002990	192318
Russia_EBA.SG	TJE	Mbuti.DG	0.271445	0.004523	43134
Russia_Chalmny_Varre	TJE	Mbuti.DG	0.270597	0.003201	159427
Kazakhstan_IA_Chanchar_published	TJE	Mbuti.DG	0.271101	0.003268	143304
Kazakhstan_IA_Tasbas	TJE	Mbuti.DG	0.269679	0.003660	102885
Russia_IA.SG	TJE	Mbuti.DG	0.265613	0.002811	223873
Kazakhstan_MLBA_Dali	TJE	Mbuti.DG	0.275791	0.003013	183956
Kyrgyzstan_BA_Aygirdjal	TJE	Mbuti.DG	0.269604	0.003080	163901
Russia_Bolshoy	TJE	Mbuti.DG	0.265621	0.002859	202614
Russia_LBA.SG	TJE	Mbuti.DG	0.256263	0.004187	44598
Russia_LBA_Priobrazhenka	TJE	Mbuti.DG	0.271921	0.003969	60872
Russia_Khvalynsk_Eneolithic	TJE	Mbuti.DG	0.274788	0.003221	152163
Russia_Steppe_Eneolithic	TJE	Mbuti.DG	0.273896	0.002953	202067
Russia_EHG	TJE	Mbuti.DG	0.269916	0.003428	107447
Russia_HG	TJE	Mbuti.DG	0.282017	0.007231	13347
Russia_HG_Karelia	TJE	Mbuti.DG	0.274887	0.003131	199740
Russia_HG_Karelia.SG	TJE	Mbuti.DG	0.275868	0.003178	194196
Russia_HG_Sosnoviy	TJE	Mbuti.DG	0.274159	0.003470	126600
Russia_HG_Tyumen	TJE	Mbuti.DG	0.273784	0.003165	162016
Russia_Kostenki12	TJE	Mbuti.DG	0.244956	0.007499	10932
Russia_Kostenki14	TJE	Mbuti.DG	0.247202	0.003071	211683
Russia_Kostenki14.SG	TJE	Mbuti.DG	0.247974	0.003154	205859
Russia_MA1_HG.SG	TJE	Mbuti.DG	0.267145	0.003418	158530
Russia_Popovo_HG	TJE	Mbuti.DG	0.284417	0.007319	12955
Russia_Sidelkino_HG.SG	TJE	Mbuti.DG	0.272659	0.003191	190091
Russia_Sunghir1.SG	TJE	Mbuti.DG	0.247881	0.003221	156585
Russia_Sunghir2.SG	TJE	Mbuti.DG	0.248105	0.003105	223454
Russia_Sunghir3.SG	TJE	Mbuti.DG	0.249772	0.003071	226058
Russia_Sunghir4.SG	TJE	Mbuti.DG	0.244441	0.003101	223017
Russia_Sunghir6.SG	TJE	Mbuti.DG	0.271489	0.003064	223442
Yana_UP.SG	TJE	Mbuti.DG	0.247541	0.002959	226530
Tajikistan_C_Sarazm	TJE	Mbuti.DG	0.269082	0.003087	174911
Turkmenistan_C_Geoksyur	TJE	Mbuti.DG	0.265821	0.002817	203865
Turkmenistan_C_Geoksyur_published	TJE	Mbuti.DG	0.253725	0.005248	25062
Turkmenistan_C_Namazga.SG	TJE	Mbuti.DG	0.262560	0.003317	122909
Turkmenistan_C_Namazga_o.SG	TJE	Mbuti.DG	0.263614	0.003686	83633
Turkmenistan_C_Parkhai	TJE	Mbuti.DG	0.264870	0.002803	199233
Turkmenistan_C_TepeAnau	TJE	Mbuti.DG	0.263681	0.002912	187212
Iran_BA1_ShahrISokhta	TJE	Mbuti.DG	0.264742	0.002860	188071
Iran_BA3_ShahrISokhta	TJE	Mbuti.DG	0.261812	0.006254	14399
Tajikistan_BA_DashtiKozy	TJE	Mbuti.DG	0.272011	0.002981	194457
Turkmenistan_EBA_Parkhai	TJE	Mbuti.DG	0.267457	0.003189	173198
Turkmenistan_Gonur_BA_1	TJE	Mbuti.DG	0.264448	0.002842	191040
Turkmenistan_Gonur_BA_1_o	TJE	Mbuti.DG	0.272465	0.004185	49264
Turkmenistan_Gonur_BA_1_o2	TJE	Mbuti.DG	0.255059	0.007214	11932
Turkmenistan_Gonur_BA_3	TJE	Mbuti.DG	0.273616	0.005766	22217
Turkmenistan_Gonur_BA_4	TJE	Mbuti.DG	0.270065	0.005636	21946
Turkmenistan_Gonur_BA_published	TJE	Mbuti.DG	0.316785	0.032220	587
Uzbekistan_BA_Bustan	TJE	Mbuti.DG	0.266410	0.002854	194624
Uzbekistan_BA_Bustan_o1	TJE	Mbuti.DG	0.267305	0.003304	137892
Uzbekistan_BA_Bustan_o2	TJE	Mbuti.DG	0.260901	0.003144	154002
Uzbekistan_BA_Dzharkutan1	TJE	Mbuti.DG	0.265911	0.002831	210415
Uzbekistan_BA_Dzharkutan2	TJE	Mbuti.DG	0.268964	0.002963	196082
Uzbekistan_BA_Kashkarchi	TJE	Mbuti.DG	0.273458	0.003206	155080
Uzbekistan_BA_Kokcha	TJE	Mbuti.DG	0.274386	0.003041	182833
Uzbekistan_BA_SappaliTepe	TJE	Mbuti.DG	0.263951	0.002800	222729
Uzbekistan_BA_SappaliTepe_o	TJE	Mbuti.DG	0.270239	0.004006	67720
Uzbekistan_BA_SappaliTepe2	TJE	Mbuti.DG	0.263841	0.003062	190311
Tajikistan_Ksirov_Kushan	TJE	Mbuti.DG	0.266678	0.003079	150514
Turkmenistan_IA.SG	TJE	Mbuti.DG	0.269263	0.003128	187171
Turkmenistan_LBA_Parkhai	TJE	Mbuti.DG	0.267583	0.003261	164914
Turkmenistan_LBA_Parkhai_o	TJE	Mbuti.DG	0.267441	0.003158	163146
Turkmenistan_LBA_Sumbar	TJE	Mbuti.DG	0.267740	0.003272	131216
Turkmenistan_Parkhai_MBA	TJE	Mbuti.DG	0.266899	0.003158	160068
Uzbekistan_Bustan_Eneolithic	TJE	Mbuti.DG	0.265339	0.003314	129143
Uzbekistan_ZamanBaba_N	TJE	Mbuti.DG	0.287348	0.014006	3213
Bulgaria_EBA_Yamnaya_o	TJE	Mbuti.DG	0.269413	0.003930	73339
Kazakhstan_EBA_Yamnaya.SG	TJE	Mbuti.DG	0.274785	0.003091	225911
Kazakhstan_Mereke_MBA	TJE	Mbuti.DG	0.274848	0.002941	190954
Russia_Afanasievo	TJE	Mbuti.DG	0.275038	0.002806	223803
Russia_Afanasievo.SG	TJE	Mbuti.DG	0.272425	0.003066	170634
Russia_Caucasus_EBA_Yamnaya	TJE	Mbuti.DG	0.271982	0.003023	161423
Russia_EBA_Yamnaya_Kalmykia.SG	TJE	Mbuti.DG	0.271876	0.002859	213171
Russia_EBA_Yamnaya_Samara	TJE	Mbuti.DG	0.275606	0.002838	218177
Russia_EBA_Yamnaya_Samara_published2	TJE	Mbuti.DG	0.273287	0.003119	212442
Russia_Kalmykia_EBA_Yamnaya.SG	TJE	Mbuti.DG	0.274169	0.003658	88772
Ukraine_BA_Catacomb.SG	TJE	Mbuti.DG	0.275157	0.004968	32963
Ukraine_EBA_Yamnaya	TJE	Mbuti.DG	0.272974	0.003312	161428
Ukraine_EBA_Yamnaya.SG	TJE	Mbuti.DG	0.274725	0.005359	27319
Ukraine_EBA_Yamnaya_published	TJE	Mbuti.DG	0.268965	0.007949	9478
Ukraine_Ozera_EBA_Yamnaya	TJE	Mbuti.DG	0.271422	0.003412	122228
Kazakhstan_GoldenHordeEuro.SG	TJE	Mbuti.DG	0.272893	0.003392	130758
Hungary_Prescythian_IA.SG	TJE	Mbuti.DG	0.268911	0.003176	153105
Hungary_Scythian.SG	TJE	Mbuti.DG	0.268741	0.002911	207655
Kazakhstan_Sarmatian.SG	TJE	Mbuti.DG	0.268075	0.002955	168264
Moldova_Cimmerian.SG	TJE	Mbuti.DG	0.266796	0.003181	148360
Moldova_Scythian.SG	TJE	Mbuti.DG	0.270326	0.002898	214362
Moldova_Scythian_o1.SG	TJE	Mbuti.DG	0.262358	0.009241	6985
Moldova_Scythian_o2.SG	TJE	Mbuti.DG	0.273194	0.003224	155011
Mongolia_XiongNu_WE.SG	TJE	Mbuti.DG	0.261082	0.002992	205795
Russia_Early_Sarmatian.SG	TJE	Mbuti.DG	0.278268	0.005204	32938
Russia_EarlySarmatian_SouthernUrals.SG	TJE	Mbuti.DG	0.272447	0.003036	171574
Russia_IA_EarlySarmatian	TJE	Mbuti.DG	0.271799	0.003237	144140
Russia_IA_Scythian_questionable	TJE	Mbuti.DG	0.269770	0.003187	178738
Russia_Late_Sarmatian.SG	TJE	Mbuti.DG	0.271213	0.002886	217511
Russia_MiddleSarmatian_SouthernUrals.SG	TJE	Mbuti.DG	0.274033	0.003603	101396
Russia_Sarmatian.SG	TJE	Mbuti.DG	0.268272	0.002951	195354
Ukraine_Chernyakhiv.SG	TJE	Mbuti.DG	0.263001	0.003879	55886
Ukraine_Chernyakhiv_o.SG	TJE	Mbuti.DG	0.276000	0.012544	3772
Ukraine_Cimmerians.SG	TJE	Mbuti.DG	0.270178	0.004580	44645
Ukraine_Cimmerians_o1.SG	TJE	Mbuti.DG	0.271231	0.004540	36353
Ukraine_Cimmerians_o2.SG	TJE	Mbuti.DG	0.269819	0.004308	49311
Ukraine_IA_WesternScythian.SG	TJE	Mbuti.DG	0.274271	0.003153	152111
Ukraine_IA_WesternScythian_o.SG	TJE	Mbuti.DG	0.271363	0.003965	59444
Ukraine_Scythian.SG	TJE	Mbuti.DG	0.271251	0.003068	212543
Ukraine_Scythian.WGC	TJE	Mbuti.DG	0.269950	0.012914	3689
Kazakhstan_MLBA_Aktogai	TJE	Mbuti.DG	0.273807	0.002893	201280
Kazakhstan_MLBA_Alakul_Lisakovskiy	TJE	Mbuti.DG	0.274933	0.003210	153800
Kazakhstan_MLBA_Alakul_Maitan	TJE	Mbuti.DG	0.272876	0.002842	214733
Kazakhstan_MLBA_Alakul_Maitan_o	TJE	Mbuti.DG	0.273097	0.002961	191303
Kazakhstan_MLBA_Alakul_Satan	TJE	Mbuti.DG	0.273323	0.003219	173623
Kazakhstan_MLBA_Bylkyldak	TJE	Mbuti.DG	0.272593	0.003171	166540
Kazakhstan_MLBA_Kairan	TJE	Mbuti.DG	0.272514	0.002837	196156
Kazakhstan_MLBA_Kairan_o	TJE	Mbuti.DG	0.267738	0.003309	96522
Kazakhstan_MLBA_Kairan_published	TJE	Mbuti.DG	0.272796	0.004585	39632
Kazakhstan_MLBA_Karagash	TJE	Mbuti.DG	0.275329	0.003109	163787
Kazakhstan_MLBA_OyDzhaylau	TJE	Mbuti.DG	0.273959	0.002881	200214
Kazakhstan_MLBA_OyDzhaylau_o	TJE	Mbuti.DG	0.278825	0.004410	47216
Kazakhstan_MLBA_Solyanka	TJE	Mbuti.DG	0.276018	0.003852	76139
Kazakhstan_MLBA1_AkMoustafa	TJE	Mbuti.DG	0.273638	0.003203	152151
Russia_Mezhovskaya.SG	TJE	Mbuti.DG	0.273291	0.003055	204518
Russia_MLBA_Potapovka	TJE	Mbuti.DG	0.276883	0.003590	98777
Russia_MLBA_Priobrazhenka	TJE	Mbuti.DG	0.292090	0.011408	6063
Russia_Petrovka	TJE	Mbuti.DG	0.269720	0.003764	63315
Russia_Poltavka	TJE	Mbuti.DG	0.275497	0.002945	218048
Russia_Poltavka_o	TJE	Mbuti.DG	0.272554	0.003328	124561
Russia_Poltavka_published	TJE	Mbuti.DG	0.274627	0.003487	118792
Russia_Potapovka	TJE	Mbuti.DG	0.274532	0.003284	125759
Russia_Potapovka_o	TJE	Mbuti.DG	0.276174	0.003180	174969
Russia_Srubnaya	TJE	Mbuti.DG	0.274334	0.002834	222714
Russia_Srubnaya_Alakul.SG	TJE	Mbuti.DG	0.274714	0.002819	227406
Russia_Srubnaya_o	TJE	Mbuti.DG	0.278050	0.003544	102136
Russia_Srubnaya_published	TJE	Mbuti.DG	0.275058	0.005934	21543
Ukraine_LateSrubnaya.SG	TJE	Mbuti.DG	0.266738	0.005720	22612
Russia_Steppe_Catacomb	TJE	Mbuti.DG	0.272593	0.002983	173909
Russia_HG_Samara	TJE	Mbuti.DG	0.273525	0.003765	90635
Anatolia_C	TAB	Mbuti.DG	0.265867	0.003312	118700
Anatolia_EBA	TAB	Mbuti.DG	0.264249	0.002908	210476
Anatolia_EBA.SG	TAB	Mbuti.DG	0.259460	0.002835	202717
Anatolia_Ottoman_1.SG	TAB	Mbuti.DG	0.259566	0.003429	110534
Anatolia_Ottoman_2.SG	TAB	Mbuti.DG	0.264500	0.004511	42473
Anatolia_IA.SG	TAB	Mbuti.DG	0.260382	0.003248	110518
Anatolia_MLBA.SG	TAB	Mbuti.DG	0.261464	0.002866	220542
Anatolia_Boncuklu_N.SG	TAB	Mbuti.DG	0.261541	0.003017	217008
Anatolia_Kumtepe_N.SG	TAB	Mbuti.DG	0.265734	0.005188	25424
Anatolia_N	TAB	Mbuti.DG	0.262177	0.002741	228623
Anatolia_N.SG	TAB	Mbuti.DG	0.259386	0.002827	229769
Anatolia_N_published	TAB	Mbuti.DG	0.262682	0.002812	218696
Anatolia_TepecikCiftlik_N.SG	TAB	Mbuti.DG	0.261878	0.003042	163991
Anatolia_TepecikCiftlik_N_o.SG	TAB	Mbuti.DG	0.287922	0.014171	3210
Anatolia_Epipaleolithic	TAB	Mbuti.DG	0.261466	0.003192	172483
Russia_Shamanka_EBA.SG	TAB	Mbuti.DG	0.259620	0.002920	208958
Russia_UstIda_EBA.SG	TAB	Mbuti.DG	0.260037	0.003041	171431
UstBelaya_EBA.SG	TAB	Mbuti.DG	0.261138	0.002896	225916
UstBelaya_MED.SG	TAB	Mbuti.DG	0.260405	0.005880	19810
Russia_Shamanka_Eneolithic.SG	TAB	Mbuti.DG	0.258086	0.002794	230258
Russia_UstBelaya_Angara	TAB	Mbuti.DG	0.261308	0.002899	216615
Russia_UstBelaya_Angara_published	TAB	Mbuti.DG	0.259262	0.003035	173568
Russia_UstIda_LN.SG	TAB	Mbuti.DG	0.257648	0.002914	210562
UstBelaya_N.SG	TAB	Mbuti.DG	0.258539	0.003396	105589
Russia_AfontovaGora2.SG	TAB	Mbuti.DG	0.272558	0.006331	16753
Russia_AfontovaGora3	TAB	Mbuti.DG	0.260205	0.003915	51806
Russia_Ust_Ishim.DG	TAB	Mbuti.DG	0.226910	0.002966	215989
Russia_Ust_Ishim_HG_published.DG	TAB	Mbuti.DG	0.227241	0.002966	229829
Armenia_C	TAB	Mbuti.DG	0.262559	0.002813	208912
Armenia_Caucasus_EBA_KuraAraxes	TAB	Mbuti.DG	0.260548	0.003163	123874
Armenia_EBA	TAB	Mbuti.DG	0.263167	0.002808	204532
Russia_Caucasus_KuraAraxes	TAB	Mbuti.DG	0.262583	0.003062	159551
Russia_Caucasus_LateMaikop	TAB	Mbuti.DG	0.263929	0.003100	164267
Russia_Caucasus_Maikop	TAB	Mbuti.DG	0.263718	0.003606	83673
Russia_Caucasus_Maikop_Novosvobodnaya	TAB	Mbuti.DG	0.262907	0.002964	158115
Russia_LateMaikop	TAB	Mbuti.DG	0.262565	0.003121	149502
Russia_Steppe_Maikop	TAB	Mbuti.DG	0.266006	0.002861	202174
Russia_Steppe_Maikop_o	TAB	Mbuti.DG	0.260295	0.003282	105519
Russia_Alan.SG	TAB	Mbuti.DG	0.264917	0.002781	228606
Russia_Alan_o.SG	TAB	Mbuti.DG	0.266746	0.006080	18274
Russia_SaltovoMayaki.SG	TAB	Mbuti.DG	0.262333	0.005705	19599
Armenia_LBA.SG	TAB	Mbuti.DG	0.264399	0.003319	106251
Armenia_LchashenMetsamor.SG	TAB	Mbuti.DG	0.263703	0.002987	169116
Armenia_MBA	TAB	Mbuti.DG	0.261961	0.003082	169459
Armenia_MBA.SG	TAB	Mbuti.DG	0.258892	0.003600	81409
Russia_Caucasus_LBA_Dolmen	TAB	Mbuti.DG	0.270482	0.007084	13089
Russia_North_Caucasus	TAB	Mbuti.DG	0.266757	0.002939	175648
Russia_North_Caucasus_MBA	TAB	Mbuti.DG	0.264509	0.002804	199983
Russia_Steppe_Lola	TAB	Mbuti.DG	0.268085	0.003222	162884
Mentesh	TAB	Mbuti.DG	0.263296	0.014704	2874
Russia_Caucasus_Eneolithic	TAB	Mbuti.DG	0.261680	0.003205	141467
Georgia_Kotias.SG	TAB	Mbuti.DG	0.260237	0.002973	230084
Georgia_Satsurblia.SG	TAB	Mbuti.DG	0.257116	0.003118	160821
Kazakhstan_BA_Zevakinskiy	TAB	Mbuti.DG	0.268139	0.003202	125482
Kazakhstan_Botai.SG	TAB	Mbuti.DG	0.268055	0.003163	208918
Kazakhstan_CentralSteppe_EMBA.SG	TAB	Mbuti.DG	0.264903	0.002914	230134
Kazakhstan_Eneolithic_Botai	TAB	Mbuti.DG	0.268570	0.002998	189393
Kazakhstan_Eneolithic_Botai.SG	TAB	Mbuti.DG	0.267840	0.002908	230162
Kazakhstan_Georgievsky_MBA_published	TAB	Mbuti.DG	0.270192	0.003302	125233
Kazakhstan_His.SG	TAB	Mbuti.DG	0.265164	0.005825	21046
Kazakhstan_Kangju.SG	TAB	Mbuti.DG	0.265377	0.002844	223649
Kazakhstan_Karakhanid.SG	TAB	Mbuti.DG	0.260487	0.002924	189118
Kazakhstan_Karluk.SG	TAB	Mbuti.DG	0.262292	0.002877	223782
Kazakhstan_Kimak.SG	TAB	Mbuti.DG	0.264488	0.004312	41089
Kazakhstan_Kipchak1.SG	TAB	Mbuti.DG	0.257281	0.003183	151617
Kazakhstan_Kipchak2.SG	TAB	Mbuti.DG	0.264513	0.003104	182983
Kazakhstan_OutTianShanHun.SG	TAB	Mbuti.DG	0.260193	0.003689	74340
Kazakhstan_OutTurk.SG	TAB	Mbuti.DG	0.262764	0.003226	116836
Kazakhstan_Turk.SG	TAB	Mbuti.DG	0.264298	0.002915	206324
Kazakhstan_Wusun.SG	TAB	Mbuti.DG	0.264474	0.002905	212226
Kazakhstan_Wusun_2.SG	TAB	Mbuti.DG	0.263277	0.003315	127551
Kyrgyzstan_Nomad_modern.SG	TAB	Mbuti.DG	0.260503	0.003150	139165
Kyrgyzstan_TianShanHun.SG	TAB	Mbuti.DG	0.263731	0.002732	230265
Kyrgyzstan_Turk.SG	TAB	Mbuti.DG	0.258326	0.003933	69470
Kazakhstan_CentralTasmola_o1.SG	TAB	Mbuti.DG	0.258625	0.006214	17909
Kazakhstan_CentralTasmola_o2.SG	TAB	Mbuti.DG	0.263080	0.011490	4425
Kazakhstan_EIA_Birlik.SG	TAB	Mbuti.DG	0.257626	0.010856	5267
Kazakhstan_LIA_Georgievsky_published	TAB	Mbuti.DG	0.266608	0.003169	147883
Kazakhstan_Nomad_IA.SG	TAB	Mbuti.DG	0.265011	0.002890	223764
Kazakhstan_TianShanSaka.SG	TAB	Mbuti.DG	0.266476	0.006850	14117
Kyrgyzstan_OutTianShanSaka.SG	TAB	Mbuti.DG	0.264476	0.003186	160113
Kyrgyzstan_TianShanSaka.SG	TAB	Mbuti.DG	0.264131	0.002781	226902
Russia_Tagar.SG	TAB	Mbuti.DG	0.265844	0.002803	229119
Kazakhstan_Andronovo.SG	TAB	Mbuti.DG	0.263779	0.003718	76823
Kazakhstan_CentralSaka.SG	TAB	Mbuti.DG	0.264140	0.002847	223961
Kazakhstan_LBA	TAB	Mbuti.DG	0.268253	0.003535	90449
Kazakhstan_LBA_Guruldek_published	TAB	Mbuti.DG	0.279240	0.012298	4487
Kazakhstan_LBA_Molaly	TAB	Mbuti.DG	0.264975	0.003161	151003
Kazakhstan_LBA_Tasbas	TAB	Mbuti.DG	0.216958	0.010424	4502
Kazakhstan_LBA_Zevakinskiy	TAB	Mbuti.DG	0.266332	0.002801	208554
Kazakhstan_MLBA_Fedorovo_Shoendykol	TAB	Mbuti.DG	0.265290	0.003046	168913
Kazakhstan_MLBA_Fedorovo_Shoindykol	TAB	Mbuti.DG	0.268622	0.002956	189451
Kazakhstan_MLBA_KazakhMys	TAB	Mbuti.DG	0.265783	0.002846	193042
Kazakhstan_MLBA_Zevakinskiy	TAB	Mbuti.DG	0.268232	0.003172	147085
Kazakhstan_MLBA1_Kyzlbulak	TAB	Mbuti.DG	0.269173	0.003161	149687
Kazakhstan_MLBA1_Taldysay	TAB	Mbuti.DG	0.266183	0.003134	158629
Kazakhstan_MLBA2_Kyzlbulak	TAB	Mbuti.DG	0.266638	0.003223	159053
Kazakhstan_MLBA2_Taldysay	TAB	Mbuti.DG	0.266282	0.003702	76301
Kazakhstan_OutCentralSaka.SG	TAB	Mbuti.DG	0.263542	0.003326	96695
Kazakhstan_Sintashta_MLBA_o.SG	TAB	Mbuti.DG	0.278625	0.007974	10335
Russia_Andronovo.SG	TAB	Mbuti.DG	0.267548	0.002889	228247
Russia_Karasuk.SG	TAB	Mbuti.DG	0.265923	0.002777	229697
Russia_Karasuk_o.SG	TAB	Mbuti.DG	0.260326	0.002980	227202
Russia_MLBA_Krasnoyarsk	TAB	Mbuti.DG	0.268276	0.002741	218949
Russia_MLBA_Krasnoyarsk_o	TAB	Mbuti.DG	0.268492	0.003264	170569
Russia_MLBA_Sintashta	TAB	Mbuti.DG	0.267238	0.002740	227001
Russia_MLBA_Sintashta_o1	TAB	Mbuti.DG	0.266892	0.003573	87580
Russia_MLBA_Sintashta_o2	TAB	Mbuti.DG	0.268696	0.002914	196563
Russia_MLBA_Sintashta_o3	TAB	Mbuti.DG	0.267467	0.003349	136926
Russia_MLBA_Sintashta_published	TAB	Mbuti.DG	0.268951	0.004099	58637
Russia_Sintashta_MLBA.SG	TAB	Mbuti.DG	0.263043	0.002878	197511
Russia_BA_Okunevo.SG	TAB	Mbuti.DG	0.264950	0.002800	230231
Russia_Kurma_EBA.SG	TAB	Mbuti.DG	0.263490	0.003142	137616
Russia_Kurma_EBA_o.SG	TAB	Mbuti.DG	0.259624	0.004986	31912
Kazakhstan_GoldenHordeAsian.SG	TAB	Mbuti.DG	0.260475	0.003092	215913
Kazakhstan_Medieval_Nomad.SG	TAB	Mbuti.DG	0.259894	0.002949	202289
Kazakhstan_Nomad_HP.SG	TAB	Mbuti.DG	0.259584	0.002890	221193
Kazakhstan_Nomad_Hun_Sarmatian.SG	TAB	Mbuti.DG	0.258121	0.003078	194017
Kyrgyzstan_Medieval_Nomad.SG	TAB	Mbuti.DG	0.261094	0.002888	222242
Russia_Medieval_Nomad.SG	TAB	Mbuti.DG	0.263513	0.003225	138107
Russia_Medieval_UstBelaya_Angara	TAB	Mbuti.DG	0.263027	0.004174	53881
Russia_OldBeringSea_Ekven	TAB	Mbuti.DG	0.261562	0.002808	225807
Russia_OldBeringSea_Uelen	TAB	Mbuti.DG	0.261149	0.002912	202216
Russia_OldBeringSea_Uelen_published	TAB	Mbuti.DG	0.260904	0.003364	112054
Yana_Medieval.SG	TAB	Mbuti.DG	0.259330	0.003038	185994
Ekven_IA.SG	TAB	Mbuti.DG	0.259796	0.002842	229230
Kazakhstan_IA_Berel_Pazyryk	TAB	Mbuti.DG	0.263704	0.002935	208594
Kazakhstan_IA_ZevakinoChilikta_1.SG	TAB	Mbuti.DG	0.261004	0.004998	28990
Kazakhstan_IA_ZevakinoChilikta_2.SG	TAB	Mbuti.DG	0.264472	0.003987	60485
Mongolia_XiongNu.SG	TAB	Mbuti.DG	0.254679	0.002823	230031
Russia_EasternScythian_SouthernUrals.SG	TAB	Mbuti.DG	0.265274	0.003772	77805
Russia_EasternScythian_SouthernUrals_o.SG	TAB	Mbuti.DG	0.268853	0.009348	7012
Russia_Tuva_IA_AldyBel	TAB	Mbuti.DG	0.264365	0.003143	169715
Russia_Uelen_IA.SG	TAB	Mbuti.DG	0.259960	0.008235	8257
Kolyma_M.SG	TAB	Mbuti.DG	0.258667	0.003035	230191
Magadan_BA.SG	TAB	Mbuti.DG	0.259475	0.002984	203905
Mongolia_Khovsgol_LBA	TAB	Mbuti.DG	0.260487	0.002766	225681
DevilsCave_N.SG	TAB	Mbuti.DG	0.256224	0.002828	230169
Russia_Lokomotiv_Eneolithic.SG	TAB	Mbuti.DG	0.256495	0.002974	202474
Bulgaria_C	TAB	Mbuti.DG	0.262197	0.002796	209749
Bulgaria_C_published	TAB	Mbuti.DG	0.271895	0.005807	20287
Bulgaria_Varna_C	TAB	Mbuti.DG	0.262123	0.003468	94420
Hungary_C_Balaton_Lasinja	TAB	Mbuti.DG	0.265688	0.002921	190994
Hungary_C_Balaton_Lasinja_published	TAB	Mbuti.DG	0.265091	0.003175	173104
Hungary_EarlyC_Tiszapolgar	TAB	Mbuti.DG	0.264203	0.003111	129089
Hungary_EarlyC_Tiszapolgar_Bodrogkeresztur_published	TAB	Mbuti.DG	0.267177	0.003100	173431
Hungary_LateC_Baden	TAB	Mbuti.DG	0.264105	0.002749	218456
Hungary_LateC_Baden_published	TAB	Mbuti.DG	0.263693	0.002900	193588
Hungary_LateC_Protoboleraz	TAB	Mbuti.DG	0.264619	0.003008	185436
Hungary_LateC_Protoboleraz_published	TAB	Mbuti.DG	0.263307	0.002905	206781
Iberia_C	TAB	Mbuti.DG	0.264633	0.002761	225034
Iberia_C.SG	TAB	Mbuti.DG	0.262551	0.002782	230238
Iberia_C_BA	TAB	Mbuti.DG	0.262244	0.003295	123626
Iberia_C_BA_published	TAB	Mbuti.DG	0.266287	0.005765	19534
Iberia_C_published	TAB	Mbuti.DG	0.265368	0.003101	159858
Italy_C.SG	TAB	Mbuti.DG	0.263293	0.002891	229386
Italy_C_BA.SG	TAB	Mbuti.DG	0.263641	0.002816	226822
Italy_North_Remedello_C.SG	TAB	Mbuti.DG	0.264423	0.003195	122532
Italy_Sicily_C_o	TAB	Mbuti.DG	0.261365	0.007800	8488
Romania_C	TAB	Mbuti.DG	0.262176	0.002879	177774
Romania_C.SG	TAB	Mbuti.DG	0.264041	0.003112	223745
Sweden_BAC	TAB	Mbuti.DG	0.267937	0.003113	201306
Sweden_BattleAxe.SG	TAB	Mbuti.DG	0.261504	0.003312	116342
Sweden_FBC	TAB	Mbuti.DG	0.267377	0.003229	119034
Wales_C	TAB	Mbuti.DG	0.262869	0.003442	108011
Wales_C.SG	TAB	Mbuti.DG	0.262066	0.003458	106797
Bulgaria_BeliBreyag_EBA	TAB	Mbuti.DG	0.263615	0.003632	75264
Bulgaria_EBA	TAB	Mbuti.DG	0.263863	0.002870	197797
Bulgaria_EBA_Ezero	TAB	Mbuti.DG	0.276786	0.006630	13823
Bulgaria_EBA_published	TAB	Mbuti.DG	0.261225	0.003212	127687
Croatia_LateC_EBA_Vucedol	TAB	Mbuti.DG	0.264482	0.003518	91674
Croatia_MBA	TAB	Mbuti.DG	0.265968	0.002978	174098
Czech_BA	TAB	Mbuti.DG	0.264951	0.003097	171366
Czech_BellBeaker	TAB	Mbuti.DG	0.266477	0.002727	225773
Czech_EBA	TAB	Mbuti.DG	0.266983	0.002757	213089
Czech_EBA_Protounetice	TAB	Mbuti.DG	0.266792	0.005848	18152
Czech_EBA_Unetice	TAB	Mbuti.DG	0.265460	0.003445	87998
Denmark_BA.SG	TAB	Mbuti.DG	0.263631	0.005256	21996
England_BellBeaker	TAB	Mbuti.DG	0.266902	0.002736	225763
England_BellBeaker_published	TAB	Mbuti.DG	0.263184	0.005700	20312
England_C_EBA	TAB	Mbuti.DG	0.265697	0.002764	219659
England_C_EBA_published	TAB	Mbuti.DG	0.272652	0.006050	17803
Estonia_BA.SG	TAB	Mbuti.DG	0.266352	0.002835	209318
Estonia_BA_o.SG	TAB	Mbuti.DG	0.269215	0.013226	3246
France_BellBeaker	TAB	Mbuti.DG	0.267061	0.002908	192273
France_BellBeaker_published	TAB	Mbuti.DG	0.268248	0.005688	22944
Germany_BA.SG	TAB	Mbuti.DG	0.270647	0.005757	21781
Germany_BellBeaker	TAB	Mbuti.DG	0.266367	0.002705	227402
Germany_BellBeaker_published	TAB	Mbuti.DG	0.265197	0.003650	72268
Germany_EBA_Unetice	TAB	Mbuti.DG	0.267163	0.002829	209885
Germany_EBA_Unetice_published	TAB	Mbuti.DG	0.267650	0.003127	163519
Germany_Lech_BellBeaker	TAB	Mbuti.DG	0.266117	0.002875	204729
Germany_Lech_EBA	TAB	Mbuti.DG	0.264773	0.002729	221197
Greece_Crete_Armenoi	TAB	Mbuti.DG	0.261247	0.007507	9539
Greece_Minoan_Lassithi	TAB	Mbuti.DG	0.264095	0.002852	201920
Greece_Minoan_Odigitria	TAB	Mbuti.DG	0.266065	0.004060	52788
Hungary_EBA_BellBeaker	TAB	Mbuti.DG	0.265537	0.002795	218859
Hungary_EBA_BellBeaker_o	TAB	Mbuti.DG	0.261892	0.003121	177825
Hungary_EBA_Mako	TAB	Mbuti.DG	0.267624	0.003166	162948
Hungary_EBA_Protonagyrev	TAB	Mbuti.DG	0.263388	0.003102	163708
Hungary_Mako_EBA_published.SG	TAB	Mbuti.DG	0.266243	0.003337	115789
Hungary_Maros_EBA.SG	TAB	Mbuti.DG	0.265460	0.003456	88027
Iberia_BA	TAB	Mbuti.DG	0.264750	0.002761	224554
Iberia_BA.SG	TAB	Mbuti.DG	0.264358	0.002947	204814
Iberia_BA_Cogotas	TAB	Mbuti.DG	0.264628	0.003338	108677
Iberia_BA_published	TAB	Mbuti.DG	0.265664	0.003756	82958
Iberia_BellBeaker	TAB	Mbuti.DG	0.264559	0.002772	220131
Iberia_BellBeaker_o	TAB	Mbuti.DG	0.274780	0.009517	6691
Iberia_BellBeaker_o_published	TAB	Mbuti.DG	0.227125	0.003298	141941
Iberia_BellBeaker_published	TAB	Mbuti.DG	0.268292	0.004555	39919
Iberia_EBA	TAB	Mbuti.DG	0.266742	0.003408	105432
Ireland_BA.SG	TAB	Mbuti.DG	0.265997	0.002823	230211
Italy_North_BellBeaker	TAB	Mbuti.DG	0.265071	0.002945	186493
Italy_North_Remedello_EBA.SG	TAB	Mbuti.DG	0.263217	0.004462	39083
Latvia_BA	TAB	Mbuti.DG	0.266729	0.002791	214771
Netherlands_BA	TAB	Mbuti.DG	0.264400	0.003083	176438
Netherlands_BellBeaker	TAB	Mbuti.DG	0.267907	0.002834	203725
Netherlands_BellBeaker_published	TAB	Mbuti.DG	0.265620	0.010269	6017
Poland_BellBeaker	TAB	Mbuti.DG	0.266193	0.002806	201313
Poland_BellBeaker_published	TAB	Mbuti.DG	0.269146	0.005412	22094
Poland_CWC_o.SG	TAB	Mbuti.DG	0.265888	0.002904	227362
Poland_EBA	TAB	Mbuti.DG	0.265400	0.003107	161938
Poland_EBA.SG	TAB	Mbuti.DG	0.267577	0.003036	210650
Poland_Unetice_EBA.SG	TAB	Mbuti.DG	0.267176	0.003101	139823
Scotland_BellBeaker	TAB	Mbuti.DG	0.267856	0.002933	169602
Scotland_C_EBA	TAB	Mbuti.DG	0.265354	0.002839	191840
Scotland_C_EBA_published	TAB	Mbuti.DG	0.266786	0.003329	129918
Switzerland_BellBeaker	TAB	Mbuti.DG	0.267591	0.004057	56188
Ukraine_EBA_GlobularAmphora	TAB	Mbuti.DG	0.260673	0.003023	185519
Ukraine_EBA_published	TAB	Mbuti.DG	0.266009	0.003385	121033
Wales_C_EBA	TAB	Mbuti.DG	0.267513	0.003745	83639
Wales_EBA_published	TAB	Mbuti.DG	0.271927	0.006443	16337
Czech_EarlySlav.SG	TAB	Mbuti.DG	0.260396	0.007151	12223
England_Roman.SG	TAB	Mbuti.DG	0.265919	0.002764	229606
England_Roman_MiddleEast.SG	TAB	Mbuti.DG	0.250742	0.003136	155385
England_Saxon.SG	TAB	Mbuti.DG	0.267738	0.002771	230240
Estonia_Medieval.SG	TAB	Mbuti.DG	0.267558	0.003017	164343
Finland_Levanluhta	TAB	Mbuti.DG	0.265827	0.003297	117497
Finland_Levanluhta_B	TAB	Mbuti.DG	0.270631	0.004209	46484
Germany_EMedieval.SG	TAB	Mbuti.DG	0.266145	0.002771	230190
Germany_LRoman.SG	TAB	Mbuti.DG	0.263531	0.002940	214293
Hungary_Langobard	TAB	Mbuti.DG	0.265343	0.002746	223379
Hungary_Langobard.SG	TAB	Mbuti.DG	0.267235	0.002775	230273
Hungary_Medieval.SG	TAB	Mbuti.DG	0.270207	0.003833	70205
Iberia_Carolingian	TAB	Mbuti.DG	0.266923	0.003566	95292
Iberia_Hellenistic	TAB	Mbuti.DG	0.265574	0.002969	184515
Iberia_Hellenistic_B	TAB	Mbuti.DG	0.262121	0.003449	87860
Iberia_Islamic	TAB	Mbuti.DG	0.257943	0.002800	198262
Iberia_LRoman_Medieval	TAB	Mbuti.DG	0.253669	0.005847	19248
Iberia_Medieval	TAB	Mbuti.DG	0.263641	0.003067	161659
Iberia_Medieval_published	TAB	Mbuti.DG	0.263863	0.003325	107281
Iberia_Roman	TAB	Mbuti.DG	0.257760	0.002814	212792
Iberia_Roman_o	TAB	Mbuti.DG	0.265218	0.003005	188168
Iberia_Roman_o_published	TAB	Mbuti.DG	0.256862	0.011516	4208
Iberia_Roman_published	TAB	Mbuti.DG	0.250193	0.007240	11701
Iberia_Visigoth_Barcelona	TAB	Mbuti.DG	0.262060	0.003359	96674
Iberia_Visigoth_Girona	TAB	Mbuti.DG	0.263866	0.002942	172951
Iberia_Visigoth_Girona_o_published	TAB	Mbuti.DG	0.265901	0.009524	6230
Iberia_Visigoth_Girona_published	TAB	Mbuti.DG	0.269459	0.004241	49313
Iberia_Visigoth_Granada	TAB	Mbuti.DG	0.255763	0.002803	193803
Iberia_Visigoth_Granada_o_published	TAB	Mbuti.DG	0.255525	0.005071	26296
Iberia_Visigoth_Granada_published	TAB	Mbuti.DG	0.262506	0.006105	15020
Iceland_Early_Christian.SG	TAB	Mbuti.DG	0.265881	0.003241	126730
Iceland_Pre_Christian.SG	TAB	Mbuti.DG	0.265627	0.002764	230207
Italy_Imperial.SG	TAB	Mbuti.DG	0.261559	0.002675	230142
Italy_Imperial_oAfrican.SG	TAB	Mbuti.DG	0.243888	0.003238	187182
Italy_Imperial_oCentralEuropean.SG	TAB	Mbuti.DG	0.264632	0.002899	203900
Italy_LA.SG	TAB	Mbuti.DG	0.261715	0.002713	230066
Italy_LA_oCentralEuropean.SG	TAB	Mbuti.DG	0.265901	0.002772	229957
Italy_LA_oSardiniaLike.SG	TAB	Mbuti.DG	0.262690	0.003087	140515
Italy_Medieval_EarlyModern.SG	TAB	Mbuti.DG	0.262748	0.002714	230079
Italy_Medieval_EarlyModern_oCentralEuropean.SG	TAB	Mbuti.DG	0.266031	0.002770	230054
Italy_North_EarlyMedieval_Langobards	TAB	Mbuti.DG	0.263971	0.002733	226366
Lithuania_Late_Antiquity.SG	TAB	Mbuti.DG	0.268475	0.005519	22007
Serbia_Medieval_Gepidian.SG	TAB	Mbuti.DG	0.266259	0.003741	77166
Slovakia_Poprad.SG	TAB	Mbuti.DG	0.266278	0.003438	95948
Sweden_Viking.SG	TAB	Mbuti.DG	0.266910	0.002746	230268
Bulgaria_IA	TAB	Mbuti.DG	0.267631	0.003250	144427
Croatia_EIA	TAB	Mbuti.DG	0.267831	0.003163	162741
Czech_HallstattBylany.SG	TAB	Mbuti.DG	0.266056	0.003171	135077
England_IA.SG	TAB	Mbuti.DG	0.270360	0.003361	117153
England_LIA.SG	TAB	Mbuti.DG	0.266588	0.002903	229587
England_LIA_ERoman.SG	TAB	Mbuti.DG	0.267247	0.003318	130466
Estonia_IA.SG	TAB	Mbuti.DG	0.264230	0.002940	177333
Hungary_AvarPeriod	TAB	Mbuti.DG	0.268436	0.003127	165043
Hungary_AvarPeriod.SG	TAB	Mbuti.DG	0.264232	0.002973	230159
Iberia_Celtiberian	TAB	Mbuti.DG	0.266389	0.002899	191055
Iberia_Greek	TAB	Mbuti.DG	0.267382	0.003978	62988
Iberia_Greek1	TAB	Mbuti.DG	0.256413	0.007948	8475
Iberia_Greek2	TAB	Mbuti.DG	0.255194	0.003240	163976
Iberia_IA	TAB	Mbuti.DG	0.267392	0.002984	175712
Iberia_IA_PreIberian_published	TAB	Mbuti.DG	0.262007	0.004900	26427
Iberia_Iberian	TAB	Mbuti.DG	0.265709	0.003023	163556
Iberia_Iberian_published	TAB	Mbuti.DG	0.261848	0.003178	122072
Ibiza_Punic.SG	TAB	Mbuti.DG	0.255430	0.003797	67535
Italy_IA_Republic.SG	TAB	Mbuti.DG	0.265903	0.002745	230023
Italy_IA_Republic_oEasternMediterranean.SG	TAB	Mbuti.DG	0.260429	0.002874	222163
Montenegro_IA.SG	TAB	Mbuti.DG	0.249995	0.013780	2984
Saami_IA.SG	TAB	Mbuti.DG	0.263138	0.005440	21796
Sweden_IA.SG	TAB	Mbuti.DG	0.264692	0.003354	124244
Croatia_Mesolithic_HG	TAB	Mbuti.DG	0.266273	0.003810	77642
England_Mesolithic	TAB	Mbuti.DG	0.260307	0.003023	163859
England_Mesolithic.SG	TAB	Mbuti.DG	0.263033	0.002951	219907
England_Mesolithic_all.SG	TAB	Mbuti.DG	0.262663	0.002980	221089
Italy_Mesolithic.SG	TAB	Mbuti.DG	0.261312	0.002925	229824
Latvia_MN_Comb_Ware.SG	TAB	Mbuti.DG	0.267368	0.003218	151255
Lithuania_Mesolithic	TAB	Mbuti.DG	0.265926	0.003213	131291
Norway_Mesolithic.SG	TAB	Mbuti.DG	0.265439	0.002981	222310
Portugal_Geometric_Mesolithic	TAB	Mbuti.DG	0.263585	0.004933	35489
Romania_Mesolithic	TAB	Mbuti.DG	0.266556	0.003604	85636
Romania_Mesolithic_IronGates	TAB	Mbuti.DG	0.264338	0.002851	215925
Romania_Mesolithic_IronGates.SG	TAB	Mbuti.DG	0.263687	0.002859	227599
Romania_Mesolithic_IronGates_published	TAB	Mbuti.DG	0.266817	0.003357	111377
Serbia_Mesolithic_IronGates	TAB	Mbuti.DG	0.264499	0.002793	228494
Serbia_Mesolithic_IronGates_o	TAB	Mbuti.DG	0.266563	0.003140	167036
Serbia_Mesolithic_IronGates_published	TAB	Mbuti.DG	0.265609	0.002954	203194
Sweden_Mesolithic.SG	TAB	Mbuti.DG	0.265238	0.002911	229328
Sweden_PWC	TAB	Mbuti.DG	0.267273	0.003665	82551
Sweden_PWC_NHG.SG	TAB	Mbuti.DG	0.265717	0.002998	211505
Ukraine_Mesolithic	TAB	Mbuti.DG	0.264488	0.002905	193672
Ukraine_Mesolithic_published	TAB	Mbuti.DG	0.252784	0.006195	16277
Wales_Mesolithic	TAB	Mbuti.DG	0.256922	0.003687	72688
Wales_Mesolithic.SG	TAB	Mbuti.DG	0.257156	0.003825	64610
Bulgaria_MLBA	TAB	Mbuti.DG	0.269024	0.003063	165887
Denmark_LBA.SG	TAB	Mbuti.DG	0.261334	0.005978	17054
England_LBA	TAB	Mbuti.DG	0.264519	0.003984	60441
England_MBA	TAB	Mbuti.DG	0.266073	0.002724	221222
Germany_LBA_Halberstadt_published	TAB	Mbuti.DG	0.265556	0.003118	187901
Germany_Lech_MBA	TAB	Mbuti.DG	0.265965	0.003604	85523
Greece_BA_Mycenaean	TAB	Mbuti.DG	0.254730	0.003476	71026
Greece_BA_Mycenaean_Pylos	TAB	Mbuti.DG	0.245268	0.004654	39653
Hungary_Hunyadihalom_MCHA	TAB	Mbuti.DG	0.266531	0.003316	133103
Hungary_LBA.SG	TAB	Mbuti.DG	0.265452	0.002934	230204
Hungary_LBA_Kyjatice	TAB	Mbuti.DG	0.264006	0.003156	139564
Iberia_LBA	TAB	Mbuti.DG	0.260598	0.007580	9846
Iberia_LBA_Cogotas	TAB	Mbuti.DG	0.263230	0.002950	198318
Iberia_MBA	TAB	Mbuti.DG	0.252832	0.008779	6902
Iberia_MBA.SG	TAB	Mbuti.DG	0.263028	0.002845	215418
Iberia_Tartessian	TAB	Mbuti.DG	0.252740	0.008226	7946
Iberia_Tartessian_published	TAB	Mbuti.DG	0.271848	0.005997	17785
Lithuania_BA	TAB	Mbuti.DG	0.268686	0.003331	113675
Lithuania_LBA.SG	TAB	Mbuti.DG	0.261796	0.013003	3473
Montenegro_LBA.SG	TAB	Mbuti.DG	0.262409	0.010184	5137
Scotland_LBA	TAB	Mbuti.DG	0.266264	0.002841	198947
Scotland_LBA_published	TAB	Mbuti.DG	0.278086	0.013011	3199
Scotland_MBA	TAB	Mbuti.DG	0.265886	0.002831	195457
Sweden_BA.SG	TAB	Mbuti.DG	0.268727	0.004984	29782
Wales_MBA	TAB	Mbuti.DG	0.251628	0.009951	5775
Austria_EN_LBK	TAB	Mbuti.DG	0.262700	0.002776	221765
Bulgaria_Dzhulyunitsa_N	TAB	Mbuti.DG	0.262744	0.004135	51294
Bulgaria_Krepost_N	TAB	Mbuti.DG	0.264806	0.004087	48121
Bulgaria_MalakPreslavets_N	TAB	Mbuti.DG	0.264561	0.003107	125837
Bulgaria_MalakPreslavets_N_published	TAB	Mbuti.DG	0.257790	0.004553	37424
Bulgaria_N	TAB	Mbuti.DG	0.261986	0.003118	159788
Bulgaria_N_published	TAB	Mbuti.DG	0.264255	0.003000	171059
Croatia_EN_Impressa	TAB	Mbuti.DG	0.261915	0.003041	162361
Croatia_EN_Starcevo	TAB	Mbuti.DG	0.264333	0.007336	12399
Croatia_LN_Starcevo	TAB	Mbuti.DG	0.262685	0.003047	166818
Croatia_MN_Sopot	TAB	Mbuti.DG	0.263858	0.002892	203646
Croatia_N_Cardial	TAB	Mbuti.DG	0.262440	0.002977	191584
Croatia_Vucedol	TAB	Mbuti.DG	0.271654	0.004420	39311
Czech_Baalberge	TAB	Mbuti.DG	0.266313	0.003153	174754
Czech_CordedWare	TAB	Mbuti.DG	0.266108	0.002748	215985
Czech_Eneolithic	TAB	Mbuti.DG	0.263739	0.003248	155810
Czech_Megalithic.SG	TAB	Mbuti.DG	0.261787	0.003215	159607
Czech_MN	TAB	Mbuti.DG	0.263864	0.003252	148605
Czech_N	TAB	Mbuti.DG	0.263247	0.002983	190106
Denmark_LN.SG	TAB	Mbuti.DG	0.265101	0.004459	38561
Denmark_MN_B.SG	TAB	Mbuti.DG	0.263412	0.003970	54203
England_N	TAB	Mbuti.DG	0.263764	0.002762	219874
England_N.SG	TAB	Mbuti.DG	0.263904	0.002745	229254
England_N_all.SG	TAB	Mbuti.DG	0.263453	0.002752	230242
England_N_possible	TAB	Mbuti.DG	0.265280	0.003206	133811
England_N_published	TAB	Mbuti.DG	0.266150	0.006455	15739
Estonia_CordedWare	TAB	Mbuti.DG	0.261798	0.003579	76330
Estonia_CordedWare.SG	TAB	Mbuti.DG	0.265057	0.002802	222024
Estonia_CWC	TAB	Mbuti.DG	0.265149	0.003057	181873
Estonia_EMN_Narva	TAB	Mbuti.DG	0.266572	0.003316	124441
Estonia_MN_CCC	TAB	Mbuti.DG	0.271336	0.003889	59125
Estonia_N_CombCeramic.SG	TAB	Mbuti.DG	0.264023	0.004884	30902
France_BerryAuBac	TAB	Mbuti.DG	0.265939	0.007308	11754
France_BerryAuBac_published	TAB	Mbuti.DG	0.267000	0.007516	10852
France_MN	TAB	Mbuti.DG	0.262762	0.002909	196890
Germany_CordedWare	TAB	Mbuti.DG	0.268615	0.002854	223217
Germany_CordedWare.SG	TAB	Mbuti.DG	0.262148	0.003676	65069
Germany_CordedWare_o	TAB	Mbuti.DG	0.262867	0.003718	60005
Germany_CordedWare_Tauber	TAB	Mbuti.DG	0.264976	0.005538	20662
Germany_EN_LBK	TAB	Mbuti.DG	0.262787	0.002800	224250
Germany_EN_LBK_published	TAB	Mbuti.DG	0.263895	0.002744	222901
Germany_EN_LBK_Stuttgart_published.DG	TAB	Mbuti.DG	0.263653	0.002992	226358
Germany_LN_Alberstedt	TAB	Mbuti.DG	0.267890	0.002990	210424
Germany_LN_BenzigerodeHeimburg	TAB	Mbuti.DG	0.264142	0.003126	155035
Germany_LN_Karsdorf	TAB	Mbuti.DG	0.266015	0.004662	32274
Germany_MN_Baalberge	TAB	Mbuti.DG	0.267368	0.003364	108495
Germany_MN_Blatterhohle	TAB	Mbuti.DG	0.264394	0.002902	204796
Germany_MN_Esperstedt	TAB	Mbuti.DG	0.264054	0.003059	204356
Germany_MN_Salzmuende	TAB	Mbuti.DG	0.268032	0.005006	28851
Germany_N_published	TAB	Mbuti.DG	0.268433	0.005324	24461
Greece_LN.SG	TAB	Mbuti.DG	0.262499	0.002922	222090
Greece_N	TAB	Mbuti.DG	0.263247	0.003236	158376
Greece_N.SG	TAB	Mbuti.DG	0.261328	0.003260	145479
Greece_Peloponnese_N	TAB	Mbuti.DG	0.263687	0.002801	217943
Greece_Peloponnese_N_all	TAB	Mbuti.DG	0.264903	0.003181	153261
Hungary_ALPc_Bukk_MN.SG	TAB	Mbuti.DG	0.260451	0.005666	21222
Hungary_ALPc_MN.SG	TAB	Mbuti.DG	0.261574	0.003125	140483
Hungary_ALPc_MN_published.SG	TAB	Mbuti.DG	0.268843	0.004910	33518
Hungary_EN_HG_Koros	TAB	Mbuti.DG	0.264855	0.003076	172637
Hungary_EN_HG_Koros_published.SG	TAB	Mbuti.DG	0.263777	0.003136	156113
Hungary_EN_Koros	TAB	Mbuti.DG	0.261896	0.002925	205934
Hungary_EN_Koros_all	TAB	Mbuti.DG	0.266603	0.003851	63349
Hungary_EN_Starcevo	TAB	Mbuti.DG	0.262557	0.002993	177651
Hungary_EN_Starcevo_all	TAB	Mbuti.DG	0.264692	0.003229	155142
Hungary_EN_Starcevo_o_published	TAB	Mbuti.DG	0.265122	0.003206	144610
Hungary_Koros_EN.SG	TAB	Mbuti.DG	0.259536	0.005937	19409
Hungary_LBK_MN.SG	TAB	Mbuti.DG	0.262913	0.003094	230206
Hungary_LN_Lengyel	TAB	Mbuti.DG	0.262854	0.002864	195464
Hungary_LN_Lengyel_published	TAB	Mbuti.DG	0.267804	0.003413	98733
Hungary_LN_Sopot	TAB	Mbuti.DG	0.263236	0.003141	142931
Hungary_LN_Tisza	TAB	Mbuti.DG	0.263698	0.003003	199286
Hungary_LN_Tisza_published	TAB	Mbuti.DG	0.254322	0.006535	14161
Hungary_MBA_Vatya.SG	TAB	Mbuti.DG	0.265667	0.002954	187935
Hungary_MN	TAB	Mbuti.DG	0.261090	0.003122	157540
Hungary_MN_ALBK_Szakalhat	TAB	Mbuti.DG	0.264548	0.003287	109731
Hungary_MN_ALPc	TAB	Mbuti.DG	0.262930	0.002895	199503
Hungary_MN_ALPc_Bukk	TAB	Mbuti.DG	0.262485	0.003237	167683
Hungary_MN_ALPc_Esztar	TAB	Mbuti.DG	0.266913	0.005359	21978
Hungary_MN_ALPc_I	TAB	Mbuti.DG	0.263215	0.003949	59771
Hungary_MN_ALPc_III	TAB	Mbuti.DG	0.263719	0.003911	63771
Hungary_MN_ALPc_III_published	TAB	Mbuti.DG	0.264201	0.003314	138593
Hungary_MN_ALPc_Szakalhat	TAB	Mbuti.DG	0.266427	0.003329	120849
Hungary_MN_ALPc_Szatmar	TAB	Mbuti.DG	0.263088	0.003089	161970
Hungary_MN_ALPc_Tiszadob	TAB	Mbuti.DG	0.264678	0.002920	190009
Hungary_MN_LBK	TAB	Mbuti.DG	0.262710	0.002894	199080
Hungary_MN_LBK_published	TAB	Mbuti.DG	0.266357	0.003266	153458
Hungary_MN_LBK_published.SG	TAB	Mbuti.DG	0.263911	0.003134	150756
Hungary_MN_Vinca	TAB	Mbuti.DG	0.262907	0.003030	147173
Hungary_MN_Vinca_published	TAB	Mbuti.DG	0.263168	0.003174	141288
Iberia_EN	TAB	Mbuti.DG	0.263117	0.002825	205377
Iberia_EN.SG	TAB	Mbuti.DG	0.263600	0.002860	225512
Iberia_EN_Cardial	TAB	Mbuti.DG	0.262996	0.003158	128973
Iberia_EN_Epicardial	TAB	Mbuti.DG	0.265138	0.003508	87087
Iberia_LN	TAB	Mbuti.DG	0.263780	0.002804	213486
Iberia_LN.SG	TAB	Mbuti.DG	0.261356	0.003682	70591
Iberia_LN_C	TAB	Mbuti.DG	0.262467	0.002797	210137
Iberia_LN_C.SG	TAB	Mbuti.DG	0.262791	0.002789	229955
Iberia_MN	TAB	Mbuti.DG	0.263987	0.002774	215439
Iberia_MN.SG	TAB	Mbuti.DG	0.263434	0.002809	229342
Iberia_MN_BA.SG	TAB	Mbuti.DG	0.262703	0.002770	229809
Iberia_MN_Cadiz	TAB	Mbuti.DG	0.262041	0.003282	137281
Iberia_MN_published	TAB	Mbuti.DG	0.260829	0.003259	127553
Iberia_N_C	TAB	Mbuti.DG	0.262327	0.002979	192934
Iberia_N_EBA	TAB	Mbuti.DG	0.261422	0.003627	82395
Ireland_Megalithic.SG	TAB	Mbuti.DG	0.263236	0.002756	230243
Ireland_MN.SG	TAB	Mbuti.DG	0.262554	0.002978	230159
Italy_N.SG	TAB	Mbuti.DG	0.263491	0.002785	230038
Italy_N_oWHG.SG	TAB	Mbuti.DG	0.264177	0.003437	108568
[truncated: 11,123 more rows]
